# Supplementary material for: Sirtuin 2 promotes human cytomegalovirus replication by regulating cell cycle progression
Source: mSystems. 2023 Nov 2;8(6):e00510-23. doi: 10.1128/msystems.00510-23 (PMC10734535; doi:10.1128/msystems.00510-23)
Supplement: Table S1 — List of cellular and viral proteins detected in the endogenous SIRT2 Immunoaffinity Purification-Mass Spectrometry Analyses. [file msystems.00510-23-s0007.xlsx]

## Sheet: Sheet1
Dataset S1: Specificity-filtered protein interactors of pUL13 during infection with localizations, spectral counts, SAINT specificity scores, and average bait-normalized MS1 abundances across five timepoints of HCMV infection. Related to Figure 4.

## Sheet: Table S1A
Supplemental Table S1A: All proteins detected in our endogenous SIRT2 IP-MS analysis. PD2-normalized protein abundances are provided. Only proteins passing a PD2-filtering criteria of # Unique Peptides ≥ 2 are shown.
Accession	Description	Gene	Abundances (Normalized): F16: Sample, IgG, 0	Abundances (Normalized): F17: Sample, IgG, 0	Abundances (Normalized): F19: Sample, IgG, 0	Abundances (Normalized): F10: Sample, IgG, 24	Abundances (Normalized): F11: Sample, IgG, 24	Abundances (Normalized): F12: Sample, IgG, 24	Abundances (Normalized): F18: Sample, SIRT2, 0	Abundances (Normalized): F20: Sample, SIRT2, 0	Abundances (Normalized): F21: Sample, SIRT2, 0	Abundances (Normalized): F1: Sample, SIRT2, 1	Abundances (Normalized): F2: Sample, SIRT2, 1	Abundances (Normalized): F3: Sample, SIRT2, 1	Abundances (Normalized): F4: Sample, SIRT2, 6	Abundances (Normalized): F5: Sample, SIRT2, 6	Abundances (Normalized): F6: Sample, SIRT2, 6	Abundances (Normalized): F7: Sample, SIRT2, 12	Abundances (Normalized): F8: Sample, SIRT2, 12	Abundances (Normalized): F9: Sample, SIRT2, 12	Abundances (Normalized): F13: Sample, SIRT2, 24	Abundances (Normalized): F14: Sample, SIRT2, 24	Abundances (Normalized): F15: Sample, SIRT2, 24	Avg Abundance: IgG, Mock	Avg Abundance: IgG, 24HPI	Avg Abundance: SIRT2, Mock	Avg Abundance: SIRT2, 0HPI	Avg Abundance: SIRT2, 6HPI	Avg Abundance: SIRT2, 12HPI	Avg Abundance: SIRT2, 24HPI	Log2(SIRT2/IgG) Mock	Log2(SIRT2/IgG) 0HPI	Log2(SIRT2/IgG) 6HPI	Log2(SIRT2/IgG) 12HPI	Log2(SIRT2/IgG) 24HPI	t-test Mock	t-test 0HPI	t-test 6HPI	t-test 12HPI	t-test 24HPI	-log10(p-value) Mock	-log10(p-value) 0HPI	-log10(p-value) 6HPI	-log10(p-value) 12HPI	-log10(p-value) 24HPI	CV% (IgG, Mock)	CV% (IgG, 24HPI)	CV% (SIRT2, Mock)	CV% (SIRT2, 0HPI)
P61604	10 kDa heat shock protein, mitochondrial	HSPE1	659481	470049	382643	179048	149986	108963	207239	198012	118392	130192	76699.3	117709	278042	271294	241908	1.19948e+06	285865	162746	143236	188317	199736	504058	145999	174548	108200	263748	549364	177096	-1.52997	-0.432255	0.853201	1.9118	0.278576	0.0189048	0.219218	0.00705942	0.285698	0.308253	1.72343	0.659123	2.15123	0.544093	0.511093	28.0757	24.1184	27.9871	25.8645
Q15029	116 kDa U5 small nuclear ribonucleoprotein component	EFTUD2	6.70379e+06	4.89117e+06	5.3037e+06	5.70268e+06	5.70074e+06	4.69705e+06	2.19968e+07	2.99567e+07	3.00141e+07	1.67714e+07	1.91843e+07	1.59494e+07	2.04047e+07	1.79798e+07	2.01013e+07	1.72507e+07	1.92576e+07	1.71645e+07	1.81438e+07	1.75571e+07	1.70632e+07	5.63289e+06	5.36682e+06	2.73225e+07	1.73017e+07	1.94952e+07	1.78909e+07	1.7588e+07	2.27815	1.68877	1.86098	1.73709	1.71245	0.00133809	0.000313203	7.08745e-05	7.99797e-05	1.17166e-05	2.87351	3.50417	4.14951	4.09702	4.9312	16.8669	10.8078	16.8809	9.71796
P31946	14-3-3 protein beta/alpha	YWHAB	1.76555e+06	1.01346e+06	1.67057e+06	1.14741e+06	1.19039e+06	1.20406e+06	1.39664e+06	1.38812e+06	1.19301e+06	1.04239e+06	1.41166e+06	1.13502e+06	1.68239e+06	2.1891e+06	2.05314e+06	2.84666e+06	1.52066e+06	1.05191e+06	2.43857e+06	2.32074e+06	2.79549e+06	1.4832e+06	1.18062e+06	1.32592e+06	1.19636e+06	1.97488e+06	1.80641e+06	2.51827e+06	-0.161713	0.0191072	0.742218	0.61358	1.09289	0.556829	0.89524	0.00646111	0.309189	0.000742042	0.254278	0.0480606	2.18969	0.509776	3.12957	27.6135	2.50416	8.68738	16.059
P62258	14-3-3 protein epsilon	YWHAE	3.0961e+06	1.76285e+06	2.64416e+06	2.12087e+06	2.69278e+06	1.67955e+06	2.1475e+06	2.25845e+06	1.93665e+06	2.0681e+06	3.06986e+06	2.26544e+06	3.35416e+06	3.46168e+06	3.8063e+06	5.29888e+06	2.9317e+06	2.12489e+06	3.73097e+06	2.84266e+06	4.2569e+06	2.50104e+06	2.1644e+06	2.1142e+06	2.4678e+06	3.54071e+06	3.45182e+06	3.61018e+06	-0.242415	0.189257	0.710073	0.673392	0.738103	0.391135	0.513938	0.0131056	0.266	0.0461372	0.407673	0.289089	1.88254	0.575119	1.33595	27.1108	23.4715	7.73183	21.5031
Q04917	14-3-3 protein eta	YWHAH	1.91115e+06	497602	1.45475e+06	1.30136e+06	1.25111e+06	954246	1.4417e+06	1.13387e+06	1.45742e+06	1.71915e+06	1.98944e+06	1.7496e+06	1.80047e+06	2.36031e+06	2.14881e+06	2.25595e+06	1.76139e+06	1.18863e+06	1.83265e+06	1.81204e+06	2.12583e+06	1.28784e+06	1.1689e+06	1.34433e+06	1.8194e+06	2.10319e+06	1.73532e+06	1.92351e+06	0.0619369	0.638306	0.847425	0.570046	0.718583	0.901732	0.00920745	0.00884172	0.158136	0.00704287	0.0449224	2.03586	2.05346	0.80097	2.15225	56.017	16.0484	13.5706	8.13718
P61981	14-3-3 protein gamma	YWHAG	4.74351e+06	2.43098e+06	5.83585e+06	3.84595e+06	3.40978e+06	3.21852e+06	5.11336e+06	3.7458e+06	4.53709e+06	4.0624e+06	3.98581e+06	4.59867e+06	4.77742e+06	5.17222e+06	4.43376e+06	6.53473e+06	4.93431e+06	4.67016e+06	7.12216e+06	5.73033e+06	7.44749e+06	4.33678e+06	3.49141e+06	4.46542e+06	4.21563e+06	4.79447e+06	5.37973e+06	6.76666e+06	0.0421713	0.271935	0.457559	0.623723	0.954632	0.910862	0.0537736	0.00997545	0.036624	0.0042179	0.0405476	1.26943	2.00107	1.43623	2.3749	40.0872	9.21062	15.3757	7.92116
P31947	14-3-3 protein sigma	SFN	2.34374e+06	479803	244209	238853	359961	166689	207583	183484	382057	183293	149302	161805	416391	172201	374106	201762	168486	129129	267227	278345	142828	1.02258e+06	255168	257708	164800	320900	166459	229467	-1.98841	-0.630729	0.330676	-0.616277	-0.153161	0.315427	0.189618	0.523357	0.214396	0.736301	0.501101	0.722121	0.281202	0.668784	0.132945	112.48	38.2743	42.0482	10.4321
P27348	14-3-3 protein theta	YWHAQ	8.58635e+06	3.77275e+06	1.00652e+07	6.49953e+06	6.85391e+06	4.68202e+06	4.7195e+06	4.73274e+06	5.1141e+06	6.77222e+06	7.5029e+06	8.03299e+06	8.72254e+06	9.05467e+06	8.8372e+06	1.19996e+07	7.69515e+06	5.83849e+06	8.29186e+06	6.93116e+06	8.54056e+06	7.47476e+06	6.01182e+06	4.85545e+06	7.43604e+06	8.87147e+06	8.51108e+06	7.9212e+06	-0.622424	0.306731	0.561371	0.501539	0.397915	0.240925	0.136358	0.0136191	0.268124	0.0850056	0.618118	0.865318	1.86585	0.571665	1.07055	44.0175	19.3817	4.61532	8.51311
P63104	14-3-3 protein zeta/delta	YWHAZ	4.44746e+07	1.93688e+07	2.80864e+07	2.56067e+07	2.80416e+07	1.97594e+07	1.88252e+07	1.7928e+07	1.85569e+07	1.33248e+07	1.96344e+07	1.6951e+07	2.1765e+07	2.41821e+07	3.06266e+07	2.57641e+07	1.96926e+07	1.68172e+07	2.92092e+07	2.84414e+07	4.12221e+07	3.06433e+07	2.44692e+07	1.84367e+07	1.66367e+07	2.55246e+07	2.0758e+07	3.29576e+07	-0.732991	-0.556596	0.060919	-0.237301	0.429644	0.172744	0.0628298	0.78458	0.361406	0.152565	0.762598	1.20183	0.105363	0.442005	0.816544	41.5971	17.3961	2.4979	19.0333
P15428	15-hydroxyprostaglandin dehydrogenase [NAD(+)]	HPGD	104065	36680	82532.5	11453.6	27901.3	48530.6	3874.27	38019.4	6640	233844	294135	210241	122957	172487	239703	41561.5	68366.9	34626.9	43857.4	42346.1	45050.2	74425.8	29295.2	16177.9	246073	178383	48185.1	43751.2	-2.20178	3.07035	2.60624	0.717925	0.578661	0.0621494	0.00134	0.0136865	0.272605	0.250057	1.20656	2.8729	1.86371	0.564465	0.601961	46.2422	63.4158	117.233	17.5814
Q9C0C2	182 kDa tankyrase-1-binding protein	TNKS1BP1	2.90081e+06	3.22655e+06	4.17993e+06	3.10419e+06	3.22311e+06	3.62229e+06	2.92937e+07	2.94737e+07	2.12672e+07	3.38049e+07	4.34189e+07	4.14844e+07	2.684e+07	2.29292e+07	1.52633e+07	2.72298e+07	2.44887e+07	2.18884e+07	2.89954e+07	2.48455e+07	1.6446e+07	3.43577e+06	3.31653e+06	2.66782e+07	3.95694e+07	2.16775e+07	2.45356e+07	2.3429e+07	2.95696	3.57664	2.70846	2.88713	2.82055	0.00104865	0.000248531	0.00571283	0.000164943	0.00552942	2.97937	3.60462	2.24315	3.78267	2.25732	19.3473	8.18295	17.5685	12.8509
P09543	2',3'-cyclic-nucleotide 3'-phosphodiesterase	CNP	1.90951e+06	1.13242e+06	1.80623e+06	3.98162e+06	3.48492e+06	3.01652e+06	2.00392e+06	1.86164e+06	2.16871e+06	2.27744e+06	1.55974e+06	1.48298e+06	2.06209e+06	2.66448e+06	2.81676e+06	2.37735e+06	2.06098e+06	1.96367e+06	4.69286e+06	3.60521e+06	4.30321e+06	1.61605e+06	3.49435e+06	2.01143e+06	1.77339e+06	2.51444e+06	2.134e+06	4.20043e+06	0.315742	-0.978519	-0.474787	-0.711465	0.265511	0.202003	0.0102405	0.0535265	0.0112021	0.170338	0.694642	1.98968	1.27143	1.9507	0.768688	26.1136	13.8114	7.64	24.7103
Q16698	2,4-dienoyl-CoA reductase [(3E)-enoyl-CoA-producing], mitochondrial	DECR1	28782.8	41267.9	46426.8	180169	56951.9	230530	58785	22779.2	18349	71437.8	18404.7	43477.2	66876.5	74790.4	107516	116451	82834.1	86520.9	238418	212348	353891	38825.9	155884	33304.4	44439.9	83060.9	95268.8	268219	-0.221306	-1.81054	-0.908231	-0.710395	0.782942	0.710197	0.106985	0.241678	0.313715	0.171161	0.148621	0.970677	0.616763	0.503465	0.766594	23.3658	57.287	66.5912	59.6978
Q15646	2'-5'-oligoadenylate synthase-like protein	OASL	474530	579801	666147	1.36534e+07	1.18627e+07	9.87157e+06	512816	397928	480367	734842	462871	531686	4.37933e+06	2.48162e+06	3.42515e+06	7.90423e+06	6.19317e+06	4.46921e+06	8.80299e+06	1.10902e+07	1.34539e+07	573493	1.17959e+07	463704	576466	3.4287e+06	6.18887e+06	1.11157e+07	-0.306572	-4.35491	-1.78255	-0.930539	-0.0856884	0.167024	0.000512007	0.00238041	0.0190902	0.714364	0.777222	3.29072	2.62335	1.71919	0.146081	16.7333	16.0379	12.773	24.53
Q99460	26S proteasome non-ATPase regulatory subunit 1	PSMD1	920352	404928	546164	1.18082e+06	1.19793e+06	840732	519197	451781	376516	409065	538558	319095	476687	317414	396229	523761	600155	259780	1.11602e+06	1.26677e+06	776464	623815	1.07316e+06	449165	422239	396777	461232	1.05308e+06	-0.473874	-1.34573	-1.43547	-1.2183	-0.0272444	0.334223	0.00799624	0.00566294	0.0170068	0.919196	0.475963	2.09711	2.24696	1.76938	0.0365921	42.6956	18.7736	15.891	26.1281
O00231	26S proteasome non-ATPase regulatory subunit 11	PSMD11	1.32743e+06	6.5338e+06	4.96133e+06	2.96311e+06	2.86253e+06	2.58979e+06	1.58409e+06	2.00446e+06	1.72053e+06	586962	380990	648441	1.13419e+06	1.29766e+06	787241	4.75107e+06	4.13139e+06	9.132e+06	3.04989e+06	3.27802e+06	3.19475e+06	4.27419e+06	2.80514e+06	1.76969e+06	538798	1.07303e+06	6.00482e+06	3.17422e+06	-1.27215	-2.38026	-1.38638	1.09805	0.17833	0.180703	7.99351e-05	0.000760212	0.112466	0.0468297	0.743035	4.09726	3.11907	0.94898	1.32948	62.4759	6.88608	12.1181	25.9986
Q9UNM6	26S proteasome non-ATPase regulatory subunit 13	PSMD13	404532	231318	255725	488308	488624	365078	285009	316536	267515	262845	252448	233271	330106	364734	424560	386641	294227	155820	508638	455928	641332	297192	447337	289687	249521	373133	278896	535300	-0.0369008	-0.842197	-0.261669	-0.681634	0.258986	0.899857	0.0092649	0.20842	0.0989898	0.270226	0.0458263	2.03316	0.681061	1.00441	0.568273	31.5476	15.925	8.57587	6.01262
O00487	26S proteasome non-ATPase regulatory subunit 14	PSMD14	497849	208179	289063	396729	485855	393393	370805	274880	212761	199991	195750	239596	335226	411028	494657	423906	344321	304555	528252	438802	669948	331697	425326	286149	211779	413637	357594	545667	-0.2131	-1.00601	-0.0402028	-0.250245	0.359452	0.665563	0.00305323	0.842391	0.217703	0.178258	0.176811	2.51524	0.0744862	0.662136	0.74895	45.0614	12.3309	27.8255	11.4191
Q13200	26S proteasome non-ATPase regulatory subunit 2	PSMD2	1.69654e+06	1.4468e+06	1.23491e+06	2.6311e+06	2.39952e+06	2.00101e+06	1.37427e+06	1.16889e+06	1.31382e+06	1.14213e+06	1.22407e+06	881264	1.43305e+06	1.60832e+06	1.81757e+06	1.81067e+06	1.11762e+06	1.21532e+06	2.62119e+06	2.32923e+06	3.25801e+06	1.45942e+06	2.34387e+06	1.28566e+06	1.08249e+06	1.61964e+06	1.3812e+06	2.73614e+06	-0.182884	-1.11454	-0.533218	-0.762969	0.223247	0.301716	0.00393799	0.0280701	0.0275955	0.300594	0.520401	2.40472	1.55176	1.55916	0.52202	15.8333	13.5975	8.20938	16.5374
O43242	26S proteasome non-ATPase regulatory subunit 3	PSMD3	851918	521815	601320	1.01331e+06	1.16523e+06	1.1464e+06	719998	721149	567846	446446	491300	584067	634605	773422	911187	662456	567548	439349	1.16467e+06	1.36175e+06	2.00283e+06	658351	1.10831e+06	669664	507271	773071	556451	1.50975e+06	0.0245815	-1.12753	-0.519688	-0.994036	0.44595	0.924225	0.000660761	0.0227124	0.00235972	0.193997	0.0342221	3.17996	1.64374	2.62714	0.712206	26.1689	7.47196	13.1677	13.8361
Q15008	26S proteasome non-ATPase regulatory subunit 6	PSMD6	439424	127636	92245.9	643371	586903	439419	128589	296858	240042	138102	428850	155914	149515	279460	346695	148013	124375	155871	418682	778737	979825	219769	556564	221830	240955	258557	142753	725748	0.0134662	-1.20778	-1.10607	-1.96303	0.38292	0.987212	0.0479562	0.0237922	0.00254606	0.388504	0.00558944	1.31916	1.62356	2.59413	0.410605	86.9315	18.9208	38.5881	67.633
P51665	26S proteasome non-ATPase regulatory subunit 7	PSMD7	335577	148187	186445	297061	227540	143326	183684	403296	197666	162363	174371	67171.9	115229	203370	188226	81057.5	94274.8	117140	328172	376294	591453	223403	222642	261549	134635	168942	97490.8	431973	0.227431	-0.725673	-0.398202	-1.19139	0.956214	0.697057	0.190551	0.361034	0.0519183	0.08602	0.156732	0.719989	0.442452	1.28468	1.0654	44.3194	34.5778	47.0105	43.6235
P48556	26S proteasome non-ATPase regulatory subunit 8	PSMD8	516165	193289	204175	558481	515717	428472	307782	402667	368233	290089	299851	336889	388229	374206	521053	623449	739057	190579	628180	510441	621918	304543	500890	359561	308943	427829	517695	586846	0.23959	-0.697153	-0.227459	0.0476091	0.228489	0.641549	0.00929673	0.293276	0.92655	0.187259	0.19277	2.03167	0.532723	0.0331309	0.727556	60.2054	13.2286	13.359	7.99161
P62333	26S proteasome regulatory subunit 10B	PSMC6	202974	103358	71585.1	367027	332324	218508	90364.6	209541	142408	74503.3	100532	96595	78377.9	161736	184403	102053	125471	30231.2	256155	358943	389249	125972	305953	147438	90543.5	141506	85918.5	334782	0.226998	-1.75663	-1.11245	-1.83227	0.129914	0.703589	0.00913203	0.0408551	0.0144471	0.65745	0.152681	2.03943	1.38875	1.84022	0.182138	54.418	25.3935	40.5237	15.4953
P17980	26S proteasome regulatory subunit 6A	PSMC3	661262	388955	409986	946275	929222	696323	475712	845189	707315	497754	794577	496140	536427	665483	894119	437951	326935	100888	1.09968e+06	1.09979e+06	1.41136e+06	486734	857273	676072	596157	698676	288592	1.20361e+06	0.474042	-0.524064	-0.295132	-1.57073	0.489543	0.244314	0.110627	0.295998	0.011252	0.0579498	0.612052	0.956137	0.528711	1.94877	1.23695	31.128	16.2897	27.6168	28.8244
P43686	26S proteasome regulatory subunit 6B	PSMC4	164816	112458	124304	174073	189609	94297.6	94851.5	108168	61602.7	74519.2	224496	117742	67798.2	213018	158393	92575.4	97588.1	102473	211493	316741	523845	133859	152660	88207.3	138919	146403	97545.6	350693	-0.60175	-0.136074	-0.060374	-0.646172	1.19989	0.0959179	0.809846	0.909378	0.136702	0.109119	1.0181	0.0915976	0.0412553	0.864227	0.962098	20.5109	33.4971	27.1894	55.5709
P35998	26S proteasome regulatory subunit 7	PSMC2	487850	396176	460124	483951	579807	420482	491750	183861	431017	211064	314500	253913	187067	307104	394980	273946	176988	234888	426913	586194	822216	448050	494746	368876	259826	296384	228608	611775	-0.280523	-0.929145	-0.739223	-1.11382	0.306311	0.464408	0.0130811	0.0594113	0.00798526	0.398083	0.333101	1.88336	1.22613	2.09771	0.400026	10.4932	16.2122	44.21	20.0023
P62195	26S proteasome regulatory subunit 8	PSMC5	865288	472553	634757	963927	1.04836e+06	785108	751379	947763	901991	415020	724468	326585	406477	508936	506982	886412	657029	513188	1.47086e+06	1.21559e+06	1.62149e+06	657533	932466	867044	488691	474132	685543	1.43598e+06	0.399043	-0.932128	-0.975763	-0.443804	0.622913	0.178238	0.0364318	0.00564007	0.138149	0.0236852	0.748999	1.43852	2.24872	0.859652	1.62552	30.0145	14.4153	11.8506	42.7513
P82912	28S ribosomal protein S11, mitochondrial	MRPS11	435786	358160	142584	293546	376045	221745	742511	534504	735588	496941	373752	284566	531361	592566	503777	470981	501842	684519	222515	294188	308246	312177	297112	670868	385086	542568	552448	274983	1.10367	0.374174	0.868796	0.89483	-0.111665	0.0320284	0.311529	0.0090019	0.0333783	0.691684	1.49446	0.506501	2.04567	1.47654	0.160092	48.6627	25.9874	17.6108	27.6925
O60783	28S ribosomal protein S14, mitochondrial	MRPS14	8.63093e+06	4.72794e+07	2.26714e+07	1.19328e+07	9.39824e+06	3.40261e+07	956520	946191	801631	502466	505783	352634	708754	583597	676332	394006	383580	486026	651688	306783	377082	2.61939e+07	1.84524e+07	901447	453628	656227	421204	445185	-4.86084	-5.34615	-4.81347	-5.45314	-5.37326	0.0886971	0.0828254	0.0852214	0.0824462	0.0827417	1.05209	1.08184	1.06945	1.08383	1.08228	74.6874	73.4139	9.60655	19.2843
Q9Y2R5	28S ribosomal protein S17, mitochondrial	MRPS17	1.06993e+06	1.1152e+06	776282	990009	773379	870121	2.10867e+06	2.47494e+06	2.5524e+06	1.41792e+06	2.19472e+06	1.10158e+06	2.73494e+06	2.35041e+06	2.36008e+06	1.82297e+06	1.34582e+06	1.24063e+06	1.07313e+06	948228	1.2769e+06	987135	877836	2.37867e+06	1.57141e+06	2.48181e+06	1.46981e+06	1.09942e+06	1.26884	0.840033	1.49937	0.743602	0.32472	0.00130355	0.104008	0.000342928	0.0355713	0.124959	2.88487	0.982934	3.4648	1.4489	0.903233	18.64	12.3623	9.96407	35.7959
Q9Y676	28S ribosomal protein S18b, mitochondrial	MRPS18B	762315	350808	932450	527782	538179	670841	2.83282e+06	1.39836e+06	1.73547e+06	1.13185e+06	1.01267e+06	551344	2.21724e+06	1.41179e+06	1.29314e+06	2.63881e+06	1.54278e+06	593765	1.07013e+06	838745	685367	681858	578934	1.98888e+06	898620	1.64072e+06	1.59179e+06	864748	1.54442	0.634313	1.50286	1.45918	0.57888	0.0486332	0.155412	0.0225056	0.162629	0.077388	1.31307	0.808516	1.64771	0.788801	1.11133	43.8584	13.7775	37.7125	34.1186
Q9Y399	28S ribosomal protein S2, mitochondrial	MRPS2	508225	540316	392826	582274	535991	399350	2.23586e+06	1.44086e+06	1.54525e+06	1.28798e+06	1.27857e+06	964695	1.69085e+06	1.28553e+06	1.35257e+06	1.81009e+06	1.87259e+06	1.12677e+06	723909	635479	708933	480456	505872	1.74066e+06	1.17708e+06	1.44298e+06	1.60315e+06	689440	1.85716	1.21837	1.51221	1.66406	0.446654	0.00763617	0.0049504	0.00238533	0.0110169	0.0402215	2.11712	2.30536	2.62245	1.95794	1.39554	16.1446	18.801	24.8196	15.6313
P82650	28S ribosomal protein S22, mitochondrial	MRPS22	1.14084e+06	1.8491e+06	1.48594e+06	1.28437e+06	1.17578e+06	1.04401e+06	4.62535e+06	3.11595e+06	3.25323e+06	2.6492e+06	2.46169e+06	1.63946e+06	3.74369e+06	3.33758e+06	2.07159e+06	3.44142e+06	3.65822e+06	2.90052e+06	2.2462e+06	2.00118e+06	1.49044e+06	1.49196e+06	1.16805e+06	3.66485e+06	2.25011e+06	3.05095e+06	3.33339e+06	1.91261e+06	1.29654	0.945891	1.38515	1.51288	0.711433	0.0142498	0.0271505	0.0207562	0.000780684	0.0331346	1.84619	1.56622	1.68285	3.10752	1.47972	23.7381	10.3046	22.7745	23.8694
Q9Y3D9	28S ribosomal protein S23, mitochondrial	MRPS23	734796	763970	248946	698398	537348	581271	1.3696e+06	2.12886e+06	1.57529e+06	1.06755e+06	1.42429e+06	741681	1.28799e+06	1.14453e+06	1.40419e+06	587483	548974	1.11932e+06	865165	893218	717264	582571	605672	1.69125e+06	1.07784e+06	1.27891e+06	751927	825216	1.53759	0.831535	1.0783	0.312056	0.446234	0.0170017	0.0805034	0.00164826	0.484825	0.0392122	1.76951	1.09419	2.78298	0.314415	1.40658	49.6584	13.7453	23.2189	31.6765
Q92552	28S ribosomal protein S27, mitochondrial	MRPS27	1.671e+06	2.026e+06	1.1483e+06	1.69381e+06	1.40495e+06	1.30063e+06	4.36292e+06	3.80653e+06	3.34063e+06	1.84197e+06	2.72153e+06	1.13095e+06	4.0604e+06	3.0915e+06	2.83999e+06	4.29924e+06	3.06389e+06	2.51561e+06	2.03823e+06	2.10779e+06	1.95706e+06	1.6151e+06	1.46647e+06	3.83669e+06	1.89815e+06	3.33063e+06	3.29292e+06	2.03436e+06	1.24824	0.372249	1.18345	1.16702	0.472232	0.00470343	0.414689	0.00879039	0.0277933	0.0105886	2.32759	0.382278	2.05599	1.55606	1.97516	27.3367	13.8892	13.3398	41.9764
Q9Y2Q9	28S ribosomal protein S28, mitochondrial	MRPS28	367538	551701	470818	937287	388214	898278	3.00451e+06	2.05464e+06	2.10316e+06	1.21458e+06	1.47606e+06	770731	2.23767e+06	1.87367e+06	1.82305e+06	1.48239e+06	1.42995e+06	2.84566e+06	1.12708e+06	805363	850817	463352	741260	2.38744e+06	1.15379e+06	1.97813e+06	1.91934e+06	927754	2.36528	0.638326	1.41609	1.37256	0.323762	0.00356931	0.203168	0.00491045	0.0763988	0.41119	2.44742	0.692145	2.30888	1.11691	0.385957	19.9219	41.3307	22.4069	30.9043
P51398	28S ribosomal protein S29, mitochondrial	DAP3	952394	772907	386991	875276	658522	824135	1.70183e+06	1.19165e+06	1.1688e+06	1.5046e+06	1.01512e+06	849522	1.9524e+06	1.73256e+06	1.33744e+06	926978	219676	417157	1.13505e+06	1.00009e+06	849255	704097	785978	1.3541e+06	1.12308e+06	1.67413e+06	521270	994799	0.943483	0.5149	1.09085	-0.592456	0.339917	0.0542793	0.179167	0.00973814	0.296433	0.118439	1.26537	0.746742	2.01152	0.528073	0.926506	41.0332	14.4156	22.2559	30.3295
Q92665	28S ribosomal protein S31, mitochondrial	MRPS31	455007	884880	514255	520365	546318	536519	1.76484e+06	1.00673e+06	1.14543e+06	906584	829428	455089	1.37972e+06	976282	688240	1.57657e+06	1.14334e+06	560973	745645	584210	587269	618047	534401	1.30567e+06	730367	1.01475e+06	1.09363e+06	639041	1.079	0.450699	0.925126	1.03313	0.257987	0.062944	0.233156	0.0748747	0.130236	0.123889	1.20105	0.632354	1.12567	0.88527	0.906967	37.6954	2.45231	30.9161	33.0654
P82930	28S ribosomal protein S34, mitochondrial	MRPS34	1.36011e+06	1.63681e+06	790573	1.33739e+06	1.10249e+06	982746	4.47088e+06	3.33966e+06	3.57432e+06	2.5727e+06	2.92982e+06	1.29796e+06	2.71379e+06	1.99938e+06	2.71365e+06	1.9651e+06	1.87444e+06	2.18368e+06	2.05797e+06	1.63719e+06	1.77991e+06	1.2625e+06	1.14088e+06	3.79495e+06	2.26682e+06	2.47561e+06	2.00774e+06	1.82502e+06	1.5878	0.990528	1.11764	0.815429	0.677771	0.00399174	0.0901411	0.00681234	0.00335283	0.0133307	2.39884	1.04508	2.1667	2.47459	1.87515	34.1768	15.8135	15.7317	37.8437
P82673	28S ribosomal protein S35, mitochondrial	MRPS35	772470	1.076e+06	796681	821381	570522	621977	1.36765e+06	2.24728e+06	2.04664e+06	908625	1.56602e+06	449998	1.26887e+06	986137	1.08033e+06	1.0872e+06	848498	605696	1.05812e+06	1.10363e+06	989869	881717	671293	1.88719e+06	974880	1.11178e+06	847133	1.05054e+06	1.09785	0.538282	0.727858	0.335645	0.646116	0.0238464	0.41323	0.0175512	0.329895	0.0104115	1.62258	0.383808	1.75569	0.481625	1.98249	19.1318	19.7382	24.4271	57.5406
P82675	28S ribosomal protein S5, mitochondrial	MRPS5	593069	177957	85949.3	353756	436510	15645.8	416995	246613	334204	51530.6	58110.7	31675.7	884380	730022	845644	1.15156e+06	567847	229071	276216	430632	488040	285659	268637	332604	47105.7	820016	649494	398296	0.219512	-2.51169	1.60999	1.27366	0.568184	0.788346	0.161	0.0157368	0.271163	0.417124	0.103283	0.793174	1.80308	0.566769	0.379735	94.5782	83.0004	25.6168	29.2147
Q9Y2R9	28S ribosomal protein S7, mitochondrial	MRPS7	546336	470163	420244	548109	243761	161085	1.10313e+06	593920	712333	568050	554257	392259	904642	894387	878743	1.13036e+06	772556	364571	581883	548049	592062	478915	317652	803127	504856	892591	755827	573998	0.74586	0.668426	1.49055	1.25061	0.8536	0.109693	0.224767	0.00818494	0.155251	0.0963862	0.959823	0.648268	2.08698	0.808966	1.01599	13.2591	64.1641	33.1789	19.3629
P82933	28S ribosomal protein S9, mitochondrial	MRPS9	821159	832668	228410	626945	556532	498971	697159	1.94258e+06	1.55778e+06	707184	636902	570822	1.44204e+06	1.13199e+06	1.3115e+06	481296	391876	243238	782677	945409	1.05831e+06	627412	560816	1.39917e+06	638303	1.29518e+06	372137	928798	1.15709	0.186713	1.20755	-0.591695	0.727837	0.139116	0.22485	0.00164428	0.0744954	0.0139769	0.856623	0.648108	2.78402	1.12787	1.85459	55.0824	11.4288	45.5754	10.6833
Q9NRX2	39S ribosomal protein L17, mitochondrial	MRPL17	308867	303098	229534	772424	884824	641505	1.87305e+06	1.91113e+06	2.15666e+06	3.11885e+06	2.13688e+06	1.79913e+06	5.62019e+06	4.31482e+06	4.15962e+06	3.19689e+06	749032	563026	3.17895e+06	2.26332e+06	1.67071e+06	280499	766251	1.98028e+06	2.35162e+06	4.69821e+06	1.50298e+06	2.37099e+06	2.81963	1.61777	2.61622	0.971939	1.6296	5.15309e-05	0.016908	0.0011026	0.435757	0.0225205	4.28793	1.77191	2.95758	0.360756	1.64742	15.7688	15.8926	7.77337	29.1528
Q9H0U6	39S ribosomal protein L18, mitochondrial	MRPL18	529071	1.0301e+06	799968	436902	328765	528822	638690	682912	549042	395563	534496	174246	638304	385434	453538	940467	823343	821797	342994	267470	256050	786381	431496	623548	368101	492425	861869	288838	-0.334728	-0.229245	0.190556	0.99812	-0.579088	0.338879	0.624621	0.556699	0.00353267	0.0894521	0.469956	0.204383	0.25438	2.4519	1.04841	31.892	23.2071	10.9386	49.3582
Q7Z2W9	39S ribosomal protein L21, mitochondrial	MRPL21	294613	331030	216263	416201	440961	358402	639625	417523	438160	395379	459227	252222	702858	419678	705203	940506	659453	428098	464867	480979	347112	280635	405188	498436	368942	609246	676019	430986	0.828711	-0.135196	0.588434	0.738472	0.0890506	0.0501364	0.611625	0.105481	0.145618	0.624824	1.29985	0.213515	0.976826	0.836786	0.204242	20.8978	10.4562	24.6186	28.7319
Q16540	39S ribosomal protein L23, mitochondrial	MRPL23	737810	1.65787e+06	1.0547e+06	1.09903e+06	643001	959930	1.48823e+06	999161	864747	1.05505e+06	856741	758245	1.44548e+06	1.13226e+06	1.18923e+06	1.81698e+06	1.36269e+06	1.13482e+06	842242	652468	735974	1.15013e+06	900653	1.11738e+06	890012	1.25566e+06	1.43816e+06	743561	-0.0416706	-0.0171459	0.479398	0.675185	-0.276519	0.925667	0.950387	0.0989509	0.0902077	0.341587	0.0335455	0.0220997	1.00458	1.04476	0.466499	40.6385	25.9501	29.3655	16.9856
Q9BZE1	39S ribosomal protein L37, mitochondrial	MRPL37	226019	213603	149844	197373	168419	193413	392410	237616	208267	141542	157563	76091.4	252891	245065	231581	664401	516752	361064	215115	163611	183839	196489	186401	279431	125065	243179	514072	187522	0.508046	-0.575729	0.383606	1.46356	0.00864399	0.250696	0.0817552	0.0066789	0.0204447	0.95206	0.600853	1.08748	2.1753	1.68942	0.0213359	20.7999	8.42193	35.4065	34.512
Q96DV4	39S ribosomal protein L38, mitochondrial	MRPL38	588648	880091	742435	596088	528783	627538	926772	976084	916021	799969	711200	618842	828980	560742	866602	809900	738356	605509	697908	374889	440707	737058	584136	939626	710004	752108	717922	504501	0.350308	0.281522	0.364636	0.297522	-0.211447	0.0784768	0.10332	0.170321	0.114915	0.481651	1.10526	0.985816	0.768731	0.939622	0.317268	19.7808	8.63682	3.40859	12.7562
Q9NYK5	39S ribosomal protein L39, mitochondrial	MRPL39	208136	256983	101849	79100.7	59189.6	84246.3	388454	465423	370018	403715	654781	273828	608845	451522	501081	143609	129207	316194	299431	314724	269130	188989	74178.9	407965	444108	520483	196337	294428	1.11014	2.58183	2.81077	1.40425	1.98884	0.0157195	0.0299102	0.000690001	0.113855	0.000139671	1.80356	1.52418	3.16115	0.943649	3.85489	41.9704	17.84	12.4047	43.607
Q9BYD3	39S ribosomal protein L4, mitochondrial	MRPL4	541296	1.10684e+06	742987	514092	585685	693838	1.12265e+06	1.14175e+06	994920	1.08659e+06	1.01016e+06	733397	1.76933e+06	1.1403e+06	1.39858e+06	1.05677e+06	962016	1.26743e+06	980298	805233	828144	797040	597872	1.08644e+06	943382	1.43607e+06	1.0954e+06	871225	0.446886	0.658007	1.26422	0.873556	0.54321	0.167323	0.0443216	0.0115612	0.00883488	0.0226437	0.776443	1.35338	1.937	2.0538	1.64505	35.9604	15.1355	7.3481	19.6977
Q9H9J2	39S ribosomal protein L44, mitochondrial	MRPL44	209349	195761	162605	521799	353270	362085	758557	883459	898144	484666	735701	318289	1.08668e+06	937331	1.09783e+06	1.13714e+06	515954	650457	700174	640453	714786	189238	412384	846720	512885	1.04061e+06	767852	685138	2.16168	0.314646	1.33537	0.896838	0.732404	0.000144132	0.49225	0.00113057	0.144673	0.0100335	3.84124	0.307814	2.9467	0.839612	1.99855	12.7061	23.0024	9.0589	40.9706
Q9HD33	39S ribosomal protein L47, mitochondrial	MRPL47	899122	1.01278e+06	1.095e+06	492677	450657	777259	1.08049e+06	838479	934920	837802	770338	589011	899908	800736	797411	1.32179e+06	1.2964e+06	827613	574239	462977	531317	1.0023e+06	573531	951296	732384	832685	1.1486e+06	522844	-0.07535	0.352728	0.537899	1.00194	-0.13349	0.602747	0.278058	0.0743085	0.0392843	0.662072	0.219865	0.555864	1.12896	1.40578	0.179095	9.81316	30.98	12.807	17.568
Q99714	3-hydroxyacyl-CoA dehydrogenase type-2	HSD17B10	848059	527387	517456	601419	550117	592257	390869	492440	418869	222201	192384	185414	319984	387586	659896	204696	178944	188588	589699	474077	913106	630967	581264	434060	200000	455822	190743	658961	-0.539672	-1.5392	-0.350724	-1.60757	0.180998	0.155609	3.9629e-05	0.298523	2.38292e-05	0.588649	0.807965	4.40199	0.525022	4.62289	0.230143	29.807	4.70706	12.0863	9.77015
P46783	40S ribosomal protein S10	RPS10	1.54815e+07	1.39627e+07	1.24414e+07	1.79632e+07	1.62804e+07	1.84009e+07	1.23868e+07	2.19154e+07	2.17847e+07	7.69998e+06	9.02979e+06	8.5112e+06	6.90422e+06	6.99843e+06	8.51517e+06	6.28467e+06	7.25763e+06	5.16565e+06	1.31459e+07	2.02404e+07	2.64548e+07	1.39619e+07	1.75482e+07	1.86956e+07	8.41366e+06	7.47261e+06	6.23598e+06	1.9947e+07	0.421206	-1.06051	-1.23164	-1.49263	0.184855	0.221798	0.000265395	0.00026523	0.000215784	0.571637	0.654041	3.57611	3.57638	3.66598	0.24288	10.8872	6.3795	29.2261	7.96619
P62280	40S ribosomal protein S11	RPS11	6.08136e+07	7.34541e+07	1.16873e+08	7.79627e+07	1.00007e+08	1.10163e+08	7.07992e+07	5.29907e+07	7.8632e+07	8.40474e+07	6.76235e+07	6.06933e+07	8.82433e+07	7.61011e+07	8.96856e+07	9.79883e+07	1.0742e+08	6.15679e+07	9.32455e+07	7.59465e+07	8.84162e+07	8.37134e+07	9.60442e+07	6.7474e+07	7.07881e+07	8.46767e+07	8.89919e+07	8.58694e+07	-0.311128	-0.440193	-0.181735	-0.110024	-0.161554	0.431767	0.0982309	0.337222	0.697961	0.399935	0.36475	1.00775	0.472084	0.156169	0.398011	35.1246	17.1397	19.4743	16.944
P25398	40S ribosomal protein S12	RPS12	1.46304e+07	1.38843e+07	1.19282e+07	2.60551e+07	2.75989e+07	2.24198e+07	1.61888e+07	1.89429e+07	1.70109e+07	9.49831e+06	1.18058e+07	8.05835e+06	1.0451e+07	1.05454e+07	1.06153e+07	8.48789e+06	9.05205e+06	7.37942e+06	1.45074e+07	1.8784e+07	2.26504e+07	1.34809e+07	2.53579e+07	1.73809e+07	9.78749e+06	1.05372e+07	8.30645e+06	1.86473e+07	0.366578	-1.37343	-1.26694	-1.61013	-0.443474	0.0272695	0.00116862	0.000645159	0.000451839	0.075209	1.56432	2.93233	3.19033	3.34502	1.12373	10.3518	10.4859	8.13427	19.3143
P62277	40S ribosomal protein S13	RPS13	1.11005e+07	8.05747e+06	5.58046e+06	1.67595e+07	1.84735e+07	1.36979e+07	5.59784e+06	7.71696e+06	8.54096e+06	5.47861e+06	5.65126e+06	5.06895e+06	7.31831e+06	9.12556e+06	1.23119e+07	8.72157e+06	6.54178e+06	4.51837e+06	1.00853e+07	1.56138e+07	2.11184e+07	8.24614e+06	1.63103e+07	7.28525e+06	5.39961e+06	9.58527e+06	6.59391e+06	1.56058e+07	-0.17874	-1.59486	-0.766891	-1.30658	-0.0636946	0.625667	0.00149182	0.0291428	0.00629281	0.849372	0.203657	2.82628	1.53547	2.20116	0.070902	33.529	14.8328	20.8408	5.5391
P62263	40S ribosomal protein S14	RPS14	1.58595e+07	1.43186e+07	1.65504e+07	1.94942e+07	2.13174e+07	2.1042e+07	1.59364e+07	1.16079e+07	1.5429e+07	1.67711e+07	1.52151e+07	1.10959e+07	1.79084e+07	2.00528e+07	1.94122e+07	2.26795e+07	1.87547e+07	1.27869e+07	1.90228e+07	2.03443e+07	2.30311e+07	1.55761e+07	2.06179e+07	1.43244e+07	1.43607e+07	1.91245e+07	1.80737e+07	2.07994e+07	-0.120861	-0.521772	-0.108476	-0.190003	0.0126474	0.455688	0.0248015	0.154504	0.434418	0.896374	0.341332	1.60552	0.811062	0.362092	0.047511	7.33538	4.76694	16.519	20.4202
P62841	40S ribosomal protein S15	RPS15	6.65193e+06	8.90455e+06	9.99553e+06	7.69636e+06	8.4672e+06	1.16111e+07	7.0451e+06	5.0215e+06	7.2594e+06	7.4021e+06	5.01004e+06	5.5128e+06	4.77924e+06	5.27965e+06	5.23666e+06	6.21886e+06	6.95751e+06	5.34011e+06	6.18174e+06	6.728e+06	7.68906e+06	8.51734e+06	9.2582e+06	6.442e+06	5.97498e+06	5.09852e+06	6.17216e+06	6.86627e+06	-0.402893	-0.631799	-0.860654	-0.584957	-0.431207	0.162934	0.0791235	0.0262071	0.0742755	0.134071	0.78799	1.10169	1.58158	1.12915	0.872666	20.0191	22.3991	19.1687	21.1084
P62244	40S ribosomal protein S15a	RPS15A	1.2685e+07	1.07287e+07	1.38701e+07	1.88213e+07	1.83416e+07	1.91317e+07	1.84138e+07	1.20547e+07	1.37942e+07	1.50588e+07	1.56742e+07	1.36057e+07	1.3309e+07	1.34482e+07	1.65429e+07	1.53309e+07	1.76378e+07	1.9708e+07	2.29652e+07	1.99105e+07	2.27483e+07	1.24279e+07	1.87648e+07	1.47543e+07	1.47796e+07	1.44334e+07	1.75589e+07	2.18747e+07	0.247544	-0.344428	-0.378623	-0.0958286	0.221229	0.331487	0.00368561	0.0160016	0.401095	0.0370263	0.479533	2.43349	1.79584	0.396753	1.43149	12.7645	2.12118	22.2747	7.18635
P62249	40S ribosomal protein S16	RPS16	7.38213e+07	4.89627e+07	4.5717e+07	9.70198e+07	8.45478e+07	6.28036e+07	6.91892e+07	5.73748e+07	6.8032e+07	3.93769e+07	4.97094e+07	2.90268e+07	7.14964e+07	6.48813e+07	6.90195e+07	6.63897e+07	5.87541e+07	4.53932e+07	5.8505e+07	7.2344e+07	8.33031e+07	5.6167e+07	8.14571e+07	6.48653e+07	3.9371e+07	6.84658e+07	5.68456e+07	7.13841e+07	0.207725	-1.04891	-0.250657	-0.51899	-0.190438	0.417924	0.0224728	0.271044	0.103875	0.458992	0.378903	1.64834	0.56696	0.983491	0.338195	27.3737	21.2581	10.0404	26.2663
P08708	40S ribosomal protein S17	RPS17	1.4568e+07	1.2642e+07	1.18505e+07	2.16433e+07	2.21491e+07	2.38938e+07	1.69961e+07	1.55024e+07	2.56135e+07	1.15436e+07	9.21299e+06	1.06103e+07	5.78695e+06	6.46292e+06	1.01755e+07	6.23597e+06	7.47593e+06	2.85154e+06	1.94706e+07	2.57353e+07	2.59253e+07	1.30202e+07	2.25621e+07	1.93707e+07	1.04556e+07	7.47513e+06	5.52115e+06	2.37104e+07	0.573122	-1.10962	-1.59373	-2.03086	0.0716225	0.122628	0.000228441	0.000585963	0.000380204	0.633361	0.91141	3.64123	3.23213	3.41998	0.198349	10.7346	5.23313	28.1757	11.2187
P62269	40S ribosomal protein S18	RPS18	5.23336e+07	1.52468e+07	2.00074e+07	6.05909e+07	6.52792e+07	3.41247e+07	3.70949e+07	3.38143e+07	3.95588e+07	2.06038e+07	2.5039e+07	1.16909e+07	5.09221e+07	3.94759e+07	5.17401e+07	5.61242e+07	4.28646e+07	1.26721e+07	3.19409e+07	4.48516e+07	5.79947e+07	2.91959e+07	5.33316e+07	3.68226e+07	1.91112e+07	4.73794e+07	3.72203e+07	4.49291e+07	0.334826	-1.48057	-0.170731	-0.518899	-0.247341	0.552263	0.0307664	0.600265	0.373727	0.531183	0.257854	1.51192	0.221657	0.427445	0.274756	69.1147	31.4973	7.82648	35.5712
P39019	40S ribosomal protein S19	RPS19	6.95352e+07	7.68362e+07	7.35272e+07	8.78916e+07	7.84141e+07	6.81703e+07	7.71825e+07	6.43736e+07	7.21911e+07	3.80806e+07	5.19237e+07	3.03617e+07	8.37852e+07	5.52954e+07	6.09794e+07	7.15141e+07	5.45727e+07	2.60899e+07	6.0821e+07	7.26426e+07	8.02147e+07	7.32996e+07	7.81587e+07	7.12491e+07	4.0122e+07	6.66867e+07	5.07256e+07	7.12261e+07	-0.0409329	-0.962012	-0.229008	-0.623693	-0.134	0.657157	0.0110231	0.331991	0.129968	0.435962	0.182331	1.95769	0.478874	0.886164	0.360552	4.98748	12.6194	9.06145	27.2294
P15880	40S ribosomal protein S2	RPS2	2.40591e+07	1.3935e+07	9.72546e+06	1.60246e+07	1.78941e+07	1.38151e+07	1.45864e+07	1.00485e+07	1.21819e+07	1.42168e+07	1.05917e+07	1.02355e+07	1.96318e+07	1.90686e+07	2.65233e+07	2.61431e+07	1.45567e+07	1.12287e+07	1.25749e+07	1.64886e+07	2.08783e+07	1.59065e+07	1.59113e+07	1.22723e+07	1.16813e+07	2.17412e+07	1.73095e+07	1.66473e+07	-0.374214	-0.445842	0.450386	0.121519	0.0652372	0.460045	0.071277	0.0944431	0.779594	0.796641	0.3372	1.14705	1.02483	0.108132	0.0987375	46.3168	12.833	18.4994	18.859
P60866	40S ribosomal protein S20	RPS20	1.86662e+07	1.51601e+07	1.25469e+07	2.57806e+07	2.3447e+07	2.1987e+07	1.99988e+07	1.36688e+07	1.5691e+07	1.41926e+07	1.59216e+07	1.05998e+07	1.6017e+07	1.48235e+07	1.88574e+07	1.35005e+07	1.38084e+07	9.05181e+06	1.70256e+07	1.72691e+07	1.92205e+07	1.54578e+07	2.37382e+07	1.64528e+07	1.35713e+07	1.6566e+07	1.21202e+07	1.78384e+07	0.0900054	-0.806648	-0.518988	-0.969795	-0.412226	0.718773	0.00607948	0.0116518	0.00357066	0.0106508	0.143408	2.21613	1.93361	2.44725	1.97262	19.8638	8.06096	19.6504	20.0037
P63220	40S ribosomal protein S21	RPS21	5.10951e+06	3.90377e+06	3.11887e+06	6.06952e+06	6.27176e+06	4.86513e+06	4.36051e+06	3.17561e+06	2.94098e+06	988574	677451	801110	918311	1.15161e+06	1.36055e+06	1.12359e+06	2.43661e+06	391124	3.31661e+06	4.68169e+06	6.04909e+06	4.04405e+06	5.73547e+06	3.49237e+06	822378	1.14349e+06	1.31711e+06	4.68246e+06	-0.211594	-2.80204	-2.32647	-2.12254	-0.292645	0.490056	0.000393752	0.000552919	0.00399517	0.308243	0.309754	3.40478	3.25734	2.39847	0.511106	24.7946	13.2594	21.7883	19.0482
P62266	40S ribosomal protein S23	RPS23	5.18078e+07	2.57424e+07	3.19556e+07	4.78426e+07	6.31484e+07	4.89245e+07	5.88689e+07	5.59623e+07	5.53336e+07	5.25138e+07	5.74633e+07	4.90513e+07	8.63428e+07	9.26918e+07	1.02568e+08	6.68646e+07	6.61689e+07	5.43573e+07	6.74775e+07	6.91356e+07	7.87174e+07	3.65019e+07	5.33052e+07	5.67216e+07	5.30095e+07	9.38677e+07	6.24636e+07	7.17768e+07	0.635926	-0.00802566	0.816352	0.228739	0.429241	0.0634371	0.959719	0.00402393	0.224874	0.0378944	1.19766	0.0178561	2.39535	0.648061	1.42143	37.298	16.024	3.32497	7.97563
P62847	40S ribosomal protein S24	RPS24	1.75195e+07	2.92738e+06	2.86891e+06	1.77643e+07	1.96561e+07	5.14152e+06	8.31946e+06	7.74229e+06	8.11955e+06	4.48388e+06	4.90669e+06	3.28618e+06	1.5671e+07	1.20971e+07	2.15716e+07	1.20506e+07	6.64363e+06	2.50844e+06	7.66349e+06	1.40714e+07	2.24726e+07	7.77194e+06	1.41873e+07	8.06043e+06	4.22558e+06	1.64466e+07	7.06755e+06	1.47358e+07	0.052583	-1.74738	0.213184	-1.00532	0.054727	0.955664	0.0953473	0.693343	0.252403	0.934349	0.0196946	1.02069	0.159052	0.597905	0.0294909	108.618	55.6186	3.63615	19.8923
P62851	40S ribosomal protein S25	RPS25	1.81655e+07	6.0159e+06	5.55769e+06	1.62508e+07	1.95482e+07	1.39851e+07	1.32309e+07	9.99849e+06	1.38096e+07	5.25575e+06	1.07162e+07	5.23913e+06	1.84855e+07	1.23091e+07	1.61306e+07	2.02629e+07	1.35471e+07	4.6794e+06	9.53237e+06	1.46806e+07	1.42535e+07	9.91304e+06	1.65947e+07	1.23463e+07	7.07035e+06	1.56417e+07	1.28298e+07	1.28222e+07	0.316683	-1.23087	-0.0853207	-0.371223	-0.372084	0.601325	0.0173846	0.713624	0.476094	0.177567	0.22089	1.75984	0.146531	0.322308	0.750638	72.1326	16.8577	16.6348	44.6567
P62854	40S ribosomal protein S26	RPS26	2.04739e+07	7.59898e+06	7.34571e+06	1.39998e+07	1.83402e+07	1.09043e+07	1.25154e+07	1.08553e+07	1.06001e+07	9.82576e+06	8.96514e+06	7.0411e+06	2.04693e+07	1.84957e+07	2.25797e+07	2.49476e+07	1.97135e+07	1.03195e+07	1.1533e+07	1.56848e+07	2.02164e+07	1.18062e+07	1.44148e+07	1.13236e+07	8.61067e+06	2.05149e+07	1.83269e+07	1.58114e+07	-0.0602122	-0.743351	0.509123	0.346414	0.133415	0.917494	0.0657465	0.0680751	0.460108	0.69453	0.0373969	1.18213	1.16701	0.33714	0.158309	63.5898	25.9128	9.1845	16.5582
P42677	40S ribosomal protein S27	RPS27	6.31442e+07	3.22118e+07	4.52534e+07	3.50851e+07	3.99845e+07	2.97556e+07	2.98283e+07	2.1664e+07	2.95026e+07	2.10368e+07	1.91306e+07	1.8209e+07	3.89085e+07	5.10588e+07	5.8885e+07	3.7891e+07	3.0448e+07	2.26679e+07	2.97033e+07	3.73067e+07	4.38684e+07	4.68698e+07	3.49417e+07	2.69983e+07	1.94588e+07	4.96174e+07	3.03356e+07	3.69595e+07	-0.79579	-0.844531	0.505896	-0.203938	0.080993	0.10086	0.00725514	0.0875305	0.433463	0.709755	0.99628	2.13935	1.05784	0.363048	0.148891	33.133	14.6414	17.1215	7.41145
Q71UM5	40S ribosomal protein S27-like	RPS27L	3.73882e+06	3.61836e+06	2.22915e+06	4.46366e+06	1.93533e+06	3.08539e+06	4.06637e+06	2.2813e+06	3.42781e+06	4.45427e+06	3.66523e+06	4.0202e+06	5.28888e+06	5.50933e+06	5.91564e+06	4.06747e+06	3.58025e+06	6.77158e+06	4.67095e+06	3.55968e+06	4.59804e+06	3.19544e+06	3.16146e+06	3.25849e+06	4.04657e+06	5.57128e+06	4.80643e+06	4.27622e+06	0.0281883	0.356107	0.817418	0.604375	0.435746	0.933721	0.312014	0.0329655	0.252933	0.242802	0.0297828	0.505827	1.48194	0.596994	0.614747	26.2562	40.0409	27.7583	9.76587
P62857	40S ribosomal protein S28	RPS28	1.47197e+07	1.44922e+07	1.70021e+07	2.06212e+07	1.74185e+07	1.60381e+07	1.56115e+07	1.6501e+07	1.75985e+07	9.67453e+06	1.47773e+07	7.83276e+06	1.76452e+07	1.33198e+07	1.44472e+07	1.53529e+07	1.35089e+07	5.47991e+06	1.27803e+07	1.94307e+07	2.07855e+07	1.54047e+07	1.80259e+07	1.65703e+07	1.07615e+07	1.51374e+07	1.14472e+07	1.76655e+07	0.105235	-0.744191	-0.251953	-0.655074	-0.0291368	0.302667	0.0429138	0.198543	0.118664	0.90453	0.519036	1.3674	0.702146	0.925679	0.0435771	9.01108	13.0431	6.00667	33.4302
P62273	40S ribosomal protein S29	RPS29	1.92171e+06	3.07699e+06	2.31714e+06	2.43152e+06	2.83424e+06	3.17497e+06	3.04464e+06	1.76174e+06	1.91146e+06	2.92752e+06	2.12436e+06	2.11964e+06	2.72757e+06	2.54169e+06	2.40657e+06	2.29264e+06	2.66914e+06	2.65699e+06	2.29817e+06	2.09259e+06	2.47486e+06	2.43861e+06	2.81358e+06	2.23928e+06	2.39051e+06	2.55861e+06	2.53959e+06	2.28854e+06	-0.123026	-0.235089	-0.137046	-0.14781	-0.297978	0.72503	0.286016	0.337403	0.330963	0.0954653	0.139644	0.54361	0.471852	0.48022	1.02015	24.0768	13.2272	31.3256	19.455
P23396	40S ribosomal protein S3	RPS3	8.41115e+07	7.86246e+07	6.99999e+07	1.06948e+08	9.61298e+07	1.12267e+08	1.02169e+08	8.43758e+07	8.50737e+07	7.92204e+07	8.87109e+07	6.64146e+07	9.54183e+07	9.61783e+07	8.86741e+07	9.11658e+07	7.94872e+07	7.44009e+07	1.04303e+08	1.0058e+08	1.12249e+08	7.75787e+07	1.05115e+08	9.05395e+07	7.81153e+07	9.34236e+07	8.16847e+07	1.05711e+08	0.222887	-0.428289	-0.170108	-0.363829	0.00815494	0.142897	0.0281015	0.0925998	0.0269899	0.923949	0.844978	1.55127	1.03339	1.5688	0.0343518	9.16967	7.82304	11.1304	14.3239
P61247	40S ribosomal protein S3a	RPS3A	2.28625e+07	1.74275e+07	2.32744e+07	3.00428e+07	3.32123e+07	3.38275e+07	2.13968e+07	1.97085e+07	2.14645e+07	2.08486e+07	1.80521e+07	1.72435e+07	2.20287e+07	2.32613e+07	2.52979e+07	2.97177e+07	2.70931e+07	1.52467e+07	2.74589e+07	3.65039e+07	5.05582e+07	2.11881e+07	3.23609e+07	2.08566e+07	1.87148e+07	2.35293e+07	2.40191e+07	3.81736e+07	-0.0227496	-0.790073	-0.45979	-0.430066	0.238327	0.874518	0.00104307	0.00427433	0.144174	0.442174	0.0582313	2.98169	2.36913	0.841113	0.354407	15.4017	6.27588	4.77004	10.1081
P62701	40S ribosomal protein S4, X isoform	RPS4X	2.62139e+07	1.49078e+07	1.60977e+07	3.03565e+07	4.03509e+07	3.31193e+07	1.62791e+07	1.62783e+07	1.82065e+07	1.50496e+07	1.55172e+07	1.24636e+07	2.23187e+07	2.22248e+07	2.4929e+07	3.17735e+07	2.67779e+07	1.47793e+07	2.85273e+07	3.36023e+07	4.11211e+07	1.90732e+07	3.46089e+07	1.69213e+07	1.43434e+07	2.31575e+07	2.44436e+07	3.44169e+07	-0.172704	-1.27075	-0.579664	-0.501689	-0.00802574	0.586587	0.00292311	0.0211355	0.157665	0.969491	0.231668	2.53416	1.67499	0.802266	0.0134561	32.5726	14.9123	6.57752	11.4666
P22090	40S ribosomal protein S4, Y isoform 1	RPS4Y1	1.36059e+06	1.0406e+06	1.13143e+06	1.64342e+06	1.78098e+06	1.12066e+06	1.21106e+06	829877	1.0284e+06	903663	724133	676834	1.86792e+06	1.47739e+06	1.81902e+06	2.26673e+06	2.16109e+06	729885	1.41997e+06	1.535e+06	2.38919e+06	1.17754e+06	1.51502e+06	1.02311e+06	768210	1.72144e+06	1.71923e+06	1.78138e+06	-0.20281	-0.979761	0.184281	0.18243	0.233664	0.348454	0.0246385	0.430561	0.722025	0.507005	0.457854	1.60839	0.365965	0.141448	0.294987	14.0039	22.9954	18.6339	15.5772
P46782	40S ribosomal protein S5	RPS5	6.78126e+07	5.6722e+07	4.06849e+07	7.52085e+07	7.08427e+07	5.35354e+07	7.33515e+07	5.6944e+07	5.55243e+07	3.20129e+07	3.61088e+07	2.30235e+07	6.43728e+07	4.86785e+07	5.47226e+07	5.82069e+07	5.97952e+07	2.75645e+07	5.80032e+07	6.24226e+07	7.11649e+07	5.50732e+07	6.65289e+07	6.19399e+07	3.03817e+07	5.59247e+07	4.85222e+07	6.38636e+07	0.16952	-1.13078	-0.250496	-0.455336	-0.0589875	0.519405	0.00919353	0.257761	0.220167	0.745571	0.284494	2.03652	0.588783	0.657248	0.127511	24.7649	17.2293	15.9964	22.031
P62753	40S ribosomal protein S6	RPS6	8.21967e+07	5.59544e+07	6.7226e+07	6.04209e+07	7.63166e+07	6.24507e+07	5.79553e+07	4.71044e+07	4.90554e+07	5.85596e+07	4.62341e+07	4.46901e+07	9.06548e+07	8.05665e+07	1.05296e+08	1.0568e+08	6.48942e+07	3.92587e+07	5.48136e+07	6.26121e+07	7.22557e+07	6.8459e+07	6.63961e+07	5.13717e+07	4.98279e+07	9.21725e+07	6.99443e+07	6.32271e+07	-0.414267	-0.414144	0.473239	0.0751078	-0.0705539	0.108669	0.0673479	0.0420808	0.86764	0.678412	0.963895	1.17168	1.37592	0.0616605	0.168507	19.2298	13.0297	11.26	15.2548
P62081	40S ribosomal protein S7	RPS7	1.39548e+07	1.22867e+07	9.94205e+06	1.77716e+07	1.95516e+07	1.87968e+07	1.07768e+07	1.21661e+07	1.30341e+07	1.39598e+07	1.14807e+07	1.12828e+07	1.02272e+07	1.16963e+07	1.29232e+07	1.16639e+07	1.04711e+07	9.6116e+06	1.64595e+07	1.89884e+07	2.18547e+07	1.20612e+07	1.87067e+07	1.19923e+07	1.22411e+07	1.16156e+07	1.05822e+07	1.91009e+07	-0.00826028	-0.61182	-0.687492	-0.821915	0.0300862	0.961385	0.00299008	0.00161808	0.000497976	0.822031	0.0171027	2.52432	2.791	3.30279	0.0851116	16.7137	4.77584	9.49481	12.1859
P62241	40S ribosomal protein S8	RPS8	1.03237e+08	3.08978e+07	3.05347e+07	8.33962e+07	1.04063e+08	4.51022e+07	4.07863e+07	4.67343e+07	4.86642e+07	3.06809e+07	3.89541e+07	2.57513e+07	1.08673e+08	8.87995e+07	1.10526e+08	1.02468e+08	5.5345e+07	2.32658e+07	4.93707e+07	6.93667e+07	8.24145e+07	5.48898e+07	7.75205e+07	4.53949e+07	3.17954e+07	1.02666e+08	6.03594e+07	6.70506e+07	-0.274007	-1.28576	0.405306	-0.360999	-0.209328	0.715798	0.061079	0.24821	0.582887	0.624347	0.14521	1.21411	0.605181	0.234416	0.204574	76.2805	38.5916	9.04545	20.9828
P46781	40S ribosomal protein S9	RPS9	4.15483e+07	5.81709e+07	4.03179e+07	4.03239e+07	4.87464e+07	5.92582e+07	3.24736e+07	3.21432e+07	2.99135e+07	4.10638e+07	4.04612e+07	3.66703e+07	3.52623e+07	4.07841e+07	4.62969e+07	4.54634e+07	3.53473e+07	3.32102e+07	3.84671e+07	4.1253e+07	4.69009e+07	4.6679e+07	4.94428e+07	3.15101e+07	3.93984e+07	4.07811e+07	3.8007e+07	4.2207e+07	-0.566959	-0.327623	-0.27786	-0.379497	-0.228279	0.0594462	0.149905	0.243388	0.160809	0.295159	1.22588	0.824184	0.613702	0.793689	0.529943	21.3613	19.1864	4.41932	6.04535
P08865	40S ribosomal protein SA	RPSA	1.97054e+07	2.42416e+07	1.94651e+07	3.20117e+07	3.16965e+07	2.39227e+07	3.47158e+07	3.94907e+07	3.0289e+07	1.2884e+07	1.41049e+07	1.54503e+07	1.14325e+07	1.20751e+07	1.62471e+07	1.15898e+07	1.69961e+07	8.70624e+06	2.82457e+07	3.62371e+07	4.91969e+07	2.11374e+07	2.92103e+07	3.48318e+07	1.41464e+07	1.32516e+07	1.24307e+07	3.78932e+07	0.720611	-1.04604	-1.14031	-1.23257	0.375463	0.0112522	0.005387	0.00634067	0.00950763	0.26187	1.94876	2.26865	2.19787	2.02193	0.581915	12.7312	15.6861	13.2118	9.07417
Q8IV08	5'-3' exonuclease PLD3	PLD3	586760	286506	254899	409437	538695	436552	551198	400729	325302	876998	731555	946876	850936	968202	1.18567e+06	1.08104e+06	667482	461804	424108	453622	496654	376055	461561	425743	851810	1.0016e+06	736776	458128	0.179038	0.88401	1.11772	0.674704	-0.0107723	0.711004	0.00639008	0.00692966	0.213642	0.942378	0.148128	2.19449	2.15929	0.670312	0.0257748	48.7053	14.7676	27.0131	12.8959
Q9H0D6	5'-3' exoribonuclease 2	XRN2	1.41515e+06	1.33538e+06	1.43037e+06	1.58719e+06	1.48921e+06	1.73764e+06	2.22551e+06	1.97449e+06	2.28417e+06	1.75726e+06	1.5496e+06	1.56314e+06	2.46396e+06	2.18234e+06	2.17784e+06	2.63595e+06	1.85572e+06	1.52616e+06	2.36452e+06	2.32339e+06	2.20679e+06	1.39363e+06	1.60468e+06	2.16139e+06	1.62333e+06	2.27471e+06	2.00595e+06	2.29823e+06	0.633106	0.0166717	0.503397	0.321995	0.518237	0.00151473	0.859157	0.00490391	0.299473	0.00130238	2.81966	0.0659273	2.30946	0.523643	2.88526	3.6609	7.79828	7.61059	7.15689
P21589	5'-nucleotidase	NT5E	2.82352e+07	1.4033e+07	1.84172e+07	4.16977e+07	4.44901e+07	2.36213e+07	1.16936e+07	2.02724e+07	1.72579e+07	7.35046e+06	1.44711e+07	4.58071e+06	2.78243e+07	4.03145e+07	4.66461e+07	1.89474e+07	1.37892e+07	8.77209e+06	2.01394e+07	4.61635e+07	4.29765e+07	2.02285e+07	3.6603e+07	1.6408e+07	8.80076e+06	3.82616e+07	1.38362e+07	3.64265e+07	-0.301988	-2.05626	0.0639343	-1.40351	-0.00697556	0.47855	0.0179063	0.855887	0.0336876	0.987372	0.320072	1.74699	0.0675838	1.47253	0.00551902	35.9507	30.9506	26.5242	57.9747
P10809	60 kDa heat shock protein, mitochondrial	HSPD1	2.8867e+07	1.13248e+08	1.11449e+08	3.56765e+07	3.80178e+07	7.7264e+07	3.02476e+06	2.45808e+06	2.38209e+06	2.07282e+06	1.74816e+06	1.9618e+06	2.25092e+06	3.17692e+06	3.37605e+06	7.53925e+06	2.73676e+06	2.03358e+06	2.6056e+06	2.20203e+06	5.25533e+06	8.45214e+07	5.03195e+07	2.62165e+06	1.9276e+06	2.93463e+06	4.1032e+06	3.35432e+06	-5.01077	-4.70624	-4.09986	-3.6163	-3.90702	0.0422811	0.0230161	0.0246356	0.0273194	0.0255153	1.37385	1.63797	1.60844	1.56353	1.5932	57.0347	46.4314	13.3951	8.56041
P05388	60S acidic ribosomal protein P0	RPLP0	1.27492e+08	1.03786e+08	7.53697e+07	1.48995e+08	1.26686e+08	1.15671e+08	1.5866e+08	1.19127e+08	1.10182e+08	5.70367e+07	8.48532e+07	4.70286e+07	1.57065e+08	1.14699e+08	9.99504e+07	1.17897e+08	1.01799e+08	5.9441e+07	1.06664e+08	1.22785e+08	1.45171e+08	1.02216e+08	1.3045e+08	1.29323e+08	6.29728e+07	1.23905e+08	9.30457e+07	1.24873e+08	0.339356	-1.0507	-0.0742662	-0.487489	-0.0630348	0.269905	0.0107619	0.756687	0.134794	0.726445	0.568789	1.96811	0.121083	0.870329	0.138797	25.5308	13.0149	19.9479	31.1222
P05386	60S acidic ribosomal protein P1	RPLP1	1.78491e+06	457926	182727	1.23606e+06	1.01728e+06	340242	502821	1.66974e+06	1.24973e+06	526708	707965	376925	714479	539227	1.16512e+06	56086.4	72886.9	86417.9	910085	1.5288e+06	1.20801e+06	808519	864529	1.14077e+06	537199	806277	71797.1	1.21563e+06	0.496649	-0.686456	-0.100639	-3.58992	0.49172	0.60977	0.31643	0.867595	0.0424583	0.338753	0.214834	0.499723	0.0616831	1.37204	0.470117	105.959	54.0222	51.8111	30.858
P05387	60S acidic ribosomal protein P2	RPLP2	5.27972e+06	5.62326e+06	3.35542e+06	8.36129e+06	5.05249e+06	5.03833e+06	9.43394e+06	6.24769e+06	6.33419e+06	3.26571e+06	5.0656e+06	2.29254e+06	1.2923e+07	1.20213e+07	3.06099e+06	8.56883e+06	6.0366e+06	6.14933e+06	5.73169e+06	4.68859e+06	4.07714e+06	4.7528e+06	6.1507e+06	7.33861e+06	3.54128e+06	9.33511e+06	6.91825e+06	4.83247e+06	0.626729	-0.796479	0.601916	0.169656	-0.347989	0.110105	0.129885	0.393888	0.607673	0.335864	0.958192	0.88644	0.404627	0.21633	0.473836	25.7174	31.1256	24.7339	39.729
P27635	60S ribosomal protein L10	RPL10	8.05105e+07	4.58199e+07	8.70825e+07	8.73357e+07	1.16043e+08	9.24988e+07	7.29457e+07	4.7492e+07	3.62515e+07	5.14564e+07	4.39998e+07	4.44795e+07	9.19159e+07	7.67066e+07	9.60992e+07	8.01697e+07	1.9181e+08	5.41549e+07	5.58908e+07	7.34912e+07	9.07769e+07	7.11376e+07	9.86259e+07	5.22297e+07	4.66452e+07	8.82406e+07	1.08712e+08	7.33863e+07	-0.445742	-1.08024	-0.160525	0.140466	-0.426456	0.322915	0.00475395	0.383481	0.826615	0.132674	0.490912	2.32295	0.416256	0.0826966	0.877213	31.1658	15.5163	35.9953	8.94731
P62906	60S ribosomal protein L10a	RPL10A	1.41755e+08	6.44704e+07	5.67133e+07	1.1947e+08	1.28843e+08	9.4584e+07	1.07444e+08	6.25972e+07	9.21805e+07	5.05283e+07	4.9674e+07	3.01165e+07	1.40282e+08	1.10878e+08	1.32691e+08	1.1727e+08	7.67548e+07	3.69585e+07	7.9655e+07	1.1185e+08	1.37108e+08	8.76463e+07	1.14299e+08	8.74073e+07	4.34396e+07	1.27951e+08	7.69945e+07	1.09538e+08	-0.00393937	-1.39573	0.162772	-0.569988	-0.0613885	0.994059	0.00437701	0.369006	0.214924	0.819254	0.00258788	2.35882	0.432967	0.667716	0.0865813	53.6474	15.4903	26.0864	26.5795
P62913	60S ribosomal protein L11	RPL11	8.75016e+07	6.65703e+07	7.9259e+07	9.57041e+07	9.80837e+07	8.54055e+07	1.13685e+08	8.58612e+07	6.9549e+07	6.14407e+07	6.2021e+07	4.30579e+07	1.0253e+08	6.73399e+07	6.88146e+07	9.81539e+07	9.37099e+07	5.00583e+07	8.31323e+07	8.84835e+07	1.00878e+08	7.77769e+07	9.30644e+07	8.96986e+07	5.55065e+07	7.95616e+07	8.06407e+07	9.08313e+07	0.205743	-0.745573	-0.226158	-0.206722	-0.0350402	0.449896	0.00690817	0.328117	0.476445	0.749905	0.346888	2.16064	0.483972	0.321987	0.124994	13.5568	7.24088	24.88	19.4297
P30050	60S ribosomal protein L12	RPL12	8.32955e+07	7.17995e+07	6.61215e+07	9.48875e+07	8.73737e+07	7.30823e+07	1.06888e+08	8.23168e+07	9.08638e+07	4.83961e+07	5.08888e+07	3.61916e+07	1.3521e+08	1.02476e+08	9.00831e+07	9.8507e+07	8.71382e+07	4.45109e+07	6.57789e+07	8.88408e+07	1.0823e+08	7.37388e+07	8.51145e+07	9.33561e+07	4.51588e+07	1.09257e+08	7.67187e+07	8.76165e+07	0.34032	-0.914397	0.360243	-0.149827	0.0417966	0.089605	0.00701098	0.180556	0.658854	0.865299	1.04767	2.15422	0.743389	0.181211	0.0628339	11.8658	13.014	13.3614	17.4168
P26373	60S ribosomal protein L13	RPL13	4.35053e+07	4.19816e+07	4.69666e+07	3.80174e+07	4.12058e+07	5.0079e+07	3.8961e+07	3.16081e+07	3.61605e+07	3.50308e+07	2.6557e+07	2.92208e+07	4.53994e+07	3.86083e+07	4.52409e+07	6.02666e+07	4.56591e+07	2.3406e+07	3.56948e+07	4.74033e+07	5.2247e+07	4.41512e+07	4.31007e+07	3.55765e+07	3.02695e+07	4.30829e+07	4.31106e+07	4.51151e+07	-0.311527	-0.509845	-0.000597012	0.000330337	0.0658976	0.0300307	0.0431474	0.99685	0.999345	0.757653	1.52244	1.36505	0.00137009	0.000284393	0.12053	5.78576	14.5011	10.4312	14.3151
P40429	60S ribosomal protein L13a	RPL13A	5.93996e+07	2.88144e+07	3.62369e+07	4.62177e+07	5.47801e+07	3.32514e+07	4.34966e+07	3.6534e+07	3.45067e+07	2.92819e+07	2.72558e+07	2.3743e+07	5.63961e+07	4.69133e+07	6.29189e+07	5.99872e+07	4.22472e+07	2.31476e+07	3.55555e+07	5.33534e+07	7.00877e+07	4.14836e+07	4.47497e+07	3.81791e+07	2.67602e+07	5.54094e+07	4.1794e+07	5.29989e+07	-0.119759	-0.741788	0.308253	-0.098583	0.244083	0.748129	0.04966	0.243242	0.822492	0.522064	0.126024	1.30399	0.613962	0.0848684	0.282276	38.4569	24.2218	12.3506	10.4727
P50914	60S ribosomal protein L14	RPL14	5.84807e+07	1.91373e+07	2.40785e+07	4.39026e+07	5.94905e+07	1.8308e+07	2.67881e+07	1.97378e+07	1.86106e+07	1.16351e+07	1.35975e+07	7.68925e+06	5.2008e+07	2.96381e+07	4.96771e+07	4.53855e+07	2.70008e+07	1.2874e+07	2.25519e+07	3.15226e+07	5.64971e+07	3.38988e+07	4.0567e+07	2.17122e+07	1.09739e+07	4.37744e+07	2.84201e+07	3.68572e+07	-0.642733	-1.88623	0.109779	-0.513397	-0.138362	0.389414	0.071232	0.829402	0.470454	0.825074	0.409589	1.14732	0.0812348	0.327483	0.0835071	63.2217	51.2557	20.412	27.4204
P61313	60S ribosomal protein L15	RPL15	3.11451e+07	2.43409e+07	1.13281e+07	2.77539e+07	2.73017e+07	2.11066e+07	1.81341e+07	1.31479e+07	1.35173e+07	1.25397e+07	1.10069e+07	8.71395e+06	3.04385e+07	2.05472e+07	2.61908e+07	2.38502e+07	1.74957e+07	7.69887e+06	1.7975e+07	1.95521e+07	2.4939e+07	2.22714e+07	2.53874e+07	1.49331e+07	1.07535e+07	2.57255e+07	1.63483e+07	2.08221e+07	-0.576676	-1.2393	0.0190868	-0.634976	-0.286	0.29056	0.00374655	0.929269	0.154938	0.203585	0.536764	2.42637	0.0318585	0.809842	0.691253	45.2117	14.6299	18.605	17.9052
P18621	60S ribosomal protein L17	RPL17	3.89159e+07	5.40107e+07	6.91224e+07	5.77412e+07	6.25391e+07	1.08636e+08	3.39758e+07	4.58847e+07	4.18798e+07	6.42506e+07	7.75092e+07	6.53451e+07	5.0609e+07	5.34717e+07	5.446e+07	6.74974e+07	5.96735e+07	6.17188e+07	6.37121e+07	6.16292e+07	6.588e+07	5.40163e+07	7.63054e+07	4.05801e+07	6.9035e+07	5.28469e+07	6.29632e+07	6.37404e+07	-0.412624	-0.144457	-0.529967	-0.277275	-0.259576	0.225926	0.687009	0.2227	0.461373	0.483065	0.646033	0.163038	0.652279	0.335947	0.315995	27.9606	36.8278	14.9332	10.6602
Q07020	60S ribosomal protein L18	RPL18	3.2042e+07	2.28185e+07	1.61355e+07	2.00917e+07	2.21862e+07	2.20503e+07	2.12247e+07	1.39408e+07	1.28584e+07	1.29607e+07	1.70227e+07	8.79088e+06	2.79078e+07	1.88299e+07	2.36374e+07	2.93413e+07	2.06337e+07	1.22254e+07	1.87811e+07	2.45886e+07	2.48375e+07	2.36653e+07	2.14427e+07	1.6008e+07	1.29248e+07	2.34583e+07	2.07335e+07	2.27357e+07	-0.563984	-0.730349	0.129613	-0.0485266	0.0844731	0.222535	0.0261173	0.498032	0.893788	0.56983	0.652602	1.58307	0.302743	0.0487655	0.244254	33.7498	5.46569	28.424	31.8462
Q02543	60S ribosomal protein L18a	RPL18A	1.1591e+08	3.6053e+07	1.05425e+08	8.20494e+07	1.12288e+08	4.53826e+07	6.78975e+07	5.78266e+07	3.64111e+07	2.6533e+07	2.75368e+07	1.88484e+07	1.49747e+08	9.57558e+07	1.15273e+08	1.96188e+08	1.44483e+08	3.75133e+07	3.80902e+07	7.61551e+07	9.11507e+07	8.5796e+07	7.99067e+07	5.40451e+07	2.43061e+07	1.20259e+08	1.26062e+08	6.84653e+07	-0.666747	-1.717	0.589752	0.657741	-0.222943	0.300447	0.0465898	0.181343	0.413023	0.670612	0.522232	1.33171	0.741499	0.384026	0.173529	50.581	41.929	29.7534	19.5549
P84098	60S ribosomal protein L19	RPL19	2.72604e+07	6.48073e+07	4.35723e+07	2.56477e+07	3.04489e+07	6.8793e+07	2.64542e+07	1.73539e+07	1.67642e+07	3.89448e+07	2.33988e+07	4.07742e+07	2.38679e+07	2.28515e+07	2.53587e+07	2.78582e+07	3.02949e+07	2.68221e+07	3.04463e+07	2.62116e+07	2.73401e+07	4.52133e+07	4.16299e+07	2.01908e+07	3.43726e+07	2.4026e+07	2.83251e+07	2.79993e+07	-1.16305	-0.276361	-0.793021	-0.55554	-0.572227	0.0914448	0.6479	0.267323	0.386178	0.376418	1.03884	0.188492	0.572964	0.413212	0.42433	41.6408	56.8009	26.905	27.7764
P46778	60S ribosomal protein L21	RPL21	2.41768e+07	8.1871e+06	8.83512e+06	5.18217e+07	5.66091e+07	1.00184e+07	1.96845e+07	1.32756e+07	1.4649e+07	1.22472e+07	1.05314e+07	7.59815e+06	4.50846e+07	3.56556e+07	4.52905e+07	2.92624e+07	2.34327e+07	9.78261e+06	1.51007e+07	2.6842e+07	3.81261e+07	1.3733e+07	3.94831e+07	1.58697e+07	1.01256e+07	4.20102e+07	2.08259e+07	2.66896e+07	0.208629	-1.96323	0.0895069	-0.922855	-0.564956	0.721096	0.119385	0.875486	0.305288	0.474418	0.142007	0.92305	0.0577508	0.515291	0.323838	65.9025	64.9118	21.2626	23.2178
P35268	60S ribosomal protein L22	RPL22	5.89012e+06	8.66285e+06	7.05286e+06	7.61556e+06	9.62622e+06	1.20576e+07	6.67596e+06	4.7194e+06	5.82819e+06	6.81308e+06	4.78897e+06	6.05725e+06	5.07213e+06	6.29492e+06	6.82024e+06	7.23657e+06	6.86481e+06	6.03863e+06	9.51927e+06	9.26255e+06	1.1527e+07	7.20195e+06	9.76647e+06	5.74118e+06	5.88643e+06	6.06243e+06	6.71334e+06	1.01029e+07	-0.327038	-0.730444	-0.687942	-0.540808	0.0488659	0.211626	0.0516394	0.0555191	0.0836807	0.830213	0.674432	1.28702	1.25556	1.07737	0.0808106	19.3332	22.7755	17.0901	17.3756
Q6P5R6	60S ribosomal protein L22-like 1	RPL22L1	271930	491814	222548	364003	393487	488645	214335	244115	289046	187106	81354.7	88076.8	200751	224943	334791	218364	255676	441490	415631	318363	372192	328764	415378	249165	118846	253495	305177	368729	-0.399949	-1.80534	-0.712467	-0.44478	-0.171866	0.40488	0.00430064	0.0441058	0.233465	0.37681	0.392674	2.36647	1.3555	0.631779	0.423877	43.6019	15.6824	15.0948	49.8211
P62829	60S ribosomal protein L23	RPL23	2.8658e+07	2.04301e+07	2.98863e+07	3.823e+07	4.03839e+07	3.5944e+07	2.94512e+07	3.43971e+07	3.6832e+07	3.50516e+07	4.03014e+07	3.10702e+07	3.58864e+07	4.57414e+07	4.74962e+07	4.42006e+07	4.98788e+07	3.69428e+07	4.2177e+07	4.47451e+07	5.79138e+07	2.63248e+07	3.8186e+07	3.35601e+07	3.54744e+07	4.30413e+07	4.36741e+07	4.82787e+07	0.350325	-0.106264	0.17268	0.193734	0.338342	0.120555	0.41213	0.274077	0.23774	0.115785	0.918816	0.384965	0.562128	0.623897	0.936346	19.532	5.81443	11.2066	13.0519
P62750	60S ribosomal protein L23a	RPL23A	8.63654e+07	9.03344e+07	1.18417e+08	1.0897e+08	1.04621e+08	1.3392e+08	8.04022e+07	7.97004e+07	8.16549e+07	8.58912e+07	9.54339e+07	7.40467e+07	1.18194e+08	1.07207e+08	1.01753e+08	1.47849e+08	1.12059e+08	7.13928e+07	9.55028e+07	9.95493e+07	9.51447e+07	9.83724e+07	1.15837e+08	8.05858e+07	8.51239e+07	1.09051e+08	1.10434e+08	9.67323e+07	-0.287727	-0.444458	-0.0870883	-0.0689148	-0.260026	0.153153	0.0495502	0.547119	0.832212	0.10744	0.814873	1.30495	0.261918	0.0797662	0.968835	17.7616	13.6492	1.22866	12.5866
P83731	60S ribosomal protein L24	RPL24	3.19975e+07	8.9568e+06	1.22526e+07	2.2184e+07	3.18415e+07	1.19624e+07	1.25974e+07	1.56017e+07	1.55452e+07	1.1807e+07	7.28165e+06	1.10455e+07	2.74669e+07	2.02963e+07	2.75755e+07	2.82623e+07	1.73585e+07	7.45055e+06	1.26914e+07	2.44935e+07	3.96697e+07	1.77356e+07	2.1996e+07	1.45814e+07	1.00447e+07	2.51129e+07	1.76905e+07	2.56182e+07	-0.282519	-1.1308	0.191191	-0.314267	0.219931	0.68645	0.113097	0.64283	0.631734	0.727531	0.163391	0.946548	0.191904	0.199466	0.138148	70.2573	45.194	11.7853	24.122
P61254	60S ribosomal protein L26	RPL26	5.46171e+07	2.58159e+07	3.34017e+07	6.2904e+07	7.39783e+07	5.43751e+07	3.64985e+07	2.86051e+07	3.23815e+07	3.92197e+07	2.89032e+07	2.76299e+07	4.3875e+07	4.45273e+07	4.80828e+07	4.62088e+07	3.35879e+07	2.24358e+07	4.97758e+07	5.84394e+07	7.1167e+07	3.79449e+07	6.37525e+07	3.2495e+07	3.19176e+07	4.5495e+07	3.40775e+07	5.97941e+07	-0.223687	-0.998128	-0.486772	-0.903662	-0.0924791	0.574036	0.00923437	0.0350117	0.0290753	0.662533	0.241061	2.03459	1.45579	1.53648	0.178792	39.3423	15.4176	12.1494	19.9131
Q9UNX3	60S ribosomal protein L26-like 1	RPL26L1	1.37702e+06	356125	176183	63261.1	111043	81787.9	53562.6	83819.4	86669.4	106925	51547	42190.9	77664.5	77417.5	62124.4	91683.4	275747	243551	70100	55769	88358.9	636442	85364.1	74683.8	66887.6	72402.2	203661	71409.3	-3.09116	-0.35189	-0.237597	1.25447	-0.257517	0.207565	0.493151	0.431381	0.112925	0.452995	0.682845	0.30702	0.365139	0.947208	0.343906	101.759	28.2214	24.5661	52.308
P61353	60S ribosomal protein L27	RPL27	1.30905e+08	5.57346e+07	5.37756e+07	1.07578e+08	9.36852e+07	4.80057e+07	7.35558e+07	6.95954e+07	6.47847e+07	3.64949e+07	4.49703e+07	3.78723e+07	1.51104e+08	8.94705e+07	1.10411e+08	1.00641e+08	5.84017e+07	1.9984e+07	6.12823e+07	6.98995e+07	9.00561e+07	8.01384e+07	8.30895e+07	6.93119e+07	3.97791e+07	1.16995e+08	5.96754e+07	7.37459e+07	-0.20939	-1.06265	0.493711	-0.47753	-0.172103	0.693171	0.0758538	0.254687	0.470865	0.663333	0.15916	1.12002	0.593993	0.327103	0.178268	54.8751	37.5107	6.33719	11.4333
P46776	60S ribosomal protein L27a	RPL27A	6.49056e+07	4.42919e+07	5.23697e+07	9.44688e+07	1.03085e+08	9.94922e+07	4.48535e+07	4.66332e+07	4.1351e+07	7.41252e+07	6.78779e+07	7.09028e+07	7.98337e+07	1.10348e+08	1.03409e+08	1.00389e+08	9.04361e+07	3.69386e+07	7.66038e+07	6.97326e+07	7.21021e+07	5.38557e+07	9.90154e+07	4.42792e+07	7.09686e+07	9.78636e+07	7.59213e+07	7.28129e+07	-0.28247	-0.480471	-0.0168799	-0.383147	-0.443459	0.197001	0.000808415	0.90998	0.309534	0.00122621	0.705531	3.09237	0.0409683	0.509291	2.91143	19.2865	4.37095	6.06945	4.40222
P46779	60S ribosomal protein L28	RPL28	5.32052e+07	1.94917e+07	1.82545e+07	3.25773e+07	4.23697e+07	1.90514e+07	3.00494e+07	1.86918e+07	2.14803e+07	1.18271e+07	1.10587e+07	1.04757e+07	5.30427e+07	3.32442e+07	4.26128e+07	4.80737e+07	2.01547e+07	1.10776e+07	2.02362e+07	3.28594e+07	4.2563e+07	3.03171e+07	3.13328e+07	2.34072e+07	1.11205e+07	4.29666e+07	2.64353e+07	3.18862e+07	-0.373181	-1.49445	0.455541	-0.245206	0.0252582	0.594059	0.0405406	0.259155	0.725982	0.955656	0.226171	1.39211	0.58644	0.139074	0.0196984	65.4128	37.3694	25.2866	6.09532
P47914	60S ribosomal protein L29	RPL29	8.56317e+06	5.53192e+06	5.3784e+06	4.30205e+06	6.65081e+06	5.36534e+06	7.9991e+06	4.90323e+06	4.44036e+06	3.75567e+06	3.13443e+06	2.60533e+06	9.20189e+06	4.38878e+06	7.03869e+06	1.14508e+07	7.04521e+06	4.086e+06	4.34386e+06	6.06528e+06	6.28217e+06	6.49116e+06	5.4394e+06	5.7809e+06	3.16514e+06	6.87645e+06	7.52734e+06	5.56377e+06	-0.167183	-0.781176	0.338218	0.468693	0.0326154	0.665468	0.0396246	0.405951	0.404963	0.898438	0.176873	1.40203	0.391527	0.392585	0.046512	27.6692	21.6225	33.4708	18.1914
P39023	60S ribosomal protein L3	RPL3	2.38385e+08	4.136e+08	2.86373e+08	2.18787e+08	2.33465e+08	3.11701e+08	2.48834e+08	1.80879e+08	1.55867e+08	1.99657e+08	1.59532e+08	1.7096e+08	3.08013e+08	2.00634e+08	2.41143e+08	3.00617e+08	2.30017e+08	2.288e+08	2.0593e+08	1.40796e+08	1.67696e+08	3.12786e+08	2.54651e+08	1.95193e+08	1.76716e+08	2.4993e+08	2.53145e+08	1.71474e+08	-0.680272	-0.527085	-0.0269945	-0.00855767	-0.570528	0.117924	0.0669753	0.917037	0.96977	0.0733599	0.928397	1.17409	0.0376133	0.0133313	1.13454	28.9477	19.6146	24.6465	11.6983
P62888	60S ribosomal protein L30	RPL30	1.26904e+08	9.25562e+07	1.24951e+08	1.58093e+08	1.45863e+08	1.23631e+08	1.54016e+08	1.39256e+08	1.22712e+08	8.89832e+07	1.09748e+08	6.19486e+07	1.89859e+08	1.51209e+08	1.35708e+08	1.98095e+08	1.32581e+08	8.79245e+07	1.23108e+08	1.23099e+08	1.27766e+08	1.14804e+08	1.42529e+08	1.38661e+08	8.68932e+07	1.58925e+08	1.39533e+08	1.24658e+08	0.272396	-0.713942	0.157092	-0.0306461	-0.193283	0.17164	0.0314065	0.436825	0.933134	0.154831	0.765382	1.50298	0.359692	0.030056	0.810142	16.804	12.2582	11.2939	27.5833
P62899	60S ribosomal protein L31	RPL31	1.87024e+07	3.83901e+06	4.04685e+06	1.82986e+07	2.39444e+07	1.01944e+07	5.76281e+06	3.07382e+06	4.80383e+06	3.70862e+06	3.31324e+06	2.81036e+06	1.8549e+07	1.22486e+07	1.84676e+07	2.02787e+07	1.00471e+07	1.98415e+06	7.0255e+06	1.10166e+07	1.68654e+07	8.86274e+06	1.74791e+07	4.54682e+06	3.27741e+06	1.64217e+07	1.077e+07	1.16358e+07	-0.962895	-2.415	-0.0900248	-0.698617	-0.58706	0.435254	0.0237668	0.825884	0.368745	0.299639	0.361257	1.62403	0.0830811	0.433274	0.523401	96.1554	39.5414	29.9725	13.7365
P62910	60S ribosomal protein L32	RPL32	1.75056e+07	2.30282e+07	1.59056e+07	1.59968e+07	1.75906e+07	1.83503e+07	9.82981e+06	6.35943e+06	6.4068e+06	1.10546e+07	9.0586e+06	9.10151e+06	1.59326e+07	1.23716e+07	1.46737e+07	1.76977e+07	1.10745e+07	1.00862e+07	9.96237e+06	1.21592e+07	1.10794e+07	1.88131e+07	1.73126e+07	7.53201e+06	9.73825e+06	1.4326e+07	1.29528e+07	1.1067e+07	-1.32063	-0.830086	-0.273187	-0.418555	-0.645558	0.00991779	0.00137445	0.0755605	0.154616	0.00266087	2.00359	2.86187	1.12171	0.810745	2.57498	19.8637	6.93785	26.4218	11.7087
P49207	60S ribosomal protein L34	RPL34	5.45107e+07	1.3142e+07	1.94647e+07	4.33278e+07	5.03998e+07	1.55715e+07	2.89974e+07	2.5819e+07	2.68932e+07	1.0475e+07	1.21969e+07	8.05721e+06	5.70121e+07	3.49093e+07	4.59817e+07	5.73147e+07	3.43098e+07	1.23304e+07	1.95406e+07	3.67367e+07	5.3028e+07	2.90391e+07	3.6433e+07	2.72366e+07	1.02431e+07	4.59677e+07	3.46516e+07	3.64351e+07	-0.092454	-1.8306	0.335372	-0.0723242	8.07579e-05	0.895621	0.0705583	0.484719	0.920573	0.999894	0.0478757	1.15145	0.31451	0.0359417	4.62368e-05	76.7392	50.5295	5.93616	20.3023
P42766	60S ribosomal protein L35	RPL35	4.28307e+06	1.02763e+07	8.67551e+06	3.58057e+06	4.94076e+06	9.53547e+06	7.87688e+06	4.9011e+06	4.86438e+06	5.94744e+06	5.68656e+06	5.39479e+06	3.11429e+06	3.29268e+06	3.90873e+06	5.3943e+06	5.59746e+06	5.02642e+06	5.86066e+06	7.29829e+06	7.47405e+06	7.74497e+06	6.01893e+06	5.88079e+06	5.67626e+06	3.43857e+06	5.33939e+06	6.87767e+06	-0.39725	-0.0845673	-0.8077	-0.172834	0.192411	0.414773	0.858954	0.228719	0.726296	0.670356	0.382189	0.0660302	0.640698	0.138886	0.173694	40.0659	51.8435	29.3968	4.87061
P18077	60S ribosomal protein L35a	RPL35A	1.08364e+08	4.30215e+07	9.24393e+07	1.13846e+08	9.10366e+07	7.83331e+07	1.09501e+08	9.47153e+07	9.85311e+07	5.17498e+07	5.84818e+07	2.76801e+07	1.66131e+08	1.04066e+08	9.46127e+07	1.84247e+08	1.19456e+08	4.55761e+07	8.30933e+07	1.02754e+08	1.16716e+08	8.12749e+07	9.44051e+07	1.00916e+08	4.59706e+07	1.21603e+08	1.16426e+08	1.00854e+08	0.312268	-1.03815	0.365245	0.302482	0.0953382	0.385194	0.0256905	0.332981	0.622831	0.674291	0.41432	1.59023	0.47758	0.20563	0.171153	41.9217	19.0607	7.60599	35.2262
Q9Y3U8	60S ribosomal protein L36	RPL36	5.55115e+06	1.92682e+06	1.98482e+06	4.35566e+06	3.87972e+06	2.30347e+06	1.31193e+06	1.22636e+06	1.41197e+06	755216	1.23512e+06	791563	3.37997e+06	1.9938e+06	3.27099e+06	4.29858e+06	2.4026e+06	916621	1.9482e+06	3.20598e+06	3.51306e+06	3.15426e+06	3.51295e+06	1.31675e+06	927300	2.88159e+06	2.53927e+06	2.88908e+06	-1.26032	-1.92157	-0.28582	-0.468271	-0.282072	0.200387	0.0155259	0.454637	0.447992	0.470429	0.698131	1.80894	0.342335	0.34873	0.327506	65.8145	30.5764	7.05513	28.8148
P83881	60S ribosomal protein L36a	RPL36A	1.87416e+07	9.65176e+06	1.57576e+07	3.15918e+07	3.34988e+07	3.31013e+07	1.17796e+08	7.26733e+07	1.03134e+08	8.03575e+07	7.13861e+07	7.29758e+07	9.88203e+07	9.8065e+07	7.51744e+07	1.20349e+08	1.24158e+08	1.10785e+08	9.55707e+07	7.90044e+07	7.64177e+07	1.4717e+07	3.27307e+07	9.78676e+07	7.49064e+07	9.06866e+07	1.18431e+08	8.36643e+07	2.73335	1.19445	1.47025	1.85533	1.35397	0.00358015	0.000117126	0.00173542	2.8633e-05	0.00107473	2.4461	3.93135	2.7606	4.54313	2.9687	31.4834	3.07381	23.5191	6.39091
Q969Q0	60S ribosomal protein L36a-like	RPL36AL	6.34589e+06	2.34475e+06	3.8566e+06	7.76332e+06	8.94436e+06	7.00405e+06	6.56174e+06	5.86693e+06	5.76206e+06	5.94365e+06	5.9578e+06	6.47646e+06	9.55029e+06	9.22895e+06	8.60552e+06	1.26432e+07	9.62391e+06	2.44427e+06	6.81145e+06	9.58263e+06	1.11799e+07	4.18241e+06	7.90391e+06	6.06358e+06	6.12597e+06	9.12825e+06	8.23714e+06	9.19131e+06	0.535833	-0.367629	0.207772	0.059577	0.217704	0.190008	0.0396347	0.123437	0.918974	0.408434	0.721228	1.40192	0.908554	0.0366967	0.388879	48.3063	12.3707	7.16741	4.95622
P61927	60S ribosomal protein L37	RPL37	1.53941e+07	1.32221e+07	3.02072e+07	1.46293e+07	2.31333e+07	2.50591e+07	1.68742e+07	2.17329e+07	1.78753e+07	2.43978e+07	1.52335e+07	2.54636e+07	1.8586e+07	1.72847e+07	1.66876e+07	2.14064e+07	1.96167e+07	1.56249e+07	1.26916e+07	3.03104e+07	2.49836e+07	1.96078e+07	2.09405e+07	1.88275e+07	2.16983e+07	1.75194e+07	1.88827e+07	2.26618e+07	-0.0585881	0.0512841	-0.257342	-0.149234	0.113967	0.894765	0.876127	0.352266	0.601219	0.792538	0.0482911	0.0574328	0.453129	0.220967	0.10098	47.1414	26.503	13.6261	25.9191
P61513	60S ribosomal protein L37a	RPL37A	2.25129e+07	1.16757e+07	2.28991e+07	2.21006e+07	2.08892e+07	1.96804e+07	2.6645e+07	2.08965e+07	2.79857e+07	1.1263e+07	1.2148e+07	9.89755e+06	2.09116e+07	1.28449e+07	1.36642e+07	2.26302e+07	2.20391e+07	1.12488e+07	1.83554e+07	2.40834e+07	3.07024e+07	1.90292e+07	2.08901e+07	2.51758e+07	1.11029e+07	1.58069e+07	1.86394e+07	2.43804e+07	0.403819	-0.911884	-0.402262	-0.164464	0.222904	0.223697	0.000516008	0.128262	0.582139	0.391347	0.65034	3.28734	0.891903	0.234973	0.407438	33.4815	5.7927	14.9591	10.2114
P63173	60S ribosomal protein L38	RPL38	3.12096e+06	2.59669e+06	1.42362e+06	5.31634e+06	6.08893e+06	4.5117e+06	2.09567e+06	3.06455e+06	2.45747e+06	2.22321e+06	3.55265e+06	2.14217e+06	1.94613e+06	2.43011e+06	4.40349e+06	1.8379e+06	1.2363e+06	1.76905e+06	4.41014e+06	5.00641e+06	5.62499e+06	2.38042e+06	5.30566e+06	2.53923e+06	2.63934e+06	2.92657e+06	1.61442e+06	5.01385e+06	0.0931726	-1.00735	-0.858318	-1.71652	-0.0816133	0.796401	0.0144718	0.0536816	0.00170732	0.638368	0.0988682	1.83948	1.27017	2.76768	0.194929	36.51	14.8648	19.2809	30.007
P62891	60S ribosomal protein L39	RPL39	4.86208e+07	5.18834e+07	1.35513e+07	4.2872e+07	5.23283e+07	4.91153e+07	3.10581e+07	2.72444e+07	3.09771e+07	7.39505e+07	5.91934e+07	7.30624e+07	4.90417e+07	5.43851e+07	5.29993e+07	1.57146e+07	1.3651e+07	2.69858e+07	3.49659e+07	3.50914e+07	2.33507e+07	3.80185e+07	4.81052e+07	2.97599e+07	6.87354e+07	5.2142e+07	1.87838e+07	3.1136e+07	-0.353333	0.51486	0.116253	-1.35671	-0.627609	0.539796	0.0202372	0.276278	0.00418455	0.0238186	0.267771	1.69385	0.558653	2.37835	1.62308	55.8989	9.99556	7.3215	12.0397
P36578	60S ribosomal protein L4	RPL4	7.96826e+07	3.86326e+07	3.51728e+07	4.45079e+07	6.31319e+07	3.58859e+07	3.64751e+07	2.73607e+07	3.19074e+07	2.52697e+07	2.69893e+07	1.70841e+07	6.42966e+07	4.41417e+07	7.37189e+07	8.07536e+07	4.19102e+07	2.1812e+07	3.57106e+07	4.5834e+07	6.05032e+07	5.11627e+07	4.78419e+07	3.19144e+07	2.31143e+07	6.07191e+07	4.81586e+07	4.73493e+07	-0.680885	-1.04949	0.343876	0.00951904	-0.0149323	0.256014	0.0452432	0.338764	0.987549	0.965775	0.591737	1.34445	0.470103	0.00544128	0.0151239	48.3937	29.1077	14.2795	22.8977
P46777	60S ribosomal protein L5	RPL5	8.39027e+07	3.18228e+07	4.53734e+07	8.41785e+07	9.95689e+07	5.37818e+07	5.22038e+07	4.78103e+07	4.48531e+07	3.42971e+07	3.33971e+07	2.5471e+07	8.88476e+07	7.02695e+07	7.19631e+07	7.61557e+07	6.01333e+07	2.85523e+07	5.09404e+07	6.54685e+07	8.53888e+07	5.36996e+07	7.91764e+07	4.82891e+07	3.10551e+07	7.70267e+07	5.49471e+07	6.72659e+07	-0.153215	-1.35024	-0.0397115	-0.527027	-0.235196	0.748429	0.0248521	0.890819	0.27988	0.516372	0.125849	1.60464	0.0502106	0.553028	0.287037	50.3167	29.4276	7.65949	15.6395
Q02878	60S ribosomal protein L6	RPL6	5.68304e+07	3.26257e+07	2.56884e+07	3.30733e+07	3.99275e+07	3.13566e+07	3.19528e+07	2.58457e+07	2.51039e+07	1.88847e+07	2.19997e+07	1.40462e+07	4.64601e+07	2.89445e+07	4.56023e+07	5.08708e+07	3.04139e+07	1.67007e+07	2.93656e+07	3.58163e+07	4.16605e+07	3.83815e+07	3.47858e+07	2.76342e+07	1.83102e+07	4.03356e+07	3.26618e+07	3.56142e+07	-0.473958	-0.925851	0.213556	-0.0908951	0.0339524	0.329373	0.00920413	0.426313	0.846214	0.860199	0.482312	2.03602	0.370271	0.0725199	0.0654012	42.597	13.0365	13.6006	21.8882
P18124	60S ribosomal protein L7	RPL7	2.39429e+08	1.28819e+08	9.9062e+07	2.11855e+08	2.42992e+08	1.49258e+08	1.75525e+08	1.40846e+08	1.24169e+08	9.2476e+07	1.05324e+08	6.55205e+07	2.37158e+08	1.68147e+08	2.21386e+08	1.91879e+08	1.33296e+08	7.87851e+07	1.64135e+08	1.68774e+08	2.02472e+08	1.5577e+08	2.01368e+08	1.46847e+08	8.77734e+07	2.08897e+08	1.34653e+08	1.78461e+08	-0.0851086	-1.19798	0.0529563	-0.580589	-0.174232	0.853449	0.0192298	0.838285	0.193485	0.488926	0.0688223	1.71602	0.0766084	0.713353	0.310756	47.4821	23.7073	17.8408	23.1438
P62424	60S ribosomal protein L7a	RPL7A	3.39645e+07	1.59308e+07	1.1744e+07	1.45788e+07	2.34255e+07	1.67918e+07	1.39157e+07	6.5453e+06	9.05266e+06	6.50287e+06	7.62844e+06	5.02471e+06	2.31322e+07	1.32702e+07	2.14865e+07	2.67744e+07	1.29435e+07	4.84939e+06	1.23109e+07	1.81006e+07	1.74508e+07	2.05464e+07	1.82653e+07	9.83788e+06	6.38534e+06	1.92963e+07	1.48558e+07	1.59541e+07	-1.06247	-1.51627	0.0792136	-0.298085	-0.195182	0.208677	0.0126465	0.811434	0.648541	0.513537	0.680525	1.89803	0.090747	0.188063	0.289428	57.4673	25.205	38.0916	20.4505
Q6DKI1	60S ribosomal protein L7-like 1	RPL7L1	3.4615e+06	820384	1.38889e+06	3.20597e+06	4.34345e+06	2.73653e+06	455146	540536	887141	280080	251481	241900	662830	2.15712e+06	4.34273e+06	613507	406847	283805	1.44851e+06	3.34381e+06	4.76235e+06	1.89026e+06	3.42865e+06	627607	257820	2.38756e+06	434720	3.18489e+06	-1.59065	-3.7332	-0.522104	-2.97948	-0.106398	0.195529	0.00266284	0.423909	0.00354157	0.831258	0.708788	2.57466	0.372727	2.4508	0.080264	73.5406	24.0993	36.453	7.70433
P62917	60S ribosomal protein L8	RPL8	1.29654e+08	4.80644e+07	4.55943e+07	1.17357e+08	1.56709e+08	5.74676e+07	4.62789e+07	4.01412e+07	3.43671e+07	3.34034e+07	2.29324e+07	2.00281e+07	1.51816e+08	7.04929e+07	1.31896e+08	1.40481e+08	6.35678e+07	2.29174e+07	4.48115e+07	6.21218e+07	9.41713e+07	7.44376e+07	1.10511e+08	4.02624e+07	2.54547e+07	1.18068e+08	7.56553e+07	6.70349e+07	-0.886598	-2.11819	0.0954273	-0.54668	-0.721209	0.286777	0.0432776	0.851426	0.481397	0.249186	0.542456	1.36374	0.0698533	0.317497	0.603476	64.2616	45.2205	14.795	27.6386
P32969	60S ribosomal protein L9	RPL9	7.20294e+06	4.31572e+06	3.9731e+06	1.23343e+07	1.45327e+07	9.42481e+06	6.70011e+06	7.72878e+06	7.47822e+06	5.28727e+06	6.96557e+06	5.01446e+06	6.1026e+06	7.71711e+06	8.75688e+06	6.41261e+06	7.18332e+06	6.12717e+06	9.09377e+06	1.3885e+07	1.94884e+07	5.16392e+06	1.20973e+07	7.30237e+06	5.75576e+06	7.52553e+06	6.57437e+06	1.41557e+07	0.499898	-1.0716	-0.684816	-0.879758	0.226703	0.116331	0.0166334	0.0519204	0.0217438	0.571945	0.934305	1.77902	1.28466	1.66267	0.242646	34.3563	21.1797	7.34567	18.3566
Q9Y221	60S ribosome subunit biogenesis protein NIP7 homolog	NIP7	9.5433e+06	6.65767e+06	5.09787e+06	1.00556e+07	1.19661e+07	6.21412e+06	8.62432e+06	4.31244e+06	7.10127e+06	3.98676e+06	4.61821e+06	4.54678e+06	9.51452e+06	7.87827e+06	1.04608e+07	7.26955e+06	5.45312e+06	2.75425e+06	8.85004e+06	1.39352e+07	1.44874e+07	7.09961e+06	9.41194e+06	6.67934e+06	4.38392e+06	9.28452e+06	5.15898e+06	1.24242e+07	-0.0880339	-1.10227	-0.0196643	-0.867407	0.400592	0.828128	0.0418736	0.948449	0.117854	0.288907	0.0819025	1.37806	0.0229859	0.928656	0.539241	31.7683	31.1253	32.738	7.88776
P06725	65 kDa phosphoprotein	UL83	805623	758993	606137	2.86965e+06	3.36723e+06	2.67546e+06	641848	702997	525175	3.11048e+06	2.21459e+06	2.26507e+06	4.45375e+06	7.32929e+06	9.27629e+06	3.57634e+06	3.19286e+06	1.49423e+06	3.93225e+06	4.28506e+06	5.43706e+06	723584	2.97078e+06	623340	2.53005e+06	7.01978e+06	2.75448e+06	4.55146e+06	-0.215142	-0.231675	1.24058	-0.109063	0.615487	0.276839	0.283635	0.0459346	0.763704	0.0339081	0.557773	0.54724	1.33786	0.117075	1.4697	14.4213	12.0103	14.4936	19.893
P52209	6-phosphogluconate dehydrogenase, decarboxylating	PGD	823814	423002	529216	1.46516e+06	1.94441e+06	1.34922e+06	212424	165412	163639	398901	386366	368745	555270	719539	843021	1.57032e+06	821065	317933	1.22634e+06	984880	1.48023e+06	592011	1.58627e+06	180492	384671	705943	903106	1.23048e+06	-1.71369	-2.04394	-1.16801	-0.812667	-0.366409	0.0272162	0.00274883	0.0117435	0.168474	0.199301	1.56517	2.56085	1.9302	0.773467	0.70049	35.076	19.8918	15.3297	3.93828
Q9UBM7	7-dehydrocholesterol reductase	DHCR7	471508	679942	1.0164e+06	305249	299962	305747	1.21472e+06	295587	516606	947420	868899	616124	444712	753606	701128	468384	887890	725296	908998	841429	1.27261e+06	722617	303653	675637	810814	633148	693857	1.00768e+06	-0.0969822	1.41695	1.06012	1.19221	1.73054	0.890128	0.00711388	0.0260033	0.0330592	0.0062647	0.0505476	2.14789	1.58497	1.48071	2.2031	38.0481	1.05584	71.0084	21.351
Q8IZP0	Abl interactor 1	ABI1	658768	2.07735e+06	758512	659276	756441	1.1984e+06	1.63662e+06	1.59544e+06	1.41562e+06	3.71323e+06	4.30976e+06	2.90631e+06	1.69254e+06	1.97643e+06	1.51296e+06	1.99558e+06	1.41967e+06	2.45101e+06	2.15265e+06	1.69487e+06	1.23252e+06	1.16488e+06	871372	1.54923e+06	3.6431e+06	1.72731e+06	1.95542e+06	1.69335e+06	0.411371	2.06381	0.987168	1.16612	0.958517	0.452371	0.0032238	0.0160929	0.0336905	0.0585123	0.344505	2.49163	1.79337	1.47249	1.23275	67.9727	32.9767	7.58592	19.3338
P62736	Actin, aortic smooth muscle	ACTA2	6.53683e+07	2.6697e+07	2.10251e+07	3.58173e+07	3.64638e+07	2.82813e+07	1.90417e+07	2.09295e+07	2.3663e+07	8.94502e+06	1.17694e+07	8.01284e+06	1.67369e+07	3.89281e+07	3.33039e+07	1.39693e+07	6.67495e+06	1.07162e+07	2.50652e+07	3.68793e+07	5.13354e+07	3.76968e+07	3.35208e+07	2.12114e+07	9.57574e+06	2.96563e+07	1.04535e+07	3.776e+07	-0.829603	-1.8076	-0.176718	-1.68107	0.171802	0.304164	0.00111148	0.61801	0.00238081	0.625799	0.516892	2.9541	0.209005	2.62328	0.203565	64.0146	13.5708	10.9542	20.4275
O94929	Actin-binding LIM protein 3	ABLIM3	371609	689566	536816	205897	160198	277695	242333	279346	267034	263672	159095	310731	654565	677312	753767	193382	253142	225444	142239	123283	163105	532664	214597	262904	244499	695215	223989	142876	-1.01869	0.188202	1.69583	0.0618017	-0.586868	0.0433376	0.623861	0.000454162	0.818379	0.117728	1.36313	0.204912	3.34279	0.0870458	0.929121	29.8535	27.6004	7.16951	31.7445
O96019	Actin-like protein 6A	ACTL6A	509612	1.14286e+06	904612	577236	556160	833735	7.33372e+06	8.34265e+06	7.33642e+06	6.81917e+06	7.67613e+06	7.10807e+06	5.62616e+06	5.62236e+06	3.95651e+06	6.70974e+06	6.03837e+06	4.78983e+06	5.38577e+06	4.78964e+06	3.92614e+06	852360	655710	7.67093e+06	7.20112e+06	5.06834e+06	5.84598e+06	4.70052e+06	3.16987	3.45709	2.95038	3.15631	2.84169	5.86596e-05	1.64461e-05	0.00143142	0.00080432	0.000731193	4.23166	4.78394	2.84423	3.09457	3.13597	37.5239	23.5674	7.58355	6.05452
P61160	Actin-related protein 2	ACTR2	1.19643e+06	428889	380448	1.084e+06	1.08554e+06	638784	201992	201193	263179	174249	180297	221857	500563	529399	624220	355511	228661	224054	531650	715038	807665	668591	936106	222121	192134	551394	269409	684784	-1.58978	-2.28456	-0.763589	-1.79688	-0.451023	0.167423	0.00760111	0.0660697	0.0125707	0.21195	0.776186	2.11912	1.18	1.90064	0.673767	68.4676	27.5065	16.0089	13.4894
Q92747	Actin-related protein 2/3 complex subunit 1A	ARPC1A	1.24427e+06	91779.9	603265	609290	566014	358861	313499	246054	193170	300877	403389	336460	327115	514283	662037	702168	202465	154629	521035	626089	598649	646438	511388	250908	346909	501145	353087	581924	-1.36536	-0.559863	-0.0291908	-0.534394	0.186413	0.303398	0.118304	0.938107	0.454644	0.445504	0.517987	0.926999	0.0277475	0.342329	0.351149	89.329	26.1744	24.0371	15.0035
O15143	Actin-related protein 2/3 complex subunit 1B	ARPC1B	2.66405e+06	1.35813e+06	1.30038e+06	2.92343e+06	2.5215e+06	2.18469e+06	986125	797234	1.10676e+06	693193	460981	443905	767372	1.03323e+06	1.48816e+06	566856	552175	617205	1.74902e+06	1.75199e+06	2.11167e+06	1.77419e+06	2.54321e+06	963372	532693	1.09625e+06	578745	1.87089e+06	-0.880995	-2.25527	-1.21407	-2.13565	-0.442924	0.148831	0.000915246	0.00848399	0.000788225	0.0517638	0.827308	3.03846	2.0714	3.10335	1.28597	43.4668	14.5426	16.1943	26.1425
O15144	Actin-related protein 2/3 complex subunit 2	ARPC2	1.84783e+06	833332	677857	901099	724540	740461	449688	394039	422798	471020	487915	290302	907518	1.14751e+06	1.16543e+06	874472	469210	388482	792226	826664	915505	1.11967e+06	788700	422175	416412	1.07348e+06	577388	844799	-1.40716	-0.921463	0.444753	-0.449935	0.0991309	0.130302	0.0117479	0.0471166	0.258557	0.451359	0.885048	1.93004	1.32683	0.587444	0.345477	56.7465	12.3831	6.59202	26.3059
O15145	Actin-related protein 2/3 complex subunit 3	ARPC3	1.90767e+06	1.22715e+06	468702	1.65062e+06	1.99419e+06	1.38345e+06	599681	499543	652957	306300	249641	221243	648074	698907	997549	1.07454e+06	349918	406698	1.001e+06	1.21843e+06	1.60717e+06	1.20117e+06	1.67609e+06	584060	259061	781510	610385	1.27554e+06	-1.04025	-2.69373	-1.10076	-1.4573	-0.393993	0.213917	0.00136405	0.0125706	0.0218236	0.184875	0.669756	2.86517	1.90065	1.66107	0.733123	59.9276	18.2669	13.3361	16.7156
P59998	Actin-related protein 2/3 complex subunit 4	ARPC4	4.22263e+06	2.02958e+06	1.56842e+06	3.12729e+06	4.1119e+06	2.45134e+06	1.3576e+06	1.41605e+06	1.47848e+06	1.09396e+06	1.23064e+06	921174	1.88072e+06	2.6093e+06	3.3569e+06	1.66033e+06	1.14061e+06	1.13677e+06	2.26827e+06	2.47588e+06	3.23695e+06	2.60688e+06	3.23018e+06	1.41737e+06	1.08193e+06	2.61564e+06	1.31257e+06	2.66037e+06	-0.879102	-1.57801	-0.304449	-1.29922	-0.279987	0.220279	0.0118659	0.393635	0.0200937	0.370206	0.657027	1.9257	0.404907	1.69694	0.431557	54.4004	25.8515	4.26512	14.3342
P61158	Actin-related protein 3	ACTR3	1.38765e+06	497967	786011	1.02656e+06	1.95476e+06	657159	412463	530381	571620	384255	425964	265429	611977	801955	974602	714761	404743	264297	723266	994837	1.1552e+06	890542	1.21283e+06	504821	358549	796178	461267	957768	-0.818911	-1.75813	-0.607211	-1.3947	-0.340625	0.221206	0.0930426	0.35634	0.139473	0.563991	0.655202	1.03132	0.448136	0.85551	0.248728	50.9756	55.1235	16.3621	23.2317
P53999	Activated RNA polymerase II transcriptional coactivator p15	SUB1	226852	137179	247822	221970	161672	267528	102433	98586.5	129403	112290	111524	93805.9	113566	140806	161067	311173	73987.9	166483	227177	234574	234199	203951	217057	110141	105873	138480	183881	231984	-0.888876	-1.03573	-0.648393	-0.239295	0.095953	0.0564845	0.0236201	0.079523	0.683148	0.652763	1.24807	1.62672	1.09951	0.165485	0.185245	28.8154	24.463	15.2459	9.87752
Q9ULW3	Activator of basal transcription 1	ABT1	1.44193e+06	2.81931e+06	1.39571e+06	2.37298e+06	2.96303e+06	3.98898e+06	1.08605e+06	936597	919072	1.60127e+06	991307	1.1083e+06	1.37301e+06	1.51854e+06	1.59353e+06	1.79347e+06	1.36634e+06	1.22437e+06	2.54576e+06	1.9908e+06	2.19962e+06	1.88565e+06	3.10833e+06	980572	1.23363e+06	1.49503e+06	1.46139e+06	2.2454e+06	-0.943366	-1.33323	-1.05597	-1.0888	-0.46917	0.126449	0.0209812	0.0276456	0.0305058	0.158863	0.898086	1.67817	1.55837	1.51562	0.798977	42.8978	26.308	9.35815	26.2412
Q9H2P0	Activity-dependent neuroprotector homeobox protein	ADNP	339957	386126	301554	249581	235176	293005	2.35975e+06	1.31376e+06	1.47082e+06	2.38525e+06	1.62827e+06	2.31245e+06	1.70377e+06	1.6475e+06	1.28106e+06	1.77188e+06	1.47239e+06	1.30341e+06	1.00051e+06	661565	563137	342546	259254	1.71478e+06	2.10866e+06	1.54411e+06	1.51589e+06	741737	2.32365	3.02388	2.57434	2.54773	1.51654	0.0136749	0.00156846	0.000654727	0.000808258	0.0225308	1.86407	2.80453	3.18394	3.09245	1.64722	12.3619	11.6116	32.8938	19.8048
P07741	Adenine phosphoribosyltransferase	APRT	718508	291311	200451	625455	732518	437781	138565	185711	213066	274343	145565	124764	231519	261835	434864	147931	135582	197925	611485	604521	784892	403423	598585	179114	181557	309406	160479	666966	-1.17142	-1.72113	-0.952052	-1.89917	0.156059	0.236432	0.0131109	0.053831	0.00767319	0.548242	0.626293	1.88237	1.26897	2.11502	0.261028	68.5699	24.9245	21.04	44.6279
P25054	Adenomatous polyposis coli protein	APC	289879	182494	282727	284088	305268	339702	1.68358e+06	1.19133e+06	1.17491e+06	1.55014e+06	1.89035e+06	1.48712e+06	1.68643e+06	1.47378e+06	919667	2.47678e+06	1.84785e+06	1.37179e+06	2.08713e+06	1.55641e+06	1.15084e+06	251700	309686	1.34994e+06	1.64254e+06	1.35996e+06	1.89881e+06	1.59813e+06	2.42312	2.40705	2.13469	2.61621	2.3675	0.00298562	0.000455837	0.010153	0.00770802	0.00900827	2.52497	3.34119	1.99341	2.11306	2.04536	23.8542	9.06378	21.4126	13.2061
P23526	Adenosylhomocysteinase	AHCY	1.43326e+06	454489	1.149e+06	967435	956821	235408	518071	552764	342269	1.14394e+06	908632	944376	1.80867e+06	1.09131e+06	1.47841e+06	1.58431e+06	1.19317e+06	727059	703035	495784	583976	1.01225e+06	719888	471035	998982	1.45946e+06	1.16818e+06	594265	-1.10366	0.472686	1.01959	0.698418	-0.276665	0.14343	0.332003	0.081179	0.265433	0.641196	0.84336	0.478858	1.09056	0.576045	0.193009	49.7417	58.2876	23.9591	12.693
P00568	Adenylate kinase isoenzyme 1	AK1	480949	125600	196544	366134	259983	237697	55283.5	95526.4	87794.2	103401	104642	78869.9	121624	134818	171811	198271	143766	42475.4	268449	192930	302080	267698	287938	79534.7	95637.4	142751	128171	254486	-1.75095	-1.59011	-1.01226	-1.16769	-0.17817	0.160182	0.00898504	0.0266279	0.0573876	0.548464	0.795386	2.04648	1.57466	1.24118	0.260852	70.2498	23.8351	26.85	15.1973
Q01518	Adenylyl cyclase-associated protein 1	CAP1	2.11119e+06	905601	1.14283e+06	1.73076e+06	2.18011e+06	1.36572e+06	585510	475017	668009	401064	235811	330502	752091	1.32853e+06	1.29521e+06	874029	590621	389268	1.013e+06	974208	1.47348e+06	1.38654e+06	1.75886e+06	576178	322459	1.12528e+06	617972	1.15356e+06	-1.2669	-2.44745	-0.644363	-1.50903	-0.60855	0.0955082	0.0039381	0.102774	0.0141523	0.100833	1.01996	2.40471	0.988116	1.84917	0.996396	46.0626	23.1924	16.8062	25.7148
Q9HDC9	Adipocyte plasma membrane-associated protein	APMAP	898829	1.15827e+06	1.4562e+06	647285	691628	825182	298972	132012	291508	185515	112537	169593	353454	593397	625176	238071	297057	116606	271473	555937	549840	1.1711e+06	721365	240831	155882	524009	217245	459083	-2.28178	-2.21027	-0.461138	-1.73141	-0.651974	0.00542482	0.000614628	0.122576	0.00259817	0.0720694	2.26561	3.21139	0.911595	2.58533	1.14225	23.816	12.837	39.1618	24.6165
P05141	ADP/ATP translocase 2	SLC25A5	6.35718e+06	1.00758e+07	5.52656e+06	5.65377e+06	6.27014e+06	8.18073e+06	1.60848e+07	1.16509e+07	1.40212e+07	1.43061e+07	1.02151e+07	1.04703e+07	1.096e+07	1.34841e+07	1.3218e+07	9.73027e+06	1.16156e+07	1.17873e+07	1.34113e+07	1.02836e+07	8.98329e+06	7.31985e+06	6.70154e+06	1.3919e+07	1.16639e+07	1.25541e+07	1.10444e+07	1.08927e+07	0.927166	0.799479	0.905589	0.720749	0.700798	0.0253665	0.0313383	0.00609096	0.0124943	0.0508307	1.59574	1.50392	2.21531	1.90329	1.29387	33.0962	19.6606	15.9404	19.6491
P12236	ADP/ATP translocase 3	SLC25A6	3.22525e+07	3.70304e+07	2.88021e+07	2.73318e+07	2.78164e+07	3.14334e+07	1.08361e+08	6.82105e+07	8.29564e+07	7.47585e+07	5.52749e+07	6.03708e+07	6.42213e+07	7.57617e+07	7.29476e+07	7.19995e+07	7.34748e+07	6.6855e+07	8.24293e+07	6.6687e+07	5.77499e+07	3.2695e+07	2.88605e+07	8.65093e+07	6.3468e+07	7.09769e+07	7.07764e+07	6.89554e+07	1.40379	1.13693	1.29825	1.29417	1.25657	0.0108454	0.0044181	0.000342343	6.18154e-05	0.00543222	1.96475	2.35476	3.46554	4.2089	2.26502	12.6379	7.76607	23.477	15.9203
P61204	ADP-ribosylation factor 3	ARF3	1.93367e+06	1.24284e+06	829457	1.51552e+06	1.50351e+06	1.33639e+06	846044	936966	1.05556e+06	724858	770076	937187	1.8059e+06	2.02643e+06	2.90724e+06	816594	742974	420414	1.4831e+06	1.19779e+06	2.08365e+06	1.33532e+06	1.45181e+06	946190	810707	2.24653e+06	659994	1.58818e+06	-0.496986	-0.840599	0.629845	-1.13733	0.129525	0.300813	0.00178168	0.0804245	0.00418458	0.636899	0.521704	2.74917	1.09461	2.37835	0.19593	41.779	6.89746	11.1037	13.7958
P18085	ADP-ribosylation factor 4	ARF4	1.23228e+07	8.06975e+06	7.76578e+06	1.47496e+07	1.47466e+07	1.31338e+07	9.78616e+06	1.13267e+07	9.89071e+06	8.35912e+06	1.20401e+07	8.7729e+06	9.93296e+06	1.41826e+07	1.52891e+07	8.66748e+06	4.38288e+06	4.83142e+06	1.73452e+07	1.6806e+07	2.27285e+07	9.38611e+06	1.421e+07	1.03345e+07	9.72405e+06	1.31349e+07	5.9606e+06	1.89599e+07	0.138874	-0.547277	-0.113504	-1.25338	0.416046	0.574314	0.0249474	0.565579	0.00485989	0.0730562	0.24085	1.60298	0.247507	2.31337	1.13634	27.1443	6.55885	8.32998	20.7365
P62330	ADP-ribosylation factor 6	ARF6	1.21269e+06	657550	572265	1.07436e+06	902064	845790	765810	961532	697806	265824	457254	289618	700798	1.28341e+06	1.51834e+06	573476	281194	679999	1.1686e+06	1.22074e+06	1.87366e+06	814168	940739	808383	337565	1.16752e+06	511557	1.421e+06	-0.0102873	-1.47863	0.311576	-0.878901	0.595037	0.979896	0.00273317	0.419984	0.0355766	0.112697	0.00882004	2.56333	0.376768	1.44884	0.948087	42.7128	12.6596	16.9375	30.9077
P40616	ADP-ribosylation factor-like protein 1	ARL1	946289	921248	583310	969570	1.17059e+06	1.27103e+06	1.02846e+06	1.82968e+06	1.59982e+06	1.05912e+06	1.70341e+06	1.22372e+06	1.48735e+06	1.87723e+06	1.72197e+06	675879	543280	1.38806e+06	2.08071e+06	1.7613e+06	2.28811e+06	816949	1.13706e+06	1.48599e+06	1.32875e+06	1.69552e+06	869071	2.04338e+06	0.863103	0.224752	0.576412	-0.387768	0.845641	0.0652935	0.418272	0.0178126	0.387883	0.00688462	1.18513	0.378542	1.74927	0.4113	2.16212	24.8148	13.4998	27.7635	25.1922
Q66PJ3	ADP-ribosylation factor-like protein 6-interacting protein 4	ARL6IP4	899547	394537	666291	890187	1.03143e+06	1.09632e+06	2.05868e+06	2.26088e+06	2.11384e+06	1.57415e+06	1.54244e+06	1.87907e+06	1.49125e+06	1.74731e+06	2.57967e+06	1.23198e+06	1.44651e+06	746179	2.05333e+06	2.10411e+06	2.59524e+06	653458	1.00598e+06	2.14447e+06	1.66522e+06	1.93941e+06	1.14156e+06	2.2509e+06	1.71445	0.727112	0.947015	0.1824	1.1619	0.000701582	0.00591061	0.049135	0.564125	0.00244919	3.15392	2.22837	1.30861	0.248625	2.61098	38.6788	10.4771	4.87406	11.1623
Q8N6S5	ADP-ribosylation factor-like protein 6-interacting protein 6	ARL6IP6	783585	456860	900515	920311	1.02863e+06	792578	335209	310486	351432	158583	141302	122057	210168	907278	1.23387e+06	405675	278415	296737	620610	837956	1.01342e+06	713653	913841	332376	140648	783774	326943	823994	-1.10241	-2.69986	-0.221506	-1.48291	-0.149309	0.0459079	0.000361774	0.695908	0.00174767	0.534966	1.33811	3.44156	0.157448	2.75754	0.271674	32.221	12.9301	6.20367	12.9912
Q9NVJ2	ADP-ribosylation factor-like protein 8B	ARL8B	407303	163694	504233	571034	443096	487668	405170	462123	420624	304719	189095	278342	353808	437554	397778	511709	350215	369559	705881	591643	899559	358410	500599	429305	257385	396380	410494	732361	0.260393	-0.959727	-0.336771	-0.286294	0.548899	0.528024	0.00901847	0.0797425	0.227277	0.0759836	0.277346	2.04487	1.09831	0.643445	1.11928	48.9537	12.9728	6.86044	23.5421
P51825	AF4/FMR2 family member 1	AFF1	92296.7	75020.9	80925	103736	101734	61088	123362	140311	168559	371718	480168	127486	415879	159201	239708	772356	620354	734070	733896	533654	391522	82747.5	88852.6	144077	326457	271596	708927	553024	0.800053	1.87741	1.61198	2.99615	2.63786	0.0122301	0.0868496	0.0766891	0.000202279	0.00981489	1.91257	1.06123	1.11527	3.69405	2.00811	10.6117	27.085	15.8473	55.335
Q9UHB7	AF4/FMR2 family member 4	AFF4	604518	626303	542849	1.20368e+06	1.26283e+06	1.34355e+06	1.32516e+06	1.39197e+06	1.42869e+06	2.82497e+06	3.89468e+06	2.8018e+06	4.38871e+06	4.21478e+06	3.21273e+06	8.75729e+06	8.80709e+06	1.09379e+07	8.48839e+06	7.42513e+06	6.37957e+06	591223	1.27002e+06	1.38194e+06	3.17382e+06	3.93874e+06	9.50075e+06	7.43103e+06	1.22492	1.32137	1.63288	2.90319	2.54871	3.59499e-05	0.00630579	0.00193323	0.000333836	0.000541158	4.4443	2.20026	2.71372	3.47647	3.26668	7.32143	5.52838	3.7984	19.6733
O00468	Agrin	AGRN	193535	310157	261647	385617	408704	253559	78481.4	562040	188158	147183	135914	109354	161236	116886	225584	124442	131135	110881	184243	398033	398255	255113	349293	276227	130817	167902	122152	326844	0.114714	-1.41689	-1.05682	-1.51576	-0.0958374	0.895026	0.0116582	0.034757	0.00955683	0.807247	0.0481642	1.93337	1.45896	2.01969	0.0929933	22.9643	23.965	91.7811	14.847
Q9Y2D5	A-kinase anchor protein 2	AKAP2	432948	187848	296135	386386	422806	268999	232010	269189	415064	565427	472430	453628	730076	575647	1.12591e+06	521433	270981	218330	447833	432588	379740	305644	359397	305421	497162	810546	336915	420054	-0.00105311	0.468137	1.17332	-0.0931934	0.224996	0.998147	0.0759129	0.0570412	0.840011	0.298314	0.000805454	1.11968	1.24381	0.075715	0.525326	40.1861	22.3644	31.6797	12.0408
O43823	A-kinase anchor protein 8	AKAP8	675499	391244	770899	265128	208822	278566	422958	311326	262470	400740	411158	183049	363746	235577	294380	535230	886006	463719	267125	413113	475812	612547	250838	332251	331649	297901	628318	385350	-0.882545	0.402898	0.248075	1.32474	0.619411	0.0858061	0.355226	0.332845	0.0461694	0.108886	1.06648	0.449496	0.477758	1.33565	0.963029	32.2426	14.7515	24.7597	38.8353
Q9ULX6	A-kinase anchor protein 8-like	AKAP8L	115006	91165.4	101210	184177	135490	181359	480193	432457	513797	386685	348613	311953	284102	257572	167226	473813	428351	303343	530517	957881	927359	102461	167009	475482	349084	236300	401836	805252	2.21432	1.06365	0.500694	1.26668	2.26952	0.000110092	0.00242753	0.148155	0.0116779	0.00998164	3.95825	2.61484	0.829283	1.93264	2.0008	11.6821	16.3657	8.59636	10.7046
P49588	Alanine--tRNA ligase, cytoplasmic	AARS1	208147	30126.5	267585	200165	228561	258822	161463	82573.9	134718	145148	128662	94464.2	155091	247155	286852	211969	94104.6	47943.4	286690	220958	460409	168620	229183	126252	122758	229699	118006	322686	-0.417471	-0.90068	0.00324848	-0.957642	0.49363	0.602346	0.00920964	0.990892	0.097881	0.271737	0.220154	2.03576	0.00397361	1.0093	0.565852	73.2807	12.7991	31.7779	21.0598
P02768	Albumin	ALB	4.51139e+07	6.17088e+07	3.5997e+07	1.84386e+07	8.01605e+07	3.59433e+07	2.97336e+06	4.98541e+06	1.50757e+06	2.49126e+06	2.79951e+06	2.66302e+06	9.03294e+06	5.44e+06	3.0818e+06	2.56614e+06	3.81207e+06	7.71765e+06	6.28692e+06	2.39443e+06	1.91288e+06	4.76066e+07	4.48475e+07	3.15545e+06	2.65126e+06	5.85158e+06	4.69862e+06	3.53141e+06	-3.91524	-4.08028	-2.93813	-3.25472	-3.66671	0.00424901	0.083161	0.102032	0.0949187	0.0882977	2.37171	1.08008	0.991264	1.02265	1.05405	27.3825	70.9287	55.3345	5.82595
P11766	Alcohol dehydrogenase class-3	ADH5	277534	174881	279424	266755	304064	247011	79399.1	131171	113097	77488.2	54572.1	89303.4	60341.5	259497	289826	276921	183128	53239.4	218674	160188	308547	243946	272610	107889	73787.9	203222	171096	229136	-1.17701	-1.88538	-0.423786	-0.672034	-0.250632	0.0226204	0.000530682	0.400875	0.204169	0.400685	1.6455	3.27517	0.396991	0.69001	0.397197	24.5218	10.6282	24.3547	23.9319
P30838	Aldehyde dehydrogenase, dimeric NADP-preferring	ALDH3A1	5.00273e+06	487298	459496	300904	548143	338682	351560	359849	264446	470463	468810	549807	345907	427384	736407	268286	196625	305901	419630	332793	340227	1.98317e+06	395910	325285	496360	503233	256937	364216	-2.60804	0.326216	0.346054	-0.623754	-0.120376	0.333913	0.284772	0.490773	0.170601	0.718032	0.476367	0.545502	0.30912	0.768018	0.143856	131.862	33.6401	16.2476	9.32673
P15121	Aldo-keto reductase family 1 member B1	AKR1B1	930415	220565	1.1069e+06	775435	786623	941779	1.98938e+06	1.65886e+06	1.70457e+06	1.47105e+06	1.46115e+06	1.81231e+06	2.08832e+06	2.19182e+06	2.1829e+06	1.73024e+06	1.21275e+06	1.05968e+06	874242	806225	1.24998e+06	752627	834612	1.78427e+06	1.5815e+06	2.15435e+06	1.33422e+06	976816	1.24533	0.922119	1.36807	0.676824	0.226982	0.0236229	0.00421495	3.08308e-05	0.0759339	0.391221	1.62667	2.37521	4.51102	1.11956	0.407578	62.3353	11.1402	10.0372	12.6427
O60218	Aldo-keto reductase family 1 member B10	AKR1B10	44259.5	42542.9	64112.4	5181.02	65212	5273.52	16831.6	46428.3	68914	62548	12799.8	45781.4	69741.1	49462	58122.1	66481.9	72721.8	36490.3	13853	33299.6	62447.2	50304.9	25222.2	44058	40376.4	59108.4	58564.7	36533.3	-0.191296	0.678818	1.22867	1.21534	0.534517	0.725695	0.573674	0.179275	0.219264	0.668037	0.139246	0.241335	0.74648	0.659032	0.1752	23.8314	137.309	59.2901	62.6868
P52895	Aldo-keto reductase family 1 member C2	AKR1C2	4.74394e+06	992521	552208	4.28832e+06	5.0774e+06	1.05003e+07	563809	400588	477742	433449	351197	398776	551269	450023	1.23317e+06	533634	324756	551833	794960	742018	1.08103e+06	2.09622e+06	6.62199e+06	480713	394474	744819	470074	872670	-2.12454	-4.06926	-3.1523	-3.8163	-2.92376	0.291536	0.0332377	0.0404767	0.0345589	0.0423735	0.535308	1.47837	1.39279	1.46144	1.37291	109.89	51.0689	16.9854	10.4683
P01023	Alpha-2-macroglobulin	A2M	3.53608e+06	1.36344e+07	8.65573e+06	4.75893e+06	5.4191e+06	1.11323e+07	2.10328e+07	1.20291e+07	1.21247e+07	2.84591e+07	2.32667e+07	2.45123e+07	2.34496e+07	1.21416e+07	1.15539e+07	1.80586e+07	1.68772e+07	1.11028e+07	8.59285e+06	1.06911e+07	6.52452e+06	8.60873e+06	7.10345e+06	1.50622e+07	2.54127e+07	1.5715e+07	1.53462e+07	8.60284e+06	0.807059	1.83896	1.14555	1.11129	0.276293	0.196864	0.00201654	0.119959	0.0491816	0.558774	0.705833	2.69539	0.920967	1.3082	0.252764	58.6534	49.3377	34.3306	10.6669
A8K2U0	Alpha-2-macroglobulin-like protein 1	A2ML1	760101	620667	498310	512312	384672	236440	205957	300173	226611	155703	216500	267040	261917	224407	320234	203689	408537	334369	245410	271660	313094	626360	377808	244247	213081	268852	315532	276722	-1.35865	-0.826251	-0.490839	-0.259868	-0.449218	0.00912984	0.127825	0.266503	0.566062	0.28572	2.03954	0.893383	0.574298	0.247136	0.54406	20.9126	36.5435	20.2752	26.1625
P12814	Alpha-actinin-1	ACTN1	2.29102e+07	1.33257e+07	1.16037e+07	1.10079e+07	1.33708e+07	8.15442e+06	5.35992e+06	5.998e+06	8.57985e+06	2.50968e+06	3.19863e+06	2.38416e+06	6.3089e+06	1.28268e+07	1.6504e+07	4.87443e+06	3.14435e+06	1.99856e+06	4.10194e+06	9.28049e+06	1.21642e+07	1.59466e+07	1.08444e+07	6.64593e+06	2.69749e+06	1.18799e+07	3.33911e+06	8.51553e+06	-1.2627	-2.00726	0.131574	-1.69941	-0.34878	0.0635392	0.00597467	0.772062	0.0121301	0.452253	1.19696	2.22369	0.112348	1.91613	0.344618	38.2017	24.0866	25.654	16.2565
P35609	Alpha-actinin-2	ACTN2	180654	703655	539454	28540.4	36510	35220.1	64811.5	21781.8	10465.1	36173.3	17321.9	66400.4	33857.1	14211	59729.4	28474.6	19976.6	61681.7	39356.1	9802.04	67569	474587	33423.5	32352.8	39965.2	35932.5	36711	38909	-3.87471	0.25788	0.104426	0.135346	0.219241	0.0465136	0.675379	0.860694	0.812286	0.761209	1.33242	0.170453	0.0651512	0.0902912	0.118496	56.3577	12.7987	88.6288	61.9489
O43707	Alpha-actinin-4	ACTN4	3.82275e+07	1.77137e+07	1.79809e+07	1.59627e+07	1.93555e+07	1.20777e+07	8.40736e+06	8.72253e+06	1.41178e+07	5.00966e+06	5.22407e+06	3.29282e+06	8.59274e+06	2.06953e+07	2.81896e+07	1.1415e+07	6.66152e+06	2.7217e+06	1.10073e+07	1.42329e+07	1.77044e+07	2.46407e+07	1.57986e+07	1.04159e+07	4.50885e+06	1.91592e+07	6.93273e+06	1.43149e+07	-1.24226	-1.80897	0.278239	-1.1883	-0.142284	0.1135	0.00671552	0.610103	0.0537738	0.630886	0.945005	2.17292	0.214597	1.26943	0.200049	47.7554	23.0506	30.8163	23.4773
P35611	Alpha-adducin	ADD1	302129	171362	298863	181612	214744	200431	143579	83823	158079	151043	108493	120927	282168	321260	338394	227457	134214	129929	85289.2	180916	267212	257452	198929	128493	126821	313940	163867	177806	-1.00261	-0.649461	0.658237	-0.279731	-0.161952	0.0570477	0.0104497	0.00391064	0.350931	0.712656	1.24376	1.9809	2.40775	0.454778	0.14712	28.9659	8.35312	30.6314	17.252
P0DUB6	Alpha-amylase 1A	AMY1A	99059.1	91126.6	87632.2	207510	185747	140987	172070	100830	21646.5	205412	166579	104624	62090.6	76996.7	575073	112713	98041.7	124712	78341.8	33785.6	48037.9	92606	178081	98182	158872	238053	111822	53388.4	0.0843535	-0.164673	0.418748	-0.671328	-1.73794	0.904353	0.61506	0.741625	0.0345708	0.00613721	0.0436621	0.211083	0.129816	1.46129	2.21203	6.32285	19.0459	76.6399	31.9971
P61163	Alpha-centractin	ACTR1A	1.68738e+06	1.11306e+06	702147	1.19716e+06	1.29318e+06	1.09094e+06	650001	735784	537694	560662	597927	438037	575585	914038	1.14854e+06	763076	523895	288673	851335	861963	1.15324e+06	1.16753e+06	1.19376e+06	641160	532209	879389	525215	955511	-0.864705	-1.16545	-0.440938	-1.18453	-0.321167	0.145176	0.000949022	0.149069	0.0109029	0.106732	0.838106	3.02272	0.826613	1.96246	0.971706	42.3861	8.47438	15.4939	15.7187
P06733	Alpha-enolase	ENO1	4.85375e+07	2.20833e+07	2.1837e+07	2.65529e+07	2.99118e+07	2.50349e+07	1.00856e+07	1.21892e+07	1.32538e+07	7.01542e+06	7.17255e+06	6.01068e+06	1.61535e+07	2.34121e+07	3.0602e+07	2.27504e+07	1.018e+07	6.9766e+06	2.25317e+07	2.29743e+07	3.60502e+07	3.08192e+07	2.71665e+07	1.18429e+07	6.73289e+06	2.33892e+07	1.33023e+07	2.71854e+07	-1.37981	-2.01253	-0.215989	-1.03015	0.00100149	0.100183	0.000162131	0.440249	0.0508912	0.996965	0.999206	3.79013	0.356302	1.29336	0.00131991	49.7901	9.18677	13.6138	9.36244
Q16352	Alpha-internexin	INA	1.13442e+06	1.01518e+06	960593	7.69685e+06	6.66409e+06	4.83527e+06	490080	439922	626935	1.52965e+06	1.14389e+06	1.63582e+06	563275	616860	1.04013e+06	1.15506e+06	1.63134e+06	964525	1.33272e+06	2.63328e+06	2.4179e+06	1.03673e+06	6.39874e+06	518979	1.43645e+06	740090	1.25031e+06	2.12797e+06	-0.998293	-2.15528	-3.11201	-2.3555	-1.58831	0.00241185	0.00428948	0.00264597	0.00391184	0.0100306	2.61765	2.3676	2.57742	2.40762	1.99867	8.57449	22.6471	18.6516	18.0212
Q15389	Angiopoietin-1	ANGPT1	8.76412e+06	4.83988e+07	2.89265e+07	1.20375e+07	1.04589e+07	2.08543e+07	1.42794e+07	1.49144e+07	1.2971e+07	2.45822e+07	3.27642e+07	2.51088e+07	2.31543e+07	1.70702e+07	1.01103e+07	1.87529e+07	2.32768e+07	1.11939e+07	2.59334e+07	1.58156e+07	9.8196e+06	2.86965e+07	1.44502e+07	1.4055e+07	2.7485e+07	1.67783e+07	1.77412e+07	1.71895e+07	-1.0298	0.927554	0.215501	0.296013	0.250439	0.270369	0.0355166	0.663622	0.529289	0.656304	0.568043	1.44957	0.178079	0.276307	0.182895	69.062	38.7671	7.05046	16.6615
Q9P0K7	Ankycorbin	RAI14	1.53347e+06	1.12194e+06	1.43046e+06	557398	651447	505178	5.1703e+06	6.5277e+06	4.72189e+06	2.8157e+06	1.53557e+06	2.28318e+06	2.2339e+06	2.37971e+06	2.39202e+06	1.96729e+06	1.94745e+06	1.87213e+06	1.99943e+06	1.9462e+06	2.21926e+06	1.36196e+06	571341	5.47329e+06	2.21148e+06	2.33521e+06	1.92896e+06	2.05496e+06	2.00673	1.95259	2.03113	1.7554	1.84669	0.00179301	0.0117963	1.19421e-05	1.24844e-05	9.37362e-05	2.74642	1.92826	4.92292	4.90363	4.02809	15.7235	12.9738	17.1791	29.0787
Q8IWZ3	Ankyrin repeat and KH domain-containing protein 1	ANKHD1	724576	423543	189951	400536	294261	411858	1.56189e+06	1.58474e+06	1.25098e+06	3.70736e+06	4.55065e+06	4.31864e+06	2.46768e+06	2.43679e+06	1.60611e+06	1.84829e+06	1.97654e+06	2.16917e+06	3.30599e+06	2.48009e+06	1.69882e+06	446023	368885	1.46587e+06	4.19222e+06	2.17019e+06	1.998e+06	2.49497e+06	1.71657	3.50647	2.55658	2.43731	2.75778	0.00565346	0.000114012	0.00319175	8.47009e-05	0.0102832	2.24769	3.94305	2.49597	4.07211	1.98787	60.0911	17.5863	12.7195	10.3913
Q86XL3	Ankyrin repeat and LEM domain-containing protein 2	ANKLE2	4.1958e+06	4.92678e+06	5.3382e+06	4.44393e+06	4.33302e+06	5.27059e+06	2.24256e+08	1.87602e+08	1.92184e+08	2.22952e+08	2.41807e+08	2.22927e+08	1.47454e+08	1.6458e+08	1.10153e+08	1.71748e+08	1.68403e+08	1.95992e+08	2.10268e+08	1.56653e+08	1.24695e+08	4.82026e+06	4.68252e+06	2.01347e+08	2.29229e+08	1.40729e+08	1.78714e+08	1.63872e+08	5.38443	5.61336	4.90949	5.25423	5.12914	6.96078e-05	3.68927e-06	0.00106696	3.68182e-05	0.00310375	4.15734	5.43306	2.97185	4.43394	2.50811	12.0035	10.9406	9.9188	4.75207
O75179	Ankyrin repeat domain-containing protein 17	ANKRD17	2.79959e+06	3.67988e+06	3.42347e+06	3.49121e+06	2.4458e+06	2.78979e+06	2.97446e+07	3.27551e+07	2.89322e+07	4.88433e+07	6.36216e+07	5.7675e+07	3.07929e+07	2.91634e+07	1.91097e+07	3.93665e+07	3.15942e+07	3.35901e+07	4.78902e+07	4.12654e+07	3.00153e+07	3.30098e+06	2.90893e+06	3.04773e+07	5.67133e+07	2.63554e+07	3.48502e+07	3.97236e+07	3.20677	4.28512	3.17953	3.58261	3.77143	2.1911e-05	0.000235574	0.00306918	0.000169821	0.00214118	4.65934	3.62787	2.51298	3.77001	2.66935	13.7156	18.3156	6.60821	13.1115
P04083	Annexin A1	ANXA1	7.19182e+06	6.77858e+06	4.83923e+08	5.65699e+06	1.08459e+07	5.67682e+06	2.12663e+08	9.47935e+07	7.87744e+07	2.04651e+06	3.58622e+06	2.75185e+06	7.12408e+06	6.72604e+06	1.21812e+07	5.53451e+08	4.36443e+08	1.4311e+08	5.31508e+06	5.64116e+06	7.54598e+06	1.65964e+08	7.39323e+06	1.28744e+08	2.79486e+06	8.6771e+06	3.77668e+08	6.16741e+06	-0.366373	-1.40343	0.231009	5.67477	-0.26154	0.832075	0.0613696	0.62962	0.0386443	0.54613	0.0798377	1.21205	0.200922	1.41291	0.262704	165.915	40.4437	56.7921	27.5774
P07355	Annexin A2	ANXA2	3.94057e+07	4.61944e+07	3.44153e+07	2.59419e+07	2.5152e+07	2.19852e+07	5.26997e+07	5.64745e+07	4.31645e+07	6.28703e+07	6.94169e+07	4.66e+07	4.58461e+07	4.57952e+07	4.68721e+07	5.43916e+07	4.08097e+07	3.87344e+07	3.33303e+07	3.13179e+07	3.2946e+07	4.00051e+07	2.43597e+07	5.07796e+07	5.96291e+07	4.61711e+07	4.46452e+07	3.25314e+07	0.344063	1.29152	0.922494	0.87401	0.417336	0.108364	0.00689125	6.51187e-05	0.0159734	0.0038334	0.965115	2.1617	4.18629	1.7966	2.41642	14.7791	8.59612	13.5086	19.7029
P08758	Annexin A5	ANXA5	1.67468e+07	9.7822e+06	9.10994e+06	1.4e+07	1.53299e+07	1.11232e+07	6.50209e+06	7.15372e+06	7.54137e+06	3.2703e+06	4.12848e+06	3.31698e+06	6.51453e+06	1.09441e+07	1.87279e+07	8.34334e+06	5.45985e+06	3.10421e+06	1.35377e+07	1.31338e+07	2.17846e+07	1.18796e+07	1.34844e+07	7.06573e+06	3.57192e+06	1.20622e+07	5.6358e+06	1.6152e+07	-0.749581	-1.91651	-0.160799	-1.2586	0.260428	0.121997	0.001464	0.725802	0.0160344	0.435279	0.913651	2.83446	0.139182	1.79495	0.361233	35.594	15.946	7.43308	13.5098
P08133	Annexin A6	ANXA6	3.2439e+06	1.89274e+06	2.56916e+06	2.1055e+06	2.32019e+06	1.89238e+06	1.11611e+06	1.53351e+06	1.65225e+06	838941	1.06406e+06	713957	1.43378e+06	2.09817e+06	3.04609e+06	1.33516e+06	666954	736593	2.32958e+06	2.47269e+06	3.7015e+06	2.5686e+06	2.10602e+06	1.43396e+06	872318	2.19268e+06	912904	2.83459e+06	-0.840982	-1.27159	0.0581757	-1.20598	0.428619	0.054937	0.00153891	0.866563	0.00827027	0.182738	1.26013	2.81279	0.0621998	2.08248	0.738172	26.3014	10.1567	19.6374	20.3389
O95782	AP-2 complex subunit alpha-1	AP2A1	3.77089e+07	1.24865e+08	1.23578e+08	5.69244e+07	4.19023e+07	1.36433e+08	2.11493e+07	1.63291e+07	1.5612e+07	1.93843e+07	1.86392e+07	1.67725e+07	2.23444e+07	2.26244e+07	2.06008e+07	2.92943e+07	2.70004e+07	1.71415e+07	6.40985e+07	4.40921e+07	3.92694e+07	9.53839e+07	7.842e+07	1.76968e+07	1.82654e+07	2.18565e+07	2.44787e+07	4.91533e+07	-2.43026	-2.10211	-1.84316	-1.67969	-0.673932	0.054723	0.109652	0.126086	0.142133	0.388765	1.26183	0.959985	0.899334	0.847306	0.410313	52.3696	64.7785	17.0167	7.36596
O94973	AP-2 complex subunit alpha-2	AP2A2	87063.9	111436	120575	107130	123357	158372	606683	563578	555452	608104	708583	537024	377604	398390	464970	190116	214760	194185	525726	629296	306120	106358	129620	575238	617904	413655	199687	487047	2.43523	2.2531	1.67414	0.623455	1.90978	1.52811e-05	0.000717372	0.000728762	0.0144066	0.0207425	4.81584	3.14426	3.13741	1.84144	1.68314	16.2874	20.2043	4.78647	13.9501
P63010	AP-2 complex subunit beta	AP2B1	4.18736e+06	2.33989e+06	3.05987e+06	2.9837e+06	3.13042e+06	2.66318e+06	1.60653e+07	1.32859e+07	1.11685e+07	1.33206e+07	1.47737e+07	9.64835e+06	1.18667e+07	1.17421e+07	8.70548e+06	1.82388e+07	1.93129e+07	1.25514e+07	1.21693e+07	1.04527e+07	8.64462e+06	3.19571e+06	2.92577e+06	1.35066e+07	1.25809e+07	1.07714e+07	1.6701e+07	1.04222e+07	2.07945	2.10434	1.88032	2.51305	1.83277	0.00244359	0.00323474	0.00167068	0.00280543	0.00187233	2.61197	2.49016	2.77711	2.552	2.72762	29.139	8.16708	18.1823	20.9963
Q96CW1	AP-2 complex subunit mu	AP2M1	9.80498e+06	3.31196e+07	1.45037e+07	1.24222e+07	1.10607e+07	2.49127e+07	2.43253e+07	4.28876e+07	3.34528e+07	3.02398e+07	4.45524e+07	2.62782e+07	2.13574e+07	2.25892e+07	1.79943e+07	1.59075e+07	1.60659e+07	2.37333e+07	3.1157e+07	2.60437e+07	1.94818e+07	1.91428e+07	1.61319e+07	3.35552e+07	3.36901e+07	2.0647e+07	1.85689e+07	2.55608e+07	0.80974	1.06241	0.356018	0.202977	0.664022	0.181078	0.0684091	0.383469	0.658234	0.164804	0.742135	1.16489	0.41627	0.181619	0.783032	64.4117	47.3276	27.6607	28.5344
O00203	AP-3 complex subunit beta-1	AP3B1	1.14064e+06	743525	1.87541e+06	1.32009e+06	1.18785e+06	889677	1.13498e+06	1.27476e+06	1.26131e+06	839877	725162	749308	899621	1.24396e+06	1.68936e+06	1.57088e+06	1.35487e+06	757048	2.40392e+06	1.81893e+06	2.37231e+06	1.25319e+06	1.13254e+06	1.22368e+06	771449	1.27765e+06	1.2276e+06	2.19839e+06	-0.034378	-0.553915	0.173932	0.116284	0.956887	0.933949	0.0521362	0.608714	0.746706	0.00957939	0.0296769	1.28286	0.215587	0.12685	2.01866	45.8247	19.467	6.30193	7.83949
O14617	AP-3 complex subunit delta-1	AP3D1	1.18917e+06	434076	438835	1.12305e+06	1.07584e+06	678116	542695	936278	908603	955957	1.07022e+06	1.21797e+06	1.00263e+06	1.31094e+06	3.17255e+06	499397	558014	763625	1.37853e+06	1.60169e+06	1.7058e+06	687359	959003	795859	1.08138e+06	1.8287e+06	607012	1.56201e+06	0.211449	0.173272	0.931215	-0.65981	0.703795	0.719199	0.487471	0.277405	0.095885	0.0242956	0.143151	0.312051	0.556886	1.01825	1.61447	63.2252	25.4845	27.6032	12.1478
Q9Y2T2	AP-3 complex subunit mu-1	AP3M1	1.06062e+06	590247	1.05205e+06	1.62973e+06	1.32743e+06	829616	1.27392e+06	1.48588e+06	1.15379e+06	1.2747e+06	1.49916e+06	1.30128e+06	1.19449e+06	1.85341e+06	2.34932e+06	1.10408e+06	1.18021e+06	949876	2.55534e+06	2.18048e+06	2.70397e+06	900974	1.26226e+06	1.30453e+06	1.35838e+06	1.79907e+06	1.07806e+06	2.47993e+06	0.533971	0.105877	0.511245	-0.227575	0.974291	0.0923836	0.713475	0.258391	0.490471	0.0122396	1.03441	0.146621	0.587722	0.309386	1.91223	29.8712	32.0075	12.8894	9.02838
P02647	Apolipoprotein A-I	APOA1	237698	327390	197475	217938	509613	286718	21404.1	124740	103404	88274.8	137249	107719	60311.8	60019.2	72581.7	47816.6	112343	43070	104178	70541	80661.6	254187	338090	83182.9	111081	64304.2	67743.2	85127	-1.61153	-1.60579	-2.39442	-2.31926	-1.98972	0.0262169	0.063596	0.0359866	0.0408724	0.0461451	1.58142	1.19657	1.44386	1.38857	1.33587	26.1652	45.0983	65.5846	22.1998
P04114	Apolipoprotein B-100	APOB	710498	2.22936e+06	1.12213e+06	798349	589088	1.40926e+06	463658	330735	261327	283179	534691	236597	653652	1.10458e+06	687175	804573	471911	362665	427495	470573	375615	1.354e+06	932234	351907	351489	815136	546383	424561	-1.94396	-1.40721	-0.193651	-0.770779	-1.13472	0.0936014	0.0917189	0.702826	0.239755	0.109616	1.02872	1.03754	0.153152	0.620232	0.960127	58.0157	45.7144	29.2161	45.6225
Q9BQE5	Apolipoprotein L2	APOL2	48357.4	45187.3	89270.8	316636	274622	280812	85370.2	68654.7	62376	84500.6	107591	68108	107436	74374.1	94961.8	302882	154419	143350	338290	290651	442714	60938.5	290690	72133.6	86733.1	92257.3	200217	357219	0.243318	-1.74483	-1.65575	-0.537915	0.297325	0.516889	0.000302761	0.000258866	0.163455	0.228014	0.286603	3.5189	3.58693	0.786603	0.642039	40.3483	7.80292	16.4767	22.87
P16779	Apoptosis inhibitor UL38	UL38	126427	655762	769434	757442	590160	831419	102315	228287	182608	59256.3	134619	150093	1.85965e+06	1.4248e+06	979115	4.19644e+06	5.8394e+06	6.84099e+06	6.03338e+06	3.70768e+06	4.42674e+06	517208	726340	171070	114656	1.42119e+06	5.62561e+06	4.7226e+06	-1.59616	-2.66333	0.96838	2.95329	2.70086	0.160994	0.0013383	0.0580781	0.00319081	0.00444502	0.793191	2.87345	1.23599	2.4961	2.35213	66.3497	17.0168	37.2793	42.3855
Q9UKV3	Apoptotic chromatin condensation inducer in the nucleus	ACIN1	1.45307e+07	9.38939e+06	1.36851e+07	1.78161e+07	1.76958e+07	1.32208e+07	1.69082e+08	1.7126e+08	1.84515e+08	1.48785e+08	1.48324e+08	1.47915e+08	1.25136e+08	1.1431e+08	9.96158e+07	1.95974e+08	1.69183e+08	2.12304e+08	1.43219e+08	1.36119e+08	1.26244e+08	1.25351e+07	1.62442e+07	1.74952e+08	1.48341e+08	1.13021e+08	1.92487e+08	1.35194e+08	3.80292	3.19092	2.79859	3.56676	3.05703	5.69814e-06	1.08698e-07	0.000213324	0.000154399	2.08056e-05	5.24427	6.96378	3.67096	3.81136	4.68182	21.9932	16.1229	4.77444	0.293694
O75342	Arachidonate 12-lipoxygenase, 12R-type	ALOX12B	803193	530309	416518	501630	432365	258007	590129	506642	441428	620129	673063	584841	535382	739655	587086	945597	677822	442183	650219	778395	1.02534e+06	583340	397334	512733	626011	620708	688534	817986	-0.186129	0.655836	0.643562	0.793175	1.04172	0.595339	0.0409575	0.0782661	0.147572	0.0331656	0.225236	1.38767	1.10643	0.830996	1.47931	34.0655	31.5937	14.5373	7.0932
Q14161	ARF GTPase-activating protein GIT2	GIT2	493248	1.74777e+06	1.26613e+06	496328	559109	898684	2.33704e+06	2.13575e+06	1.96333e+06	3.32598e+06	3.12912e+06	2.76475e+06	2.14715e+06	2.1307e+06	1.1006e+06	2.18916e+06	2.90517e+06	2.32821e+06	1.20564e+06	1.16095e+06	950150	1.16905e+06	651373	2.14538e+06	3.07328e+06	1.79282e+06	2.47418e+06	1.10558e+06	0.875895	2.23822	1.46067	1.92539	0.763246	0.0624749	0.00030236	0.0361626	0.00194758	0.0371295	1.20429	3.51948	1.44174	2.71051	1.43028	54.1353	33.2321	8.71844	9.26534
P05089	Arginase-1	ARG1	3.80558e+06	4.7139e+06	4.53976e+06	5.01846e+06	2.49247e+06	1.43419e+06	2.29955e+06	6.10701e+06	1.4246e+06	2.61381e+06	2.55923e+06	4.26114e+06	3.73883e+06	2.03412e+06	6.20808e+06	1.81662e+06	3.09907e+06	3.04165e+06	2.11963e+06	2.61077e+06	3.15665e+06	4.35308e+06	2.98171e+06	3.27705e+06	3.14473e+06	3.99368e+06	2.65244e+06	2.62901e+06	-0.409638	0.0767967	0.421578	-0.168817	-0.181617	0.503122	0.898581	0.564207	0.787515	0.76548	0.298327	0.046443	0.248562	0.103741	0.116066	11.0744	61.761	75.9692	30.7571
Q9NWB6	Arginine and glutamate-rich protein 1	ARGLU1	4.26106e+06	5.32563e+06	5.02322e+06	5.73194e+06	6.0071e+06	7.37112e+06	1.37532e+07	6.24477e+06	1.38889e+07	3.92722e+06	2.37482e+06	3.40623e+06	3.06613e+06	5.4427e+06	5.91952e+06	5.94852e+06	9.92303e+06	6.9966e+06	1.50634e+07	1.67377e+07	2.17272e+07	4.86997e+06	6.37005e+06	1.12956e+07	3.23609e+06	4.80945e+06	7.62272e+06	1.78428e+07	1.21378	-0.977053	-0.405433	0.259	1.48596	0.0650575	0.0100588	0.199917	0.387426	0.005134	1.1867	1.99746	0.69915	0.411811	2.28954	11.2645	13.78	38.729	24.4141
Q8TF01	Arginine/serine-rich protein PNISR	PNISR	1.26487e+06	3.54933e+06	3.69641e+06	1.97417e+06	2.30326e+06	1.53687e+06	506013	671620	730167	789193	200901	689423	1.49737e+06	672727	2.8821e+06	1.05248e+06	1.92423e+06	1.83847e+06	1.82599e+06	1.1092e+06	1.46454e+06	2.83687e+06	1.9381e+06	635934	559839	1.68406e+06	1.60506e+06	1.46658e+06	-2.15735	-1.79156	-0.202698	-0.272014	-0.402189	0.0495149	0.00862269	0.728324	0.401618	0.195192	1.30526	2.06436	0.137675	0.396186	0.709539	48.0593	19.8372	18.2818	56.2352
P54136	Arginine--tRNA ligase, cytoplasmic	RARS1	1.75058e+06	803813	789373	3.0324e+06	2.59114e+06	1.74963e+06	1.84658e+06	2.19503e+06	1.90425e+06	1.3616e+06	1.55603e+06	1.60495e+06	1.40006e+06	1.7628e+06	2.52713e+06	938318	832457	864864	3.04013e+06	3.10266e+06	4.03696e+06	1.11459e+06	2.45773e+06	1.98196e+06	1.50753e+06	1.89666e+06	878546	3.39325e+06	0.830413	-0.70514	-0.373859	-1.48413	0.465344	0.061138	0.0683958	0.326233	0.01389	0.132033	1.21369	1.16497	0.486472	1.8573	0.879319	49.4203	26.5168	9.42345	8.53876
P14868	Aspartate--tRNA ligase, cytoplasmic	DARS1	1.054e+06	840099	795522	1.02048e+06	1.16459e+06	1.47839e+06	1.0947e+06	747803	986306	1.19762e+06	972279	1.03877e+06	1.07933e+06	1.42147e+06	1.37499e+06	1.10911e+06	918741	500764	1.96546e+06	1.68704e+06	1.8877e+06	896541	1.22115e+06	942937	1.06956e+06	1.29193e+06	842871	1.84673e+06	0.0727907	-0.191233	0.0812845	-0.53486	0.596732	0.738933	0.371647	0.702595	0.167771	0.0168963	0.131395	0.429869	0.153295	0.775283	1.77221	15.412	19.1735	18.8209	10.8252
Q12797	Aspartyl/asparaginyl beta-hydroxylase	ASPH	616391	381251	573800	646289	752674	767006	1.514e+06	1.64199e+06	1.37477e+06	812671	497288	397378	869353	855851	744761	1.45363e+06	813887	320336	1.13647e+06	1.30463e+06	1.57485e+06	523814	721990	1.51025e+06	569112	823322	862619	1.33865e+06	1.52766	-0.343264	0.189478	0.256745	0.89073	0.000735685	0.307431	0.138368	0.692158	0.00982166	3.13331	0.512252	0.858965	0.159795	2.00782	23.9181	9.13433	8.84969	38.0878
Q8WWM7	Ataxin-2-like protein	ATXN2L	160244	226786	213937	181514	155978	195160	222812	199936	201608	139906	229940	187724	397083	382997	258219	574196	484922	376100	242445	141679	196576	200322	177551	208119	185857	346100	478406	193567	0.0550835	0.065959	0.962956	1.43	0.124598	0.737191	0.784694	0.0209007	0.00674421	0.635922	0.13242	0.1053	1.67984	2.17107	0.196596	17.6209	11.2022	6.12751	24.237
Q6DD88	Atlastin-3	ATL3	455604	221912	122211	830542	665806	536495	265092	510846	456907	257632	251427	139831	252688	492184	767550	170252	88270.9	198291	476532	426025	749274	266575	677614	410948	216297	504141	152272	550611	0.624414	-1.64745	-0.426638	-2.15382	-0.299432	0.308275	0.00779232	0.368652	0.00451793	0.389171	0.511062	2.10833	0.433384	2.34506	0.409859	64.194	21.7496	31.4303	30.6496
P25705	ATP synthase subunit alpha, mitochondrial	ATP5F1A	1.41495e+07	1.41354e+07	1.17926e+07	8.04531e+06	8.7884e+06	1.13235e+07	2.1744e+07	1.35785e+07	1.67194e+07	1.57324e+07	1.31857e+07	9.41117e+06	1.44219e+07	1.7147e+07	1.74403e+07	2.21109e+07	1.59938e+07	1.53747e+07	1.39087e+07	1.18833e+07	1.32857e+07	1.33592e+07	9.38573e+06	1.73473e+07	1.27764e+07	1.63364e+07	1.78265e+07	1.30259e+07	0.376876	0.444942	0.799547	0.925482	0.472839	0.186405	0.179591	0.00732522	0.0234798	0.0348298	0.729542	0.745714	2.13518	1.62931	1.45805	10.1556	18.3127	23.7434	24.8929
P06576	ATP synthase subunit beta, mitochondrial	ATP5F1B	6.21803e+06	4.0254e+06	2.01114e+06	3.96745e+06	3.8703e+06	3.9242e+06	2.22458e+06	2.29393e+06	2.19465e+06	1.21022e+06	1.05276e+06	1.20141e+06	1.54267e+06	2.54533e+06	3.73772e+06	5.18925e+06	1.82558e+06	2.4023e+06	3.41067e+06	3.54495e+06	4.46805e+06	4.08485e+06	3.92065e+06	2.23772e+06	1.1548e+06	2.60857e+06	3.13904e+06	3.80789e+06	-0.868256	-1.76345	-0.587831	-0.320767	-0.0421001	0.20312	1.18091e-06	0.107713	0.493703	0.75231	0.692248	5.92778	0.967733	0.306534	0.123603	51.5091	1.24138	2.27584	7.66151
P36542	ATP synthase subunit gamma, mitochondrial	ATP5F1C	3.07009e+06	3.67754e+06	3.3855e+06	2.21065e+06	1.79089e+06	2.66775e+06	8.94902e+06	6.29017e+06	7.87022e+06	6.38644e+06	4.52302e+06	3.52895e+06	4.34925e+06	4.30839e+06	4.8909e+06	5.10917e+06	4.59014e+06	5.07661e+06	5.0886e+06	4.377e+06	3.94031e+06	3.37771e+06	2.2231e+06	7.70314e+06	4.8128e+06	4.51618e+06	4.9253e+06	4.46863e+06	1.1894	1.11431	1.02253	1.14764	1.00726	0.00545896	0.0415618	0.00189687	0.000882679	0.00588098	2.26289	1.38131	2.72196	3.0542	2.23055	8.99427	19.7275	17.3602	30.1408
P48047	ATP synthase subunit O, mitochondrial	ATP5PO	709968	814456	478106	380897	396965	409668	1.38539e+06	1.80334e+06	1.14332e+06	1.15394e+06	4.20003e+06	1.75607e+06	1.37366e+06	2.49307e+06	1.13082e+06	2.14319e+06	1.12353e+06	1.19558e+06	1.00417e+06	892124	827964	667510	395843	1.44402e+06	2.37001e+06	1.66585e+06	1.48743e+06	908085	1.11323	2.58189	2.07326	1.90982	1.1979	0.0231629	0.101393	0.0389029	0.0293366	0.000602627	1.63521	0.99399	1.41002	1.53259	3.21995	25.7895	3.64244	23.1226	68.0665
Q9NVI7	ATPase family AAA domain-containing protein 3A	ATAD3A	957624	1.27131e+06	532181	1.15082e+06	1.0078e+06	1.2697e+06	2.30246e+06	2.36395e+06	2.06706e+06	1.56783e+06	1.42246e+06	1.32513e+06	1.09283e+06	2.02314e+06	2.21949e+06	1.66169e+06	1.55478e+06	2.00385e+06	2.13158e+06	2.65946e+06	2.70299e+06	920373	1.14277e+06	2.24449e+06	1.43847e+06	1.77849e+06	1.7401e+06	2.49801e+06	1.2861	0.331999	0.638114	0.606636	1.12824	0.00469665	0.0460225	0.148372	0.0183062	0.00241305	2.32821	1.33703	0.828648	1.7374	2.61743	40.3066	11.4751	6.98175	8.491
P28288	ATP-binding cassette sub-family D member 3	ABCD3	455750	220873	292634	591184	355841	489478	983757	1.01223e+06	1.29187e+06	719283	757198	708052	455120	672747	784115	452938	587278	522802	781247	836776	867613	323086	478835	1.09595e+06	728178	637327	521006	828545	1.76219	0.604764	0.412508	0.121774	0.791053	0.00302584	0.023274	0.251124	0.619232	0.00857494	2.51915	1.63313	0.600111	0.208147	2.06677	37.2543	24.6498	15.5358	3.53647
P53396	ATP-citrate synthase	ACLY	1.05628e+07	5.49951e+06	3.83669e+06	9.26228e+06	9.91488e+06	8.67963e+06	3.85151e+06	5.63781e+06	5.57725e+06	7.95572e+06	7.12528e+06	7.97579e+06	4.00006e+06	6.87574e+06	8.78534e+06	2.06307e+06	2.01774e+06	4.05178e+06	1.10889e+07	1.05097e+07	1.54163e+07	6.63299e+06	9.2856e+06	5.02219e+06	7.6856e+06	6.55371e+06	2.71086e+06	1.23383e+07	-0.401342	-0.272838	-0.502682	-1.77624	0.410074	0.486936	0.0242996	0.129831	0.000980095	0.127043	0.312528	1.6144	0.886622	3.00873	0.896049	52.8173	6.65499	20.1962	6.31506
P17858	ATP-dependent 6-phosphofructokinase, liver type	PFKL	62609.4	59326.3	74172.5	93836.1	85561.3	19754.2	17718.6	83766.4	62909.2	65529	55651.7	63441.6	58915.1	102249	77581.9	31868.8	41760.7	37805.9	115214	98023.5	94360.7	65369.4	66383.9	54798	61540.8	79582.2	37145.2	102533	-0.254491	-0.10929	0.261612	-0.837659	0.627182	0.625176	0.847606	0.64562	0.283322	0.211105	0.203997	0.0718058	0.190023	0.54772	0.675502	11.9298	61.1502	61.613	8.45908
Q01813	ATP-dependent 6-phosphofructokinase, platelet type	PFKP	3.32532e+06	2.33245e+06	2.51231e+06	4.39686e+06	4.45538e+06	4.04176e+06	1.99995e+06	1.61434e+06	1.93153e+06	1.48004e+06	1.5603e+06	1.37697e+06	1.42981e+06	2.14163e+06	2.84131e+06	2.09122e+06	1.77147e+06	1.39759e+06	5.07257e+06	4.42772e+06	6.07419e+06	2.72336e+06	4.298e+06	1.84861e+06	1.47244e+06	2.13758e+06	1.75343e+06	5.19149e+06	-0.558951	-1.54546	-1.00769	-1.29349	0.272484	0.0558484	3.52727e-05	0.00721105	0.000437028	0.146078	1.25299	4.45256	2.142	3.35949	0.835414	19.4251	5.2078	11.1298	6.24133
Q08211	ATP-dependent RNA helicase A	DHX9	3.27884e+07	5.94337e+07	4.38686e+07	4.30621e+07	5.19033e+07	9.17715e+07	4.29078e+07	3.76942e+07	3.69043e+07	5.05326e+07	3.37508e+07	4.01167e+07	4.80803e+07	4.46086e+07	4.48197e+07	4.25859e+07	4.72064e+07	3.81462e+07	6.07655e+07	5.96948e+07	6.15821e+07	4.53636e+07	6.22456e+07	3.91688e+07	4.14667e+07	4.58362e+07	4.26462e+07	6.06808e+07	-0.21183	-0.586019	-0.441484	-0.545556	-0.0367309	0.479598	0.25778	0.336114	0.266982	0.921897	0.319122	0.588751	0.473514	0.573518	0.0353178	29.507	41.6888	8.32822	20.4308
Q92499	ATP-dependent RNA helicase DDX1	DDX1	1.69322e+07	5.73921e+07	5.10363e+07	2.44754e+07	2.7546e+07	6.80246e+07	2.68783e+07	3.67222e+07	2.85493e+07	4.44539e+07	4.05602e+07	4.01083e+07	2.73143e+07	3.22344e+07	2.46628e+07	2.98218e+07	3.31723e+07	3.09303e+07	3.6972e+07	3.1656e+07	3.00569e+07	4.17869e+07	4.00153e+07	3.07166e+07	4.17075e+07	2.80705e+07	3.13081e+07	3.2895e+07	-0.444032	0.059753	-0.511498	-0.354015	-0.282686	0.439998	0.910264	0.447796	0.569447	0.642121	0.356549	0.0408328	0.34892	0.244547	0.192383	52.0692	60.74	17.1492	5.72847
Q9NVP1	ATP-dependent RNA helicase DDX18	DDX18	4.18998e+06	900433	1.05836e+06	4.95059e+06	6.39659e+06	1.68089e+06	673538	602296	952099	460607	363192	505516	2.59267e+06	3.48147e+06	7.76144e+06	2.98969e+06	1.76129e+06	423961	1.33862e+06	4.50608e+06	8.15919e+06	2.04959e+06	4.34269e+06	742644	443105	4.61186e+06	1.72498e+06	4.66796e+06	-1.46459	-3.29287	0.0867597	-1.33201	0.104204	0.291485	0.0490868	0.905061	0.172773	0.899334	0.535383	1.30904	0.0433221	0.762523	0.0460791	90.5212	55.6316	24.8918	16.4201
Q9GZR7	ATP-dependent RNA helicase DDX24	DDX24	1.47216e+06	1.21569e+06	643561	2.83364e+06	3.12361e+06	1.95271e+06	2.17739e+06	1.75651e+06	2.06129e+06	1.20717e+06	1.40189e+06	969082	2.96754e+06	2.84098e+06	3.83744e+06	4.0531e+06	2.32007e+06	2.03939e+06	3.38809e+06	3.38082e+06	4.01302e+06	1.11047e+06	2.63665e+06	1.9984e+06	1.19272e+06	3.21532e+06	2.80419e+06	3.59398e+06	0.847676	-1.14446	0.286255	0.088874	0.446874	0.0320805	0.0180791	0.286755	0.827762	0.0796702	1.49376	1.74282	0.542489	0.0820943	1.0987	38.2001	23.1277	10.8774	18.1743
O00148	ATP-dependent RNA helicase DDX39A	DDX39A	109781	142358	77264.6	243621	164265	161674	148213	336440	260403	192685	245620	220874	349659	291187	470583	106110	53329.5	26032	408960	789630	791149	109801	189853	248352	219726	370476	61823.9	663246	1.17749	0.210823	0.964498	-1.61865	1.80466	0.0746216	0.388929	0.0381329	0.0230741	0.0219127	1.12714	0.41013	1.4187	1.63688	1.6593	29.6415	24.5359	38.1273	12.0541
O00571	ATP-dependent RNA helicase DDX3X	DDX3X	1.33767e+08	4.50558e+08	3.82341e+08	3.10414e+08	2.97201e+08	6.14655e+08	1.57763e+08	1.96574e+08	1.45741e+08	3.77494e+08	3.11151e+08	4.07407e+08	3.09571e+08	2.77257e+08	2.32696e+08	2.46072e+08	2.81525e+08	3.27233e+08	2.89634e+08	2.6154e+08	2.51768e+08	3.22222e+08	4.07423e+08	1.66692e+08	3.65351e+08	2.73175e+08	2.84943e+08	2.67647e+08	-0.950866	-0.157247	-0.576703	-0.515853	-0.606195	0.185822	0.715514	0.274272	0.313465	0.251282	0.730902	0.145382	0.561818	0.50381	0.599839	51.7447	44.0792	15.9376	13.4839
O15523	ATP-dependent RNA helicase DDX3Y	DDX3Y	6.52726e+06	2.04872e+07	1.6499e+07	2.12993e+07	2.50572e+07	5.28897e+07	5.44939e+06	7.51493e+06	5.20422e+06	1.53492e+07	1.30246e+07	1.84883e+07	8.92808e+06	1.05518e+07	8.15252e+06	8.01653e+06	1.05096e+07	1.09142e+07	2.13548e+07	1.79441e+07	1.64236e+07	1.45045e+07	3.30821e+07	6.05618e+06	1.56207e+07	9.21081e+06	9.81344e+06	1.85742e+07	-1.26002	-1.08259	-1.84465	-1.75322	-0.832754	0.115582	0.158516	0.07517	0.0806137	0.223069	0.937111	0.799927	1.12396	1.09359	0.651561	49.5745	52.1627	20.9579	17.5532
Q9BQ39	ATP-dependent RNA helicase DDX50	DDX50	2.4855e+06	1.21571e+06	1.64903e+06	2.71413e+06	3.22739e+06	3.05205e+06	7.24084e+06	6.57399e+06	7.28622e+06	5.86608e+06	5.60112e+06	3.97577e+06	5.61328e+06	6.10615e+06	6.68702e+06	7.94389e+06	5.87214e+06	3.94282e+06	3.87634e+06	4.39226e+06	4.57265e+06	1.78341e+06	2.99786e+06	7.03369e+06	5.14765e+06	6.13549e+06	5.91961e+06	4.28042e+06	1.97964	0.779983	1.03325	0.98157	0.513819	0.000277712	0.0243322	0.000809986	0.0662072	0.00757537	3.55641	1.61382	3.09152	1.1791	2.1206	36.1932	8.7024	5.66918	19.8827
Q8TDD1	ATP-dependent RNA helicase DDX54	DDX54	542478	867333	581609	447602	553946	777743	400452	267775	290858	353243	326943	241384	339413	437142	381402	280271	212611	292670	402093	315431	266244	663807	593097	319695	307190	385985	261851	327923	-1.05407	-0.949138	-0.619721	-1.17952	-0.854913	0.0354992	0.0500145	0.110441	0.0299759	0.0651188	1.44978	1.3009	0.956869	1.52323	1.18629	26.7159	28.413	22.1722	19.0394
O43143	ATP-dependent RNA helicase DHX15	DHX15	1.56084e+07	7.82323e+06	9.84533e+06	1.23586e+07	1.22562e+07	7.71384e+06	1.26904e+08	9.38186e+07	1.21103e+08	9.84704e+07	8.14708e+07	8.61557e+07	7.33243e+07	6.98114e+07	7.43894e+07	8.05935e+07	1.02262e+08	1.05023e+08	9.0563e+07	9.34744e+07	7.94132e+07	1.10923e+07	1.07762e+07	1.13942e+08	8.8699e+07	7.25083e+07	9.59594e+07	8.78169e+07	3.36066	3.04107	2.7503	3.15457	3.02665	0.000600646	0.000124148	7.4363e-06	0.000414276	7.13627e-05	3.22138	3.90606	5.12864	3.38271	4.14653	36.4181	24.6152	15.5052	9.89926
Q7L2E3	ATP-dependent RNA helicase DHX30	DHX30	5.62208e+06	3.30203e+06	3.49221e+06	1.07389e+07	1.06101e+07	7.41908e+06	5.1115e+06	4.44672e+06	4.87531e+06	3.91017e+06	3.8173e+06	2.22578e+06	6.98434e+06	6.95994e+06	6.85233e+06	8.71063e+06	6.56035e+06	5.36637e+06	9.85797e+06	8.8729e+06	1.00135e+07	4.13877e+06	9.58935e+06	4.81118e+06	3.31775e+06	6.9322e+06	6.87912e+06	9.58145e+06	0.217188	-1.53123	-0.468119	-0.47921	-0.00118857	0.431106	0.00670173	0.0707849	0.137308	0.994818	0.365416	2.17381	1.15006	0.862306	0.00225624	31.1227	19.6115	7.00443	28.5379
Q68CP9	AT-rich interactive domain-containing protein 2	ARID2	223782	340257	230823	286179	193163	240731	2.31574e+06	2.19428e+06	1.54397e+06	1.98073e+06	2.24155e+06	2.19485e+06	1.66753e+06	1.6248e+06	1.11455e+06	1.96652e+06	2.15888e+06	1.5774e+06	1.41712e+06	859724	636051	264954	240024	2.018e+06	2.13904e+06	1.46896e+06	1.90093e+06	970965	2.92911	3.15571	2.61354	2.98546	2.01624	0.0019437	2.33976e-05	0.00238953	0.000659826	0.0353012	2.71137	4.63083	2.62169	3.18057	1.45221	24.6493	19.3782	20.5641	6.50184
Q14865	AT-rich interactive domain-containing protein 5B	ARID5B	63002.8	164185	152941	186585	117093	63264.9	515155	603351	423651	539785	574369	311406	233735	266118	324758	89082.3	106033	79508.6	146978	98634.5	154087	126710	122314	514052	475187	274870	91541.3	133233	2.02039	1.9579	1.16816	-0.418099	0.123361	0.00314422	0.0171651	0.0266521	0.446959	0.797005	2.50249	1.76535	1.57427	0.349733	0.0985387	43.7673	50.5467	17.4797	30.0699
P54259	Atrophin-1	ATN1	2.38094e+06	1.90618e+06	3.77236e+06	3.04697e+06	2.71543e+06	4.61083e+06	4.82953e+07	3.41003e+07	4.05815e+07	6.169e+07	5.0897e+07	5.92775e+07	3.88248e+07	3.65007e+07	2.70146e+07	4.90787e+07	5.03971e+07	5.64684e+07	4.04205e+07	3.70852e+07	2.6725e+07	2.68649e+06	3.45774e+06	4.09924e+07	5.72882e+07	3.41134e+07	5.19814e+07	3.47436e+07	3.93156	4.05033	3.30243	3.91009	3.32884	0.000759248	8.48973e-05	0.00111045	3.24661e-05	0.00168027	3.11962	4.07111	2.9545	4.48857	2.77462	36.1022	29.2754	17.336	9.88829
Q9NWT8	Aurora kinase A-interacting protein	AURKAIP1	186421	613783	1.23395e+06	620408	748977	196602	1.22139e+06	444886	1.11204e+06	662637	309424	580095	1.16208e+06	1.1693e+06	1.58372e+06	1.20913e+06	989434	748730	513632	931297	813367	678050	521996	926107	517386	1.30503e+06	982430	752765	0.449787	-0.0127985	1.32197	0.912316	0.528161	0.558411	0.982544	0.0227259	0.0971081	0.329626	0.253046	0.00764794	1.64348	1.01274	0.481979	77.6803	55.3718	45.3858	35.7119
O95816	BAG family molecular chaperone regulator 2	BAG2	9.01055e+06	5.67084e+06	9.81763e+06	1.01979e+07	1.24397e+07	1.02108e+07	1.67353e+07	1.99697e+07	1.94883e+07	1.16489e+07	1.72826e+07	1.07924e+07	1.55732e+07	1.80358e+07	1.18479e+07	1.96222e+07	1.76826e+07	1.48525e+07	1.69126e+07	1.86037e+07	1.97196e+07	8.16634e+06	1.09494e+07	1.87311e+07	1.32413e+07	1.51523e+07	1.73858e+07	1.8412e+07	1.19768	0.274192	0.46868	0.667049	0.74979	0.00285868	0.350023	0.0970215	0.014941	0.00250658	2.54384	0.455903	1.01313	1.82562	2.60092	26.9218	11.7868	9.31659	26.6286
O43491	Band 4.1-like protein 2	EPB41L2	3.85944e+06	2.67275e+06	2.57767e+06	3.25841e+06	3.1719e+06	3.1868e+06	3.21314e+06	2.67488e+06	2.19777e+06	1.0353e+06	1.12933e+06	952084	2.24889e+06	3.49267e+06	3.62861e+06	2.88536e+06	2.36748e+06	1.68753e+06	3.24458e+06	2.66251e+06	3.99923e+06	3.03662e+06	3.2057e+06	2.69527e+06	1.03891e+06	3.12339e+06	2.31346e+06	3.30211e+06	-0.172038	-1.62557	-0.0375286	-0.470592	0.0427475	0.536903	3.01174e-06	0.860649	0.0623125	0.815944	0.270104	5.52118	0.0651738	1.20542	0.0883397	23.5186	1.44262	18.8476	8.53581
P98160	Basement membrane-specific heparan sulfate proteoglycan core protein	HSPG2	1.99291e+08	9.35355e+07	1.54691e+08	1.38308e+08	1.8453e+08	8.66724e+07	4.64372e+07	3.58352e+07	8.58758e+07	2.15636e+07	1.76702e+07	1.87662e+07	6.67943e+07	1.29709e+08	1.70691e+08	5.93837e+07	4.37168e+07	2.51132e+07	6.83283e+07	1.52305e+08	1.45948e+08	1.49173e+08	1.36503e+08	5.60494e+07	1.93333e+07	1.22398e+08	4.27379e+07	1.22194e+08	-1.41221	-2.81977	-0.157357	-1.67535	-0.159768	0.0529403	0.0143514	0.750309	0.0351563	0.732811	1.27621	1.84311	0.12476	1.454	0.135008	35.5918	35.8626	47.0456	10.3847
Q9NYF8	Bcl-2-associated transcription factor 1	BCLAF1	4.41745e+07	8.00457e+07	9.82661e+07	6.50686e+07	8.0555e+07	1.11975e+08	1.78369e+08	1.50591e+08	1.74891e+08	1.76187e+08	1.13112e+08	1.48515e+08	1.39683e+08	1.52688e+08	1.42174e+08	1.86979e+08	2.1263e+08	2.04878e+08	1.59609e+08	1.77906e+08	1.5289e+08	7.41621e+07	8.58662e+07	1.6795e+08	1.45938e+08	1.44848e+08	2.01496e+08	1.63469e+08	1.17928	0.765194	0.754381	1.23059	0.928852	0.00664232	0.0584775	0.0147727	0.00183317	0.00778912	2.17768	1.23301	1.83054	2.7368	2.10851	37.11	27.834	9.01091	21.6645
Q9Y4K1	Beta/gamma crystallin domain-containing protein 1	CRYBG1	2.61697e+06	2.28791e+06	2.43742e+06	1.04416e+06	1.06387e+06	1.25296e+06	8.22698e+06	6.33616e+06	7.0212e+06	1.5281e+07	1.96938e+07	1.69965e+07	8.00912e+06	9.75104e+06	5.94379e+06	1.24643e+07	8.56702e+06	8.09526e+06	6.46944e+06	4.88435e+06	3.54899e+06	2.44743e+06	1.12033e+06	7.19478e+06	1.73238e+07	7.90132e+06	9.70884e+06	4.96759e+06	1.55568	3.95076	2.81817	3.11538	2.14863	0.00106725	0.000228442	0.00354346	0.0034489	0.0104669	2.97174	3.64122	2.45057	2.46232	1.98018	6.73186	10.2899	13.3053	12.8412
Q13425	Beta-2-syntrophin	SNTB2	1.63435e+06	2.38025e+06	2.39238e+06	1.60848e+06	1.30199e+06	1.94435e+06	4.81968e+06	2.96972e+06	3.68685e+06	3.04351e+06	3.25316e+06	2.42121e+06	2.85107e+06	2.73152e+06	3.3494e+06	2.43327e+06	2.2917e+06	2.60709e+06	2.76993e+06	1.91208e+06	2.18149e+06	2.13566e+06	1.61827e+06	3.82542e+06	2.90596e+06	2.97733e+06	2.44402e+06	2.28783e+06	0.840935	0.84456	0.879563	0.5948	0.499526	0.0466444	0.0143956	0.00684291	0.0162007	0.0999034	1.3312	1.84177	2.16476	1.79047	1.00042	20.3305	19.8542	24.3824	14.89
Q562R1	Beta-actin-like protein 2	ACTBL2	1.19557e+08	7.59373e+07	7.6992e+07	8.15532e+07	9.64173e+07	8.17643e+07	6.27003e+07	4.32883e+07	5.79393e+07	52160.2	150229	154739	6.02593e+07	9.85086e+07	1.20841e+08	6.87177e+07	4.58164e+07	2.57219e+07	7.25103e+07	7.20251e+07	1.01583e+08	9.08286e+07	8.65782e+07	5.46426e+07	119042	9.3203e+07	4.6752e+07	8.20396e+07	-0.733121	-9.50638	0.106372	-0.888976	-0.0776847	0.079972	6.1581e-05	0.736478	0.040694	0.699558	1.09706	4.21055	0.13284	1.39047	0.155176	27.3975	9.84252	18.5151	48.6932
P16278	Beta-galactosidase	GLB1	110659	104951	70391.3	509134	316881	176816	48875.1	23381	39327.1	45310.9	20069.5	39252.6	10274.9	33241.8	12156.4	15952.3	16870.7	39723.6	61440.7	42889.2	59745.5	95333.7	334277	37194.4	34877.7	18557.7	24182.2	54691.8	-1.3579	-3.26067	-4.17096	-3.78903	-2.61165	0.0164212	0.0362719	0.0308444	0.0326261	0.0442493	1.78459	1.44043	1.51082	1.48644	1.35409	22.8551	49.9109	34.6293	37.781
P07814	Bifunctional glutamate/proline--tRNA ligase	EPRS1	1.16148e+06	1.18694e+06	1.21143e+06	1.32963e+06	1.43654e+06	1.42851e+06	1.02021e+06	1.37647e+06	1.2315e+06	771452	702335	623778	1.20574e+06	1.29868e+06	1.0849e+06	1.65847e+06	1.47809e+06	1.04429e+06	1.75272e+06	1.28142e+06	1.39577e+06	1.18662e+06	1.39822e+06	1.20939e+06	699188	1.19644e+06	1.39362e+06	1.47664e+06	0.0274246	-0.999841	-0.224846	-0.00476118	0.0787224	0.838062	0.000217403	0.0463865	0.981374	0.619777	0.0767239	3.66273	1.33361	0.00816558	0.207765	2.10515	4.25841	14.8138	10.5676
P31939	Bifunctional purine biosynthesis protein ATIC	ATIC	384383	254803	238840	517001	580640	431633	172580	248455	223360	142064	145444	60179.6	145604	313997	481295	107184	129139	127999	405903	481589	727096	292675	509758	214798	115896	313632	121441	538196	-0.446318	-2.13698	-0.700738	-2.06956	0.0783204	0.202925	0.0015573	0.138189	0.000890286	0.801964	0.692664	2.80763	0.859527	3.05047	0.0958451	27.2728	14.6672	17.9962	41.6591
Q13867	Bleomycin hydrolase	BLMH	1.55822e+07	6.8688e+06	6.31589e+06	1.05062e+07	2.94393e+06	2.8122e+06	9.7063e+06	1.29824e+07	1.45054e+07	7.39214e+06	5.64904e+06	7.14348e+06	1.20861e+07	6.87787e+06	8.3095e+06	1.08516e+07	1.56494e+07	1.65904e+07	9.81112e+06	8.26019e+06	8.91865e+06	9.58897e+06	5.42077e+06	1.2398e+07	6.72822e+06	9.09117e+06	1.43638e+07	8.99665e+06	0.370661	0.311729	0.74597	1.40587	0.730892	0.444906	0.641556	0.285518	0.0448923	0.238367	0.351732	0.192765	0.544366	1.34783	0.622753	54.2046	81.2537	19.7799	14.0131
Q13873	Bone morphogenetic protein receptor type-2	BMPR2	112428	108147	154471	171088	129895	169190	179259	100035	74591	94833.9	150992	83731.6	236237	283502	270421	87798.1	103084	57953.9	1.02658e+06	680793	573341	125016	156724	117962	109853	263387	82945.4	760238	-0.0837905	-0.512659	0.748953	-0.917994	2.27822	0.849304	0.131427	0.00539737	0.0173795	0.0117589	0.0709368	0.881314	2.26782	1.75996	1.92963	20.4765	14.8378	46.2762	32.8239
Q9NP55	BPI fold-containing family A member 1	BPIFA1	416190	185489	261657	269464	2.9271e+07	942957	180585	214258	137522	95204.6	186643	169919	1.18471e+06	458702	250734	85328.1	233949	173038	153931	118187	170187	287779	1.01611e+07	177455	150589	631382	164105	147435	-0.697505	-6.0763	-4.0084	-5.9523	-6.10684	0.197238	0.354004	0.375311	0.354586	0.353868	0.70501	0.450992	0.425609	0.450279	0.451159	40.8467	162.905	21.6751	32.3316
Q8TDL5	BPI fold-containing family B member 1	BPIFB1	104207	149512	118955	131177	3.00167e+06	334923	216511	146531	213544	343351	1.23548e+06	601510	629094	250817	390747	172202	248454	217920	172166	155559	129164	124224	1.15592e+06	192195	726781	423553	212859	152296	0.629622	-0.669453	-1.44843	-2.44108	-2.92409	0.0620442	0.678606	0.475615	0.365603	0.338861	1.2073	0.168382	0.322744	0.43699	0.469978	18.6012	138.565	20.5907	63.1645
Q8N4F0	BPI fold-containing family B member 2	BPIFB2	64146	23460.2	27805.2	38470	9261.51	3931.24	11223.6	38595.2	44315.3	11300.4	62077.3	64625.4	125140	41762	83159	59233.5	39610.8	55565.7	31757.1	46492.6	45718	38470.5	17220.9	31378	46001	83353.8	51470	41322.6	-0.293997	1.4175	2.27509	1.57957	1.26277	0.688606	0.231441	0.066106	0.0497025	0.109642	0.162029	0.635561	1.17976	1.30362	0.960023	58.0745	107.975	56.3676	65.3869
Q9NZM4	BRD4-interacting chromatin-remodeling complex-associated protein	BICRA	67980.5	17589.4	23808.4	94748.2	80487.2	105759	334140	271444	289236	163045	154272	160668	119427	109435	153594	45364	131975	58539.1	353032	235527	161212	36459.4	93664.7	298273	159328	127485	78626	249923	3.03227	0.766423	0.444754	-0.2525	1.41591	0.000433495	0.00107426	0.0906888	0.61871	0.050092	3.36302	2.96889	1.04245	0.208513	1.30023	75.3566	13.5276	10.8323	2.84782
P56945	Breast cancer anti-estrogen resistance protein 1	BCAR1	3.78628e+06	1.4453e+07	1.08865e+07	2.01873e+06	1.82837e+06	4.40586e+06	1.68893e+07	2.02848e+07	1.37804e+07	3.38361e+07	4.28915e+07	4.20224e+07	1.97083e+07	1.74294e+07	9.67751e+06	2.06185e+07	1.86289e+07	1.79899e+07	2.54029e+07	2.00112e+07	1.33124e+07	9.70858e+06	2.75098e+06	1.69849e+07	3.95833e+07	1.56051e+07	1.90791e+07	1.95755e+07	0.806917	3.84687	2.50399	2.79398	2.83103	0.11732	0.000253239	0.0150443	0.000141108	0.00943879	0.93063	3.59647	1.82263	3.85045	2.02508	55.9302	52.2112	19.1539	12.6219
O75815	Breast cancer anti-estrogen resistance protein 3	BCAR3	1.50712e+06	2.35792e+06	2.70066e+06	1.57667e+06	1.43999e+06	1.70812e+06	6.39483e+06	5.82502e+06	4.49274e+06	1.52896e+07	1.81868e+07	1.8797e+07	6.86799e+06	5.82377e+06	3.35809e+06	7.16189e+06	7.06728e+06	6.56376e+06	8.99845e+06	6.53671e+06	4.97512e+06	2.18857e+06	1.57493e+06	5.57086e+06	1.74245e+07	5.34995e+06	6.93098e+06	6.83676e+06	1.34791	3.46776	1.76424	2.13777	2.11803	0.00708721	0.000127571	0.0223985	1.18174e-05	0.0109617	2.14952	3.89425	1.64978	4.92748	1.96012	28.0789	8.513	17.5231	10.754
Q9Y597	BTB/POZ domain-containing protein KCTD3	KCTD3	329438	269063	348418	538056	564040	446765	3.50127e+06	2.88369e+06	2.12448e+06	4.44901e+06	5.09348e+06	5.40821e+06	2.91104e+06	3.02121e+06	1.95514e+06	2.90271e+06	3.20573e+06	2.52287e+06	3.1029e+06	1.88393e+06	1.79165e+06	315640	516287	2.83648e+06	4.98357e+06	2.62913e+06	2.8771e+06	2.2595e+06	3.16775	3.27093	2.34834	2.47837	2.12976	0.00320661	9.61262e-05	0.0034259	0.000298933	0.0147203	2.49395	4.01716	2.46522	3.52443	1.83208	13.1283	11.9301	24.3121	9.81141
Q13895	Bystin	BYSL	123832	149259	64347	390649	374891	341699	153467	206676	170922	96476.7	61874.8	85059	86367.1	219619	212450	146838	126707	126541	173304	452425	631168	112479	369080	177022	81136.8	172812	133362	418966	0.654266	-2.1855	-1.09473	-1.46859	0.182899	0.0949744	8.27367e-05	0.0126172	0.000121205	0.728581	1.02239	4.0823	1.89904	3.91648	0.137522	38.7445	6.77011	15.3223	21.7302
P11586	C-1-tetrahydrofolate synthase, cytoplasmic	MTHFD1	383258	100915	195870	535213	558334	340244	166246	214099	168682	347093	372066	320080	398186	596515	559114	157563	127154	198283	204385	314444	374263	226681	477930	183009	346413	517939	161000	297697	-0.30875	-0.464308	0.11598	-1.56974	-0.682954	0.632128	0.136682	0.68646	0.0117692	0.101865	0.199195	0.86429	0.163385	1.92925	0.991976	63.3803	25.0662	14.7271	7.5055
P27708	CAD protein	CAD	1.45439e+06	835607	1.08551e+06	2.03302e+06	1.89879e+06	1.85183e+06	1.491e+06	2.05533e+06	1.99736e+06	2.89987e+06	3.32029e+06	3.06557e+06	1.88832e+06	2.51459e+06	2.32164e+06	772824	765465	975918	3.58871e+06	3.2942e+06	3.92369e+06	1.12517e+06	1.92788e+06	1.8479e+06	3.09524e+06	2.24152e+06	838069	3.6022e+06	0.71574	0.683039	0.217462	-1.20187	0.901865	0.0465188	0.000950155	0.179417	0.000241798	0.000910836	1.33237	3.02221	0.746136	3.61655	3.04056	27.6663	4.87743	16.7996	6.84203
Q8IWX8	Calcium homeostasis endoplasmic reticulum protein	CHERP	1.75943e+06	2.19381e+06	3.38585e+06	1.56476e+06	1.68144e+06	1.81522e+06	1.28408e+08	8.31122e+07	9.48072e+07	1.03462e+08	8.80499e+07	9.42752e+07	7.91476e+07	6.87963e+07	5.69796e+07	6.83657e+07	8.05531e+07	8.99629e+07	1.17538e+08	1.02983e+08	7.53676e+07	2.44636e+06	1.68714e+06	1.02109e+08	9.52623e+07	6.83078e+07	7.96272e+07	9.86294e+07	5.38333	5.81925	5.3394	5.56061	5.86936	0.00183757	3.09618e-05	0.000482332	0.000238132	0.00143025	2.73576	4.50917	3.31665	3.62318	2.84459	34.4229	7.42849	23.0285	8.13883
Q13557	Calcium/calmodulin-dependent protein kinase type II subunit delta	CAMK2D	3.0129e+06	2.39208e+06	4.2063e+06	5.30493e+06	6.02368e+06	5.69878e+06	3.64891e+06	1.14148e+07	4.46991e+06	1.06696e+07	7.26752e+06	1.77348e+07	2.44824e+06	3.85406e+06	4.86991e+06	3.65361e+06	6.2888e+06	3.93333e+06	1.38979e+07	1.11372e+07	1.23434e+07	3.20376e+06	5.6758e+06	6.51122e+06	1.18907e+07	3.72407e+06	4.62525e+06	1.24595e+07	1.02316	1.06693	-0.607943	-0.295292	1.13435	0.259617	0.114607	0.0560637	0.289488	0.00119591	0.585667	0.940789	1.25132	0.538369	2.9223	28.78	6.3414	65.5247	44.9044
Q9UJS0	Calcium-binding mitochondrial carrier protein Aralar2	SLC25A13	292981	214435	683509	486299	436969	564178	1.83882e+06	1.46922e+06	1.51533e+06	1.56577e+06	1.62855e+06	1.37621e+06	1.11243e+06	1.43704e+06	1.20886e+06	1.08181e+06	1.38662e+06	1.38413e+06	1.67187e+06	1.67403e+06	1.35934e+06	396975	495815	1.60779e+06	1.52351e+06	1.25277e+06	1.28419e+06	1.56841e+06	2.01796	1.61952	1.33725	1.37298	1.66143	0.00286852	0.000261147	0.00183382	0.00185646	0.000639504	2.54234	3.58311	2.73664	2.73132	3.19416	63.2872	12.9356	12.5267	8.6231
Q6NUK1	Calcium-binding mitochondrial carrier protein SCaMC-1	SLC25A24	249928	210652	187813	147918	184452	201224	745754	421731	545886	239285	185748	286019	174308	270206	388661	195410	519073	648814	828922	697680	695864	216131	177865	571124	237017	277725	454433	740822	1.4019	0.414212	0.642878	1.35329	2.05835	0.0209537	0.147206	0.19347	0.111248	0.000273368	1.67874	0.832073	0.713385	0.953706	3.56325	14.5365	15.3245	28.6241	21.1688
Q05682	Caldesmon	CALD1	2.05025e+07	1.37969e+07	1.74519e+07	1.6495e+07	2.01838e+07	1.40665e+07	1.67261e+07	1.25934e+07	1.4649e+07	5.40958e+06	2.75103e+06	3.64507e+06	4.63421e+06	1.46056e+07	1.75952e+07	1.22944e+07	1.30933e+07	9.65726e+06	1.28818e+07	1.92719e+07	1.86252e+07	1.72504e+07	1.69151e+07	1.46562e+07	3.93523e+06	1.22783e+07	1.16817e+07	1.69263e+07	-0.235126	-2.10379	-0.462196	-0.534067	0.000957441	0.317989	0.00260709	0.341875	0.0638797	0.99688	0.497588	2.58384	0.466133	1.19464	0.00135709	19.4625	18.2099	14.0988	34.3771
P0DP25	Calmodulin-3	CALM3	781260	141998	123712	137634	114059	65684.9	106035	63117.7	101390	33395.6	122283	128667	66807.3	119452	74039.9	91730.1	82285.9	110468	136824	68684.7	101887	348990	105793	90181	94781.9	86766.2	94827.9	102465	-1.95229	-0.158556	-0.286034	-0.157855	-0.0461047	0.298191	0.782732	0.517396	0.654861	0.9139	0.525505	0.106387	0.286177	0.183851	0.0391015	107.301	34.6714	26.1166	56.1899
P27482	Calmodulin-like protein 3	CALML3	1.06498e+06	160176	71702.2	69735.6	68861.4	85237.7	94075.2	121577	74047.1	73268.5	114427	94934.6	102025	28906.4	80067.5	73067.8	58408.5	130336	53759.4	27888.2	63060.1	432285	74611.6	96566.3	94209.9	70333.1	87270.8	48235.9	-2.16239	0.33648	-0.085196	0.226099	-0.629293	0.350202	0.20679	0.857229	0.604959	0.0889079	0.455682	0.684471	0.066903	0.218274	1.05106	127.164	12.3477	24.711	21.8541
Q9NZT1	Calmodulin-like protein 5	CALML5	5.36492e+07	8.89283e+06	8.6093e+06	7.01479e+06	5.72264e+06	2.27589e+06	4.42335e+06	3.78993e+06	2.32285e+06	2.64678e+06	3.05363e+06	2.70372e+06	5.03461e+06	1.59263e+06	8.18846e+06	2.73434e+06	1.84933e+07	7.79887e+06	2.09846e+06	4.51489e+06	2.24469e+06	2.37171e+07	5.00444e+06	3.51205e+06	2.80138e+06	4.93857e+06	9.6755e+06	2.95268e+06	-2.75555	-0.837073	-0.0191157	0.951127	-0.761182	0.248681	0.195753	0.979179	0.390523	0.273113	0.604357	0.708293	0.00913806	0.408353	0.563658	109.298	48.951	30.6793	7.86412
Q5T5Y3	Calmodulin-regulated spectrin-associated protein 1	CAMSAP1	274174	370385	304165	306013	436820	149333	896240	775336	657447	1.70106e+06	1.92318e+06	1.96746e+06	1.02271e+06	995345	687618	1.31954e+06	1.31758e+06	1.16411e+06	1.12179e+06	826001	521016	316241	297389	776341	1.8639e+06	901892	1.26707e+06	822937	1.29566	2.6479	1.6006	2.09108	1.46843	0.0035029	0.000180206	0.0112397	0.00057996	0.0522969	2.45557	3.74423	1.94924	3.2366	1.28152	15.567	48.4004	15.3798	7.65863
P27824	Calnexin	CANX	4.20249e+06	1.96807e+06	2.44122e+06	2.89842e+06	2.79654e+06	2.55344e+06	762462	1.30857e+06	1.45554e+06	525459	334912	491966	1.28378e+06	2.37462e+06	2.94474e+06	1.80843e+06	682609	508518	2.38685e+06	2.38802e+06	4.17951e+06	2.87059e+06	2.74947e+06	1.17553e+06	450779	2.20105e+06	999854	2.98479e+06	-1.28804	-2.60866	-0.320962	-1.45936	0.118479	0.0758633	4.09286e-05	0.332515	0.014086	0.717584	1.11997	4.38797	0.478188	1.85121	0.144127	41.0182	6.44654	31.0664	22.5679
P04632	Calpain small subunit 1	CAPNS1	423616	403787	501157	568799	425568	409892	273485	470532	298894	618671	1.0717e+06	672201	473516	697440	621182	744937	587596	470100	531298	578433	594240	442854	468086	347637	787525	597379	600877	567990	-0.349248	0.750551	0.351873	0.360296	0.279092	0.237704	0.102834	0.193963	0.231902	0.137858	0.623964	0.987862	0.712281	0.634695	0.860569	11.6194	18.7083	30.8326	31.4348
P07384	Calpain-1 catalytic subunit	CAPN1	254620	243765	188191	377054	316151	284016	170284	365184	221715	288947	118452	254080	157402	220907	249810	129363	288053	213834	442497	613364	681942	228859	325741	252394	220493	209373	210417	579268	0.141223	-0.562992	-0.637647	-0.630474	0.830507	0.722852	0.147574	0.0393383	0.0966931	0.0292333	0.140951	0.830989	1.40518	1.0146	1.53412	15.5707	14.5069	40.0196	40.8508
P17655	Calpain-2 catalytic subunit	CAPN2	1.47159e+06	1.09998e+06	1.67133e+06	2.22122e+06	2.23416e+06	2.19809e+06	2.01002e+07	2.10918e+07	1.65201e+07	1.62917e+07	1.29545e+07	2.02275e+07	1.10568e+07	1.3028e+07	1.02257e+07	6.87008e+06	1.01924e+07	1.61554e+07	1.84204e+07	1.13646e+07	9.74049e+06	1.4143e+06	2.21782e+06	1.92374e+07	1.64912e+07	1.14368e+07	1.10726e+07	1.31752e+07	3.76575	2.89448	2.36647	2.31978	2.5706	0.000218406	0.00245584	0.000375563	0.0310861	0.0146988	3.66074	2.6098	3.42532	1.50743	1.83272	20.5014	0.824023	12.5011	22.076
Q99439	Calponin-2	CNN2	941588	863044	1.07581e+06	831471	926321	976804	835524	1.04651e+06	750640	964326	1.01933e+06	744032	1.04621e+06	1.17364e+06	1.28586e+06	1.45071e+06	1.0336e+06	805841	1.08695e+06	1.0716e+06	1.52181e+06	960147	911532	877557	909228	1.16857e+06	1.09672e+06	1.22679e+06	-0.129763	-0.00365081	0.358376	0.266827	0.42852	0.485849	0.981676	0.0341134	0.392879	0.109395	0.313499	0.00803161	1.46708	0.405741	0.961001	11.2056	8.09482	17.3603	16.0227
P27797	Calreticulin	CALR	1.15086e+07	8.67845e+06	1.15473e+07	9.36731e+06	9.27626e+06	7.52475e+06	4.15605e+06	3.43586e+06	3.92876e+06	1.31107e+06	1.22437e+06	1.6638e+06	3.00623e+06	4.55313e+06	6.83177e+06	1.01187e+07	1.88406e+06	1.26753e+06	6.60793e+06	6.87157e+06	1.12643e+07	1.05781e+07	8.72277e+06	3.84022e+06	1.39975e+06	4.79705e+06	4.42343e+06	8.24793e+06	-1.46182	-2.63962	-0.86264	-0.979619	-0.0807538	0.002286	0.000283958	0.035891	0.214328	0.784629	2.64092	3.54675	1.44501	0.668921	0.105335	15.5536	11.9058	9.58719	16.6279
O43852	Calumenin	CALU	9.02666e+06	1.2566e+07	4.12975e+06	9.41125e+06	8.93291e+06	1.28716e+07	6.76763e+06	6.43017e+06	1.52494e+07	1.67734e+07	2.39404e+07	8.79557e+06	8.36441e+06	5.1747e+06	8.52713e+06	4.03964e+06	2.1436e+06	6.96143e+06	1.76608e+07	1.14794e+07	1.01744e+07	8.57415e+06	1.04052e+07	9.48241e+06	1.65031e+07	7.35541e+06	4.38156e+06	1.31049e+07	0.145261	0.665427	-0.500432	-1.2478	0.332793	0.822032	0.25095	0.138701	0.0323328	0.361247	0.0851112	0.600413	0.857919	1.49036	0.442195	49.4079	20.6554	52.7001	45.9066
P10644	cAMP-dependent protein kinase type I-alpha regulatory subunit	PRKAR1A	1.32658e+06	786795	1.28292e+06	1.47517e+06	1.37661e+06	1.09455e+06	562422	719297	708388	276746	407069	302758	467833	830646	1.24391e+06	292152	367415	333681	1.25048e+06	1.2691e+06	1.86643e+06	1.1321e+06	1.31544e+06	663369	328858	847464	331083	1.462e+06	-0.771115	-2.00001	-0.634323	-1.99028	0.152395	0.0601086	0.00122379	0.136324	0.0010611	0.562232	1.22106	2.91229	0.865428	2.97424	0.250084	26.4851	15.0171	13.2042	20.9726
P13861	cAMP-dependent protein kinase type II-alpha regulatory subunit	PRKAR2A	612943	363840	563369	501306	696687	355186	1.86885e+06	1.9095e+06	1.39473e+06	1.82228e+06	1.76497e+06	1.81389e+06	1.99627e+06	1.31556e+06	1.59532e+06	2.48709e+06	2.12548e+06	1.8747e+06	1.39508e+06	1.11915e+06	1.06901e+06	513384	517726	1.72436e+06	1.80038e+06	1.63572e+06	2.16242e+06	1.19441e+06	1.74795	1.79804	1.65966	2.06239	1.20604	0.00264552	0.000217387	0.00717795	0.00127153	0.00879174	2.57749	3.66277	2.144	2.89567	2.05593	25.6844	33.0949	16.5968	1.71914
Q9UDT6	CAP-Gly domain-containing linker protein 2	CLIP2	1.24147e+06	1.30071e+06	2.20917e+06	921787	914594	1.56892e+06	1.71658e+07	1.50193e+07	1.45319e+07	1.78375e+07	1.79256e+07	1.72335e+07	1.2474e+07	1.22529e+07	8.29185e+06	1.6979e+07	1.66059e+07	1.62002e+07	1.62782e+07	1.07678e+07	8.76557e+06	1.58378e+06	1.1351e+06	1.55723e+07	1.76655e+07	1.10062e+07	1.6595e+07	1.19372e+07	3.29754	3.96004	3.27743	3.86986	3.39457	8.65368e-05	7.13826e-07	0.00199882	9.98396e-07	0.00873135	4.0628	6.14641	2.69923	6.0007	2.05892	34.2479	33.0998	8.99894	2.13251
Q14444	Caprin-1	CAPRIN1	2.89958e+06	4.49502e+06	3.42609e+06	3.93981e+06	4.04493e+06	7.68866e+06	2.20659e+06	2.00109e+06	1.6884e+06	3.82816e+06	3.17923e+06	4.12967e+06	3.01257e+06	2.94916e+06	2.59459e+06	2.94746e+06	2.90809e+06	2.92586e+06	3.51715e+06	3.25964e+06	3.40649e+06	3.6069e+06	5.22447e+06	1.96536e+06	3.71235e+06	2.8521e+06	2.92713e+06	3.39443e+06	-0.875964	-0.49295	-0.873257	-0.835795	-0.622116	0.0291023	0.297633	0.128117	0.135782	0.212436	1.53607	0.526319	0.892394	0.867157	0.672772	22.5385	40.8598	13.2766	13.083
P16152	Carbonyl reductase [NADPH] 1	CBR1	588723	261113	275690	637381	697927	515585	148478	261944	206396	171869	225244	136194	170446	223304	301009	257611	322100	189628	399549	372913	557807	375175	616965	205606	177769	231586	256446	443423	-0.867682	-1.79518	-1.41364	-1.26653	-0.476504	0.203818	0.0017997	0.00421078	0.00542021	0.092333	0.690758	2.7448	2.37564	2.26598	1.03464	49.332	15.0526	27.5951	25.2108
O75828	Carbonyl reductase [NADPH] 3	CBR3	856261	345717	328750	403175	560068	405809	441909	256443	443706	319956	205239	464514	265712	483221	655319	1.00315e+06	1.65602e+06	554988	739814	623173	678319	510242	456351	380686	329903	468084	1.07138e+06	680435	-0.422583	-0.4681	0.0366262	1.23126	0.576316	0.519957	0.237852	0.929209	0.130366	0.022291	0.284032	0.623694	0.0318868	0.884836	1.65187	58.7526	19.6848	28.2652	39.3823
Q9UI42	Carboxypeptidase A4	CPA4	944475	763225	945513	661021	248476	230332	131947	274408	138171	121156	220860	238908	267726	97438.3	162253	320591	771723	557463	271700	487821	391226	884404	379943	181509	193642	175806	549926	383582	-2.28467	-0.972394	-1.1118	0.533454	0.0137541	0.000774094	0.269114	0.242891	0.425352	0.982266	3.11121	0.570063	0.614588	0.371251	0.00777105	11.8662	64.1122	44.358	32.7509
O75718	Cartilage-associated protein	CRTAP	693367	809635	636224	626095	617347	655506	1.43765e+06	1.14828e+06	1.35935e+06	944934	695827	731487	838447	1.0801e+06	981969	954476	1.16398e+06	1.09148e+06	1.14465e+06	1.13945e+06	1.18086e+06	713075	632983	1.31509e+06	790750	966839	1.06998e+06	1.15499e+06	0.883038	0.321055	0.61111	0.757346	0.867636	0.00388473	0.11526	0.00934412	0.00220197	7.35882e-06	2.41064	0.938322	2.02946	2.65719	5.13319	12.3927	3.15809	11.3812	17.0361
P68400	Casein kinase II subunit alpha	CSNK2A1	1.83436e+06	1.99642e+06	1.76156e+06	1.84711e+06	2.2916e+06	1.9481e+06	6.12227e+06	5.59136e+06	6.17941e+06	4.40427e+06	4.13903e+06	4.17492e+06	2.87541e+06	3.77581e+06	3.85084e+06	1.9001e+06	3.45084e+06	5.13647e+06	8.36289e+06	1.03004e+07	7.98134e+06	1.86411e+06	2.02894e+06	5.96435e+06	4.2394e+06	3.50069e+06	3.49581e+06	8.88154e+06	1.67787	1.06313	0.786911	0.784899	2.13008	3.32171e-05	0.000151859	0.0124923	0.19524	0.000719148	4.47864	3.81856	1.90336	0.70943	3.14318	6.44944	11.4844	5.43689	3.39433
P19784	Casein kinase II subunit alpha'	CSNK2A2	219271	164970	276711	276747	245851	289201	926810	1.3267e+06	1.34873e+06	1.0074e+06	786231	946208	591281	763386	776567	253270	349909	544371	1.21804e+06	1.44835e+06	1.219e+06	220317	270600	1.20075e+06	913280	710411	382517	1.29513e+06	2.44628	1.7549	1.39249	0.499364	2.25886	0.00223939	0.00066711	0.0019693	0.265677	0.00019098	2.64987	3.1758	2.70569	0.575647	3.71901	25.3625	8.248	19.7788	12.5047
P67870	Casein kinase II subunit beta	CSNK2B	1.27947e+06	1.11323e+06	776437	963577	1.2629e+06	1.32223e+06	5.21715e+06	3.00833e+06	5.25781e+06	4.25378e+06	2.76293e+06	3.60982e+06	2.87328e+06	3.15443e+06	3.13891e+06	1.67965e+06	3.13414e+06	2.74285e+06	4.67202e+06	4.34483e+06	4.67552e+06	1.05638e+06	1.1829e+06	4.49443e+06	3.54218e+06	3.05554e+06	2.51888e+06	4.56412e+06	2.08901	1.58231	1.36909	1.09045	1.94801	0.0105187	0.0061162	0.000200022	0.0407893	2.68198e-05	1.97804	2.21352	3.69892	1.38945	4.57154	24.2613	16.252	28.639	21.1091
P31944	Caspase-14	CASP14	4.8152e+07	1.11999e+07	1.07165e+07	1.20941e+07	7.0893e+06	4.33166e+06	4.22714e+06	7.015e+06	3.85821e+06	4.46881e+06	3.33224e+06	5.13495e+06	8.64533e+06	3.24703e+06	1.27215e+07	3.74487e+06	1.06777e+07	7.71231e+06	4.29718e+06	5.1061e+06	3.32178e+06	2.33561e+07	7.83834e+06	5.03345e+06	4.312e+06	8.2046e+06	7.37829e+06	4.24169e+06	-2.21418	-0.862191	0.0658853	-0.0872623	-0.88591	0.214735	0.205044	0.923059	0.886754	0.197512	0.668097	0.688153	0.0347707	0.0521971	0.704407	91.947	50.2025	34.2898	21.1394
P04040	Catalase	CAT	1.16139e+06	3.17269e+06	2.27742e+06	3.52651e+06	2.57473e+06	1.53456e+06	9.693e+06	1.08245e+07	5.98457e+06	5.18371e+06	7.85761e+06	4.66062e+06	4.50157e+06	5.10242e+06	3.2702e+06	7.67281e+06	7.59946e+06	4.83846e+06	1.40521e+06	1.26642e+06	1.11426e+06	2.20383e+06	2.54527e+06	8.83402e+06	5.90065e+06	4.2914e+06	6.70358e+06	1.26196e+06	2.00306	1.21306	0.753631	1.39711	-1.01215	0.013538	0.0427975	0.0911567	0.0191952	0.0918741	1.86845	1.36858	1.04021	1.71681	1.03681	45.7235	39.1433	28.6587	29.0619
P35221	Catenin alpha-1	CTNNA1	5.95832e+06	3.428e+06	4.45146e+06	3.60742e+06	3.95175e+06	3.53654e+06	4.7384e+06	4.53685e+06	4.74059e+06	3.3418e+06	4.40519e+06	2.9609e+06	4.85972e+06	6.55983e+06	8.00564e+06	6.73535e+06	5.38695e+06	4.14992e+06	5.1491e+06	4.99437e+06	5.67766e+06	4.61259e+06	3.69857e+06	4.67195e+06	3.5693e+06	6.47506e+06	5.42407e+06	5.27371e+06	0.0184459	-0.051327	0.807926	0.552409	0.511851	0.939759	0.788532	0.0390077	0.0849879	0.00293664	0.0269833	0.103181	1.40885	1.07064	2.53215	27.5947	6.00519	2.50432	20.9715
P35222	Catenin beta-1	CTNNB1	4.19379e+06	1.6652e+06	2.46751e+06	2.05321e+06	2.24916e+06	1.6855e+06	4.34641e+06	3.82351e+06	3.54184e+06	4.12271e+06	4.81988e+06	3.82235e+06	4.23489e+06	6.06924e+06	6.84263e+06	5.45803e+06	4.71585e+06	2.85483e+06	4.44791e+06	3.35116e+06	3.14104e+06	2.7755e+06	1.99596e+06	3.90392e+06	4.25498e+06	5.71559e+06	4.3429e+06	3.6467e+06	0.492175	1.09207	1.51782	1.12158	0.86951	0.222673	0.00262059	0.00928055	0.0413718	0.0195604	0.652332	2.5816	2.03243	1.3833	1.70862	46.5545	14.3369	10.4578	12.027
O60716	Catenin delta-1	CTNND1	3.85762e+06	4.2826e+06	2.84941e+06	3.54475e+06	3.95394e+06	3.90089e+06	2.62151e+06	2.82877e+06	2.20138e+06	2.79738e+06	3.32988e+06	2.23272e+06	3.54371e+06	4.5012e+06	5.58824e+06	2.45623e+06	2.17311e+06	2.27046e+06	3.52434e+06	4.42199e+06	4.05282e+06	3.66321e+06	3.79986e+06	2.55055e+06	2.78666e+06	4.54438e+06	2.29993e+06	3.99972e+06	-0.522296	-0.447409	0.258139	-0.724354	0.0739514	0.0742427	0.0413881	0.28548	0.000606543	0.529215	1.12935	1.38312	0.544424	3.21714	0.276368	20.0946	5.85601	12.5329	19.6888
P07339	Cathepsin D	CTSD	1.54883e+07	9.02221e+06	6.02859e+06	6.86059e+06	4.77632e+06	2.81501e+06	2.66358e+06	3.34708e+06	1.98928e+06	2.54644e+06	2.05905e+06	2.73741e+06	4.70311e+06	2.61682e+06	6.18769e+06	4.26603e+06	8.39656e+06	4.84988e+06	3.2186e+06	3.66696e+06	2.94216e+06	1.01797e+07	4.81731e+06	2.66664e+06	2.44763e+06	4.50254e+06	5.83749e+06	3.27591e+06	-1.9326	-0.97684	-0.0974866	0.277122	-0.556332	0.0560793	0.116236	0.850044	0.589294	0.26389	1.2512	0.934658	0.0705588	0.229668	0.578577	47.4958	41.9966	25.4592	14.2916
P08311	Cathepsin G	CTSG	57992	60452.8	9282.28	40868	605428	34208.8	58645.8	63313.1	24724	29337.8	36504	19206.2	73304.4	44197.1	45628.7	17045.9	36819.4	64792.7	8818.26	10509.6	49202.1	42575.7	226835	48894.3	28349.3	54376.7	39552.7	22843.3	0.199636	-3.00026	-2.06058	-2.5198	-3.3118	0.774641	0.353735	0.414362	0.379662	0.342908	0.110899	0.451322	0.38262	0.420603	0.464822	67.7832	144.549	43.0761	30.6575
Q6NZI2	Caveolae-associated protein 1	CAVIN1	1.30796e+07	2.10836e+07	1.31013e+07	1.19079e+07	1.07724e+07	1.4727e+07	8.72299e+06	1.06112e+07	6.46274e+06	3.50137e+06	5.84939e+06	3.77365e+06	5.76776e+06	1.01859e+07	8.22036e+06	6.55964e+06	5.25596e+06	6.57594e+06	7.17802e+06	8.36062e+06	1.21463e+07	1.57549e+07	1.24691e+07	8.59899e+06	4.3748e+06	8.05799e+06	6.13051e+06	9.22831e+06	-0.873557	-1.51107	-0.629865	-1.02428	-0.434219	0.0705129	0.00432973	0.0639589	0.00721302	0.164041	1.15173	2.36354	1.1941	2.14188	0.785048	29.2918	16.3297	24.1544	29.356
Q969G5	Caveolae-associated protein 3	CAVIN3	2.01087e+06	3.10741e+06	2.31764e+06	2.28952e+06	1.84106e+06	2.16693e+06	1.58338e+06	1.29842e+06	1.69467e+06	1.02283e+06	875722	593529	1.06589e+06	1.4946e+06	1.78715e+06	1.52273e+06	979654	598166	1.39378e+06	1.3048e+06	1.6562e+06	2.47864e+06	2.09917e+06	1.52549e+06	830694	1.44921e+06	1.03352e+06	1.45159e+06	-0.700277	-1.33743	-0.534552	-1.02226	-0.532184	0.0516591	0.00231044	0.0591036	0.0236967	0.0190946	1.28685	2.63631	1.22839	1.62531	1.71909	22.8238	11.0415	13.3972	26.2629
Q03135	Caveolin-1	CAV1	9.32023e+06	6.91423e+06	4.85658e+06	5.41976e+06	8.53504e+06	5.45896e+06	4.09342e+06	2.31829e+06	5.74388e+06	1.86983e+06	1.68561e+06	1.58728e+06	4.25881e+06	6.58129e+06	8.22943e+06	4.3497e+06	3.75493e+06	2.47925e+06	2.58937e+06	7.85654e+06	8.23485e+06	7.03035e+06	6.47125e+06	4.05186e+06	1.71424e+06	6.35651e+06	3.52796e+06	6.22692e+06	-0.79501	-1.91647	-0.0258107	-0.875212	-0.0555263	0.140831	0.0100693	0.944413	0.0656913	0.912735	0.851301	1.997	0.0248381	1.18249	0.0396552	31.7778	27.6206	42.281	8.36706
Q03701	CCAAT/enhancer-binding protein zeta	CEBPZ	765818	359703	710569	524357	653765	732340	846702	708418	556290	844619	702044	932213	765163	734140	788557	789111	914152	625099	682448	734362	692787	612030	636821	703803	826292	762620	776121	703199	0.20157	0.375764	0.260077	0.285393	0.143046	0.579358	0.104179	0.11506	0.248986	0.349279	0.237053	0.98222	0.939074	0.603825	0.456828	35.9885	16.4915	20.6394	14.0596
O00622	CCN family member 1	CCN1	3.42854e+06	4.88171e+06	6.17631e+06	2.02365e+06	2.1748e+06	2.79927e+06	6.32498e+06	5.28433e+06	5.71946e+06	7.38855e+06	6.44342e+06	6.09571e+06	9.94424e+06	1.06791e+07	1.02821e+07	8.50805e+06	8.17463e+06	7.76288e+06	3.24748e+06	3.06006e+06	3.69093e+06	4.82886e+06	2.33257e+06	5.77626e+06	6.64256e+06	1.03018e+07	8.14852e+06	3.33282e+06	0.258453	1.50982	2.1429	1.80462	0.514822	0.327015	0.000683484	1.51485e-05	5.43103e-05	0.0296657	0.485432	3.16527	4.81963	4.26512	1.52775	28.4673	17.6274	9.04821	10.0719
P29279	CCN family member 2	CCN2	897539	669002	1.25934e+06	454654	740073	731529	967617	916840	1.00291e+06	1.45944e+06	1.34818e+06	1.23356e+06	1.85922e+06	2.62696e+06	2.69614e+06	1.32806e+06	1.25006e+06	795062	735206	709900	1.26693e+06	941961	642085	962454	1.34706e+06	2.3941e+06	1.12439e+06	904013	0.0310507	1.06898	1.89865	0.808311	0.493579	0.911752	0.00349681	0.00351031	0.0648284	0.269232	0.0401234	2.45633	2.45465	1.18823	0.569874	31.6007	25.2889	4.49523	8.38446
A5YKK6	CCR4-NOT transcription complex subunit 1	CNOT1	7.51473e+06	1.76325e+07	3.12534e+07	1.58977e+07	1.16804e+07	8.98499e+06	4.23506e+07	4.98751e+07	2.99765e+07	4.26514e+07	5.09586e+07	4.57316e+07	4.47819e+07	3.14647e+07	2.28791e+07	4.37662e+07	5.54735e+07	3.0318e+07	3.70265e+07	3.06286e+07	2.76975e+07	1.88002e+07	1.21877e+07	4.07341e+07	4.64472e+07	3.30419e+07	4.31859e+07	3.17842e+07	1.11549	1.93017	1.43887	1.82513	1.38288	0.0713745	0.000405898	0.0354903	0.0147234	0.00454805	1.14646	3.39158	1.44989	1.83199	2.34217	63.3628	28.5873	24.6656	9.04166
Q9UKZ1	CCR4-NOT transcription complex subunit 11	CNOT11	45992.5	67120.1	51101.9	37771.2	67081.1	46814.1	853054	856984	613578	664587	659536	556908	470824	350259	269699	509074	573094	416804	422792	422298	349672	54738.2	50555.4	774539	627010	363594	499657	398254	3.82272	3.63255	2.84639	3.305	2.97775	0.000875131	9.02716e-05	0.00609322	0.000626123	0.000175161	3.05793	4.04445	2.21515	3.20334	3.75656	20.138	29.6879	17.9991	9.6909
Q9NZN8	CCR4-NOT transcription complex subunit 2	CNOT2	308745	232029	312246	287982	323671	304912	3.88565e+06	3.47538e+06	1.67715e+06	2.72837e+06	2.65651e+06	2.90238e+06	2.2713e+06	1.74777e+06	1.14205e+06	3.42278e+06	3.32088e+06	2.53257e+06	2.96897e+06	2.25546e+06	1.56679e+06	284340	305522	3.01273e+06	2.76242e+06	1.72037e+06	3.09208e+06	2.26374e+06	3.40538	3.17659	2.49338	3.33923	2.88936	0.0158653	4.83273e-06	0.0123088	0.000584412	0.00842451	1.79955	5.31581	1.90979	3.23328	2.07446	15.9445	5.84323	38.991	4.57648
O75175	CCR4-NOT transcription complex subunit 3	CNOT3	2.45531e+06	2.52502e+06	3.70862e+06	4.61416e+06	7.23238e+06	4.41557e+06	3.10048e+06	3.88517e+06	3.05655e+06	2.83619e+06	4.99863e+06	3.97665e+06	3.32445e+06	3.22957e+06	1.65682e+06	4.12594e+06	3.72367e+06	2.60349e+06	3.76255e+06	4.14357e+06	3.92181e+06	2.89632e+06	5.4207e+06	3.3474e+06	3.93715e+06	2.73695e+06	3.48437e+06	3.94264e+06	0.208822	-0.461327	-0.985912	-0.637583	-0.459316	0.40733	0.249377	0.0639698	0.129233	0.18129	0.390053	0.603144	1.19403	0.888626	0.741625	24.3185	29.0018	13.9284	27.4757
Q96LI5	CCR4-NOT transcription complex subunit 6-like	CNOT6L	149872	67055.5	84327.8	104481	159337	144348	377951	460772	460424	712438	1.2042e+06	883519	409306	372486	315092	269228	210755	360397	368967	371413	328758	100418	136056	433049	933385	365628	280126	356379	2.10851	2.77827	1.42618	1.04188	1.38922	0.000878891	0.00533994	0.00198218	0.0363177	0.000504647	3.05607	2.27246	2.70286	1.43988	3.29701	43.5079	20.8391	11.0187	26.746
Q9UIV1	CCR4-NOT transcription complex subunit 7	CNOT7	63587.1	45327.7	11283.4	126336	94836.2	164174	129432	154139	110643	1.42321e+06	1.75701e+06	2.17272e+06	627338	561737	755128	236700	308892	82554.6	340142	321144	264652	40066.1	128449	131405	1.78431e+06	648068	209382	308646	1.71356	3.7961	2.33495	0.704945	1.26476	0.00999833	0.00160385	0.000991554	0.310115	0.00399139	2.00007	2.79483	3.00368	0.508478	2.39888	66.2553	27.028	16.6016	21.0444
Q92600	CCR4-NOT transcription complex subunit 9	CNOT9	550000	1.03447e+06	1.1232e+06	495886	552017	734732	5.4528e+06	4.78522e+06	3.35412e+06	4.18639e+06	7.69406e+06	6.98579e+06	3.31861e+06	2.52421e+06	2.44934e+06	4.53392e+06	3.59787e+06	3.88938e+06	4.40714e+06	3.36643e+06	3.01267e+06	902559	594212	4.53071e+06	6.28875e+06	2.76406e+06	4.00706e+06	3.59542e+06	2.32764	3.40372	2.21774	2.7535	2.59711	0.00488942	0.00606411	0.00164718	0.000281734	0.00211524	2.31074	2.21723	2.78326	3.55016	2.67464	34.1841	21.0175	23.6661	29.4942
Q6YHK3	CD109 antigen	CD109	296897	164336	182058	411004	457782	290715	374677	291214	14711.2	461859	589179	247241	620745	842741	659821	186708	89968.6	265733	69722.8	401479	417559	214430	386501	226867	432760	707769	180803	296254	0.08134	0.163095	0.872808	-1.09605	-0.383638	0.920085	0.699505	0.0191469	0.0444766	0.506409	0.0361719	0.155209	1.7179	1.35187	0.295498	33.5613	22.2992	83.0496	39.9336
P16070	CD44 antigen	CD44	1.77067e+06	1.51679e+06	1.30246e+06	1.40103e+06	1.91935e+06	1.01993e+06	1.03494e+06	754345	1.10311e+06	755101	656785	516450	929258	1.24064e+06	1.74023e+06	2.94091e+06	1.33614e+06	856130	1.11042e+06	1.95534e+06	1.75771e+06	1.52997e+06	1.44677e+06	964130	642779	1.30338e+06	1.71106e+06	1.60782e+06	-0.666204	-1.17044	-0.150584	0.242052	0.152272	0.0304073	0.0406905	0.704396	0.718152	0.681642	1.51702	1.39051	0.152183	0.143784	0.166443	15.3194	31.204	19.1726	18.6596
Q8N163	Cell cycle and apoptosis regulator protein 2	CCAR2	31721	30871	56984.7	64211	56644.2	36157.7	84490.3	83169.7	88805.7	109236	167490	76102	89293.4	114570	135313	23014.4	49556.8	31651.9	39407.6	10867.2	19653.4	39858.9	52337.6	85488.6	117609	113059	34741	23309.4	1.10083	1.16808	1.11115	-0.591207	-1.16694	0.0064078	0.0801164	0.018125	0.199438	0.0711461	2.19329	1.09628	1.74172	0.700191	1.14785	37.225	27.7315	3.448	39.3385
Q99459	Cell division cycle 5-like protein	CDC5L	1.80653e+06	1.36175e+06	1.82799e+06	1.50637e+06	1.6936e+06	1.45922e+06	2.95538e+06	4.4284e+06	4.70065e+06	2.7847e+06	3.15338e+06	3.75893e+06	3.99285e+06	3.65093e+06	4.48639e+06	4.26458e+06	4.14382e+06	4.83092e+06	3.50553e+06	4.56597e+06	4.08825e+06	1.66542e+06	1.55306e+06	4.02814e+06	3.23234e+06	4.04339e+06	4.41311e+06	4.05325e+06	1.27423	1.05746	1.38045	1.50668	1.38396	0.0137331	0.00458237	0.000595985	0.000215166	0.00136204	1.86223	2.33891	3.22476	3.66723	2.86581	15.8041	7.98238	23.31	15.2179
Q9NX58	Cell growth-regulating nucleolar protein	LYAR	703954	2.19779e+06	885748	1.20768e+06	970508	1.79092e+06	979907	799881	1.06626e+06	570728	571140	440146	895574	1.0227e+06	1.34478e+06	896822	636897	435080	514023	561444	665863	1.2625e+06	1.32304e+06	948684	527338	1.08768e+06	656267	580443	-0.412279	-1.32705	-0.282594	-1.0115	-1.18862	0.546609	0.0324849	0.444908	0.0744724	0.0400923	0.262323	1.48832	0.35173	1.128	1.39694	64.5601	31.911	14.326	14.3192
Q7Z7K6	Centromere protein V	CENPV	2.96914e+06	1.63087e+06	598959	1.26386e+06	1.26727e+06	1.12126e+06	965897	807174	1.22646e+06	490056	543858	269885	1.47012e+06	1.37331e+06	1.69441e+06	219856	157957	260721	790230	1.01304e+06	1.3265e+06	1.73299e+06	1.21746e+06	999845	434600	1.51261e+06	212845	1.04326e+06	-0.793487	-1.48612	0.313165	-2.516	-0.222782	0.352159	0.00126217	0.0503605	5.93275e-05	0.344908	0.453261	2.89888	1.29791	4.22674	0.462296	68.5744	6.84492	21.1729	33.4013
Q5SW79	Centrosomal protein of 170 kDa	CEP170	1.13965e+07	4.91183e+07	3.86478e+07	1.31234e+07	1.02449e+07	2.62642e+07	6.11178e+07	5.98202e+07	3.76524e+07	5.02331e+07	6.6388e+07	4.37834e+07	3.81627e+07	3.68145e+07	2.08447e+07	6.54109e+07	5.12012e+07	4.66247e+07	3.6784e+07	2.31031e+07	1.92083e+07	3.30542e+07	1.65442e+07	5.28635e+07	5.34681e+07	3.19406e+07	5.44123e+07	2.63651e+07	0.677436	1.69236	0.949072	1.71761	0.672309	0.218371	0.011432	0.107046	0.00724673	0.247565	0.660806	1.94188	0.970431	2.13986	0.606312	58.9125	51.6191	24.9494	21.7781
Q9Y4F5	Centrosomal protein of 170 kDa protein B	CEP170B	3.42358e+06	6.65027e+06	6.01366e+06	4.0903e+06	4.32129e+06	7.21706e+06	3.69601e+07	2.76677e+07	2.90725e+07	6.06409e+07	6.75466e+07	6.63141e+07	3.37483e+07	2.99763e+07	1.86041e+07	4.64834e+07	4.0701e+07	4.7067e+07	3.91506e+07	3.43739e+07	2.33369e+07	5.36251e+06	5.20955e+06	3.12335e+07	6.48339e+07	2.74429e+07	4.47505e+07	3.22871e+07	2.54211	3.63752	2.3972	3.10267	2.63173	0.00106645	1.43882e-05	0.00884228	6.34475e-05	0.00482322	2.97206	4.84199	2.05344	4.19759	2.31666	31.8705	33.446	16.037	5.68086
O43633	Charged multivesicular body protein 2a	CHMP2A	130822	87626.6	87081.1	120047	132429	110413	187931	70900.1	111886	72258.6	93486.7	57786.3	155598	125061	153041	75800.2	144759	62730.2	279562	252282	509366	101843	120963	123572	74510.6	144567	94429.8	347070	0.279004	-0.699047	0.257171	-0.35725	1.52066	0.590709	0.0188215	0.113231	0.368996	0.0505953	0.228626	1.72535	0.946033	0.432978	1.29589	24.6436	9.12404	48.0562	24.0991
Q9H444	Charged multivesicular body protein 4b	CHMP4B	1.12578e+06	779575	1.08104e+06	2.00509e+06	2.01065e+06	1.40297e+06	631936	413104	401336	675062	326946	532127	1.07549e+06	1.52313e+06	1.49559e+06	1.06903e+06	1.1644e+06	579891	1.70393e+06	1.51655e+06	1.76307e+06	995462	1.80623e+06	482125	511378	1.36474e+06	937775	1.66118e+06	-1.04596	-1.82052	-0.404362	-0.945671	-0.120774	0.0177353	0.00456034	0.149981	0.0327524	0.536688	1.75116	2.341	0.823964	1.48476	0.270278	18.9156	19.3358	26.9377	34.2179
O00299	Chloride intracellular channel protein 1	CLIC1	9.84107e+06	4.61044e+06	7.92189e+06	9.08976e+06	8.76204e+06	7.38336e+06	3.28435e+06	4.28638e+06	3.87779e+06	1.95536e+06	2.47169e+06	1.35219e+06	4.28953e+06	7.40707e+06	7.93501e+06	5.46673e+06	3.1357e+06	2.73417e+06	7.02576e+06	6.43737e+06	1.14148e+07	7.4578e+06	8.41172e+06	3.81617e+06	1.92641e+06	6.54387e+06	3.77887e+06	8.29265e+06	-0.966625	-2.12649	-0.362257	-1.15445	-0.0205673	0.0792315	0.000456857	0.20995	0.009769	0.946101	1.1011	3.34022	0.677884	2.01015	0.0240624	35.4799	10.7651	13.203	29.0856
Q9Y696	Chloride intracellular channel protein 4	CLIC4	6.34055e+06	4.0552e+06	4.1097e+06	3.82198e+06	4.48015e+06	3.642e+06	2.2584e+06	2.66537e+06	3.06132e+06	1.1927e+06	1.4192e+06	1.05471e+06	2.47631e+06	4.0217e+06	5.00597e+06	2.56127e+06	1.45603e+06	1.27408e+06	3.8237e+06	4.16657e+06	6.06501e+06	4.83515e+06	3.98138e+06	2.6617e+06	1.2222e+06	3.83466e+06	1.76379e+06	4.68509e+06	-0.861215	-1.70379	-0.0541676	-1.17459	0.234811	0.0508959	0.000562748	0.859789	0.00960337	0.396693	1.29332	3.24969	0.0656081	2.01758	0.401545	26.9691	11.0823	15.0833	15.0569
Q6UVK1	Chondroitin sulfate proteoglycan 4	CSPG4	330714	206824	292773	327073	504256	248682	341034	180848	324558	156892	118488	228697	218742	612654	320413	166185	285552	245841	308632	501602	425981	276770	360004	282147	168026	383936	232526	412072	0.0277562	-1.09933	0.0928556	-0.630619	0.194884	0.935786	0.0797799	0.872736	0.200863	0.609723	0.0288236	1.09811	0.0591171	0.6971	0.214867	22.9348	36.3693	31.2294	33.2936
Q9Y3Y2	Chromatin target of PRMT1 protein	CHTOP	1.56529e+07	1.72824e+07	1.92674e+07	1.43548e+07	2.22403e+07	1.31687e+07	7.127e+06	6.22172e+06	7.77199e+06	1.31812e+07	7.7715e+06	6.78389e+06	2.54713e+07	1.69684e+07	2.23635e+07	3.2944e+07	1.86599e+07	1.08682e+07	8.88532e+06	1.1832e+07	1.47775e+07	1.74009e+07	1.65879e+07	7.04024e+06	9.24551e+06	2.16011e+07	2.0824e+07	1.18316e+07	-1.30547	-0.84331	0.380968	0.328115	-0.487492	0.000806472	0.101976	0.255233	0.58099	0.224809	3.09341	0.991503	0.593064	0.235831	0.648185	10.4026	29.7256	11.0617	37.25
P83916	Chromobox protein homolog 1	CBX1	77867.8	95952.3	113621	229064	218261	174492	57550.3	186441	173347	169345	122544	205700	130152	126671	163752	508068	289748	377710	281666	325668	302435	95813.6	207273	139113	165863	140192	391842	303257	0.537954	-0.321537	-0.564128	0.918744	0.54901	0.363234	0.230254	0.0304871	0.0480926	0.0102105	0.439814	0.637792	1.51588	1.31792	1.99095	18.658	13.9419	50.9931	25.1333
Q13185	Chromobox protein homolog 3	CBX3	1.35318e+06	805960	969372	1.15826e+06	1.35987e+06	1.07307e+06	1.99794e+06	1.64237e+06	1.89722e+06	1.63129e+06	1.70385e+06	1.59922e+06	2.06509e+06	2.36913e+06	1.9526e+06	1.84266e+06	1.5889e+06	1.00596e+06	1.27549e+06	1.1319e+06	1.02576e+06	1.04284e+06	1.19707e+06	1.84584e+06	1.64479e+06	2.12894e+06	1.47917e+06	1.14438e+06	0.823763	0.458399	0.830631	0.305282	-0.0649377	0.0142981	0.00777399	0.00347485	0.342013	0.661606	1.84472	2.10936	2.45906	0.465958	0.1794	26.9372	12.3037	9.92853	3.25905
P45973	Chromobox protein homolog 5	CBX5	1.53094e+06	1.12571e+06	2.45261e+06	2.49931e+06	2.47468e+06	1.77782e+06	1.77869e+06	2.04953e+06	1.92925e+06	938195	1.06413e+06	479178	1.14923e+06	1.65225e+06	2.32551e+06	1.30124e+06	1.43468e+06	907379	1.32925e+06	2.69685e+06	2.42914e+06	1.70309e+06	2.2506e+06	1.91916e+06	827168	1.709e+06	1.21444e+06	2.15175e+06	0.172324	-1.44406	-0.397162	-0.890026	-0.0648042	0.618025	0.0085769	0.261661	0.0219445	0.84709	0.208994	2.06667	0.582261	1.65867	0.0720702	39.9272	18.2007	7.07088	37.2205
O14646	Chromodomain-helicase-DNA-binding protein 1	CHD1	274532	364246	380384	348738	511933	436929	500140	414831	422062	310708	430867	241224	378438	486484	566257	581787	465548	584259	462295	524886	527080	339721	432533	445678	327600	477060	543865	504754	0.391652	-0.400877	0.14136	0.330437	0.222769	0.0684389	0.222658	0.569844	0.14353	0.235131	1.1647	0.652361	0.244244	0.843059	0.628691	16.7869	18.8855	10.614	29.2867
Q12873	Chromodomain-helicase-DNA-binding protein 3	CHD3	3.31036e+06	8.45978e+06	7.93411e+06	6.19949e+06	5.31823e+06	8.3397e+06	5.87679e+07	4.59721e+07	4.97627e+07	6.135e+07	5.58148e+07	6.03683e+07	3.70513e+07	3.35931e+07	3.35461e+07	4.6922e+07	4.39491e+07	4.68852e+07	3.365e+07	2.91189e+07	2.49772e+07	6.56808e+06	6.61914e+06	5.15009e+07	5.91777e+07	3.47301e+07	4.59187e+07	2.92487e+07	2.97105	3.16034	2.39147	2.79437	2.14366	0.000406036	1.07402e-05	4.3695e-05	7.86298e-06	0.00104753	3.39144	4.96899	4.35957	5.10441	2.97983	43.1402	23.4749	12.7621	4.99082
Q9ULV3	Cip1-interacting zinc finger protein	CIZ1	117164	121520	134736	172359	222090	231337	1.92614e+06	1.81671e+06	1.41475e+06	1.44589e+06	1.67615e+06	1.1222e+06	1.50265e+06	1.4612e+06	1.2058e+06	1.827e+06	1.93249e+06	1.54773e+06	1.17612e+06	831427	642124	124474	208595	1.7192e+06	1.41475e+06	1.38989e+06	1.76907e+06	883224	3.78783	2.76176	2.73619	3.08421	2.08207	0.000510378	0.00172632	0.000236608	0.000178065	0.0127807	3.29211	2.76288	3.62597	3.74942	1.89344	7.35143	15.2067	15.6628	19.67
O75390	Citrate synthase, mitochondrial	CS	1.32846e+06	630441	818828	974155	665749	850604	559458	373675	246201	231550	160803	195579	251810	258848	382866	955961	523876	431236	1.13296e+06	960315	1.07871e+06	925909	830169	393111	195977	297841	637024	1.05733e+06	-1.23593	-2.08272	-1.47886	-0.382058	0.348943	0.0791776	0.00231342	0.00582352	0.355104	0.0923052	1.1014	2.63575	2.23481	0.449644	1.03477	39.0016	18.6968	40.0727	18.0507
Q00610	Clathrin heavy chain 1	CLTC	3.85166e+07	2.19282e+07	2.09249e+07	4.01658e+07	3.88468e+07	2.99487e+07	1.47377e+07	1.94234e+07	1.84018e+07	1.01975e+07	1.24763e+07	1.02698e+07	1.77404e+07	2.60472e+07	3.39743e+07	1.58333e+07	9.78596e+06	1.01611e+07	2.81437e+07	3.19042e+07	4.0041e+07	2.71232e+07	3.63204e+07	1.7521e+07	1.09812e+07	2.59206e+07	1.19268e+07	3.33629e+07	-0.630447	-1.72574	-0.486679	-1.60657	-0.122534	0.177726	0.0015372	0.141063	0.00290436	0.567757	0.75025	2.81327	0.850587	2.53695	0.245837	36.4252	15.3009	14.0628	11.7957
P09496	Clathrin light chain A	CLTA	585280	534888	696074	777376	626097	404024	192495	403782	308567	479622	259179	234541	53747.8	63444.9	106880	2.02978e+06	1.71412e+06	1.34455e+06	674276	350980	864583	605414	602499	301615	324447	74690.8	1.69615e+06	629946	-1.00522	-0.892974	-3.01196	1.49323	0.0642693	0.0172119	0.105713	0.00856171	0.00837291	0.889242	1.76417	0.975871	2.06744	2.07712	0.0509801	13.6201	31.1688	35.0828	41.5935
O75508	Claudin-11	CLDN11	705411	345592	581525	395067	139902	373160	1.5035e+06	890412	1.26468e+06	2.09895e+06	2.23101e+06	1.76695e+06	2.4777e+06	3.18356e+06	3.33521e+06	2.0981e+06	1.57658e+06	693365	297239	541504	542169	544176	302710	1.21953e+06	2.0323e+06	2.99882e+06	1.45601e+06	460304	1.16418	2.74711	3.30839	2.26602	0.604652	0.0311406	0.000419292	0.000619975	0.0509036	0.243761	1.50667	3.37748	3.20763	1.29325	0.613036	33.591	46.7181	25.3399	11.765
Q10570	Cleavage and polyadenylation specificity factor subunit 1	CPSF1	1.73015e+07	3.41807e+07	1.98149e+07	2.54161e+07	1.60495e+07	1.50302e+07	3.99399e+08	3.31625e+08	3.39007e+08	3.49897e+08	3.13753e+08	3.53629e+08	1.91168e+08	2.27946e+08	1.77902e+08	2.01445e+08	2.54378e+08	3.27953e+08	2.97756e+08	2.40179e+08	1.96137e+08	2.37657e+07	1.88319e+07	3.56677e+08	3.39093e+08	1.99006e+08	2.61259e+08	2.44691e+08	3.90767	4.17043	3.40156	3.79423	3.69971	0.000113206	1.68049e-05	0.000299762	0.00275802	0.00158548	3.94613	4.77456	3.52322	2.5594	2.79984	38.3192	30.3993	10.4245	6.49508
Q9P2I0	Cleavage and polyadenylation specificity factor subunit 2	CPSF2	3.03274e+06	2.7895e+06	2.9106e+06	2.54071e+06	3.26487e+06	2.81107e+06	1.39874e+08	1.02338e+08	1.30769e+08	1.19702e+08	1.15438e+08	1.28642e+08	6.83426e+07	9.00918e+07	6.12734e+07	6.67225e+07	8.43998e+07	1.14319e+08	1.12037e+08	8.78165e+07	6.7543e+07	2.91095e+06	2.87222e+06	1.24327e+08	1.21261e+08	7.32359e+07	8.84804e+07	8.9132e+07	5.41651	5.3998	4.67231	4.94512	4.95571	0.000425976	6.98795e-06	0.00125569	0.00351995	0.00257317	3.37061	5.15565	2.90112	2.45346	2.58953	4.17802	12.7404	15.7487	5.55703
Q9UKF6	Cleavage and polyadenylation specificity factor subunit 3	CPSF3	1.29075e+06	1.953e+06	2.17859e+06	2.08421e+06	1.7493e+06	2.08711e+06	1.52196e+08	1.01599e+08	1.2018e+08	1.11852e+08	9.70951e+07	1.08152e+08	6.69123e+07	8.03248e+07	5.69834e+07	6.04738e+07	8.2075e+07	1.10545e+08	1.00544e+08	7.63329e+07	6.25068e+07	1.80745e+06	1.97354e+06	1.24658e+08	1.057e+08	6.80735e+07	8.43644e+07	7.97945e+07	6.10788	5.74304	5.10824	5.41778	5.33743	0.00114406	1.97988e-05	0.000614376	0.00473527	0.00219155	2.94155	4.70336	3.21157	2.32466	2.65925	25.5315	9.84032	20.5313	7.26401
O95639	Cleavage and polyadenylation specificity factor subunit 4	CPSF4	591572	796808	731239	690250	583447	592769	3.99931e+07	2.64513e+07	3.21135e+07	3.142e+07	2.67817e+07	3.08916e+07	1.62904e+07	2.29594e+07	1.35963e+07	2.00626e+07	2.56298e+07	3.42095e+07	2.73909e+07	2.26075e+07	1.72517e+07	706539	622156	3.28526e+07	2.96977e+07	1.76154e+07	2.6634e+07	2.24167e+07	5.5391	5.57693	4.82342	5.41985	5.17115	0.0012131	3.81683e-05	0.00364113	0.00320369	0.0017414	2.9161	4.4183	2.43876	2.49435	2.7591	14.8362	9.50815	20.7018	8.55003
O43809	Cleavage and polyadenylation specificity factor subunit 5	NUDT21	1.79898e+06	2.39043e+06	1.43279e+06	1.26814e+06	1.27287e+06	1.78977e+06	6.93824e+07	4.42838e+07	5.10122e+07	5.07688e+07	3.02922e+07	3.97877e+07	2.0459e+07	2.09745e+07	2.01911e+07	1.25197e+07	3.23955e+07	3.15251e+07	3.07094e+07	2.85514e+07	2.15386e+07	1.87407e+06	1.44359e+06	5.48928e+07	4.02829e+07	2.05415e+07	2.54801e+07	2.69331e+07	4.87237	4.80243	3.83081	4.14164	4.22165	0.00211897	0.00278984	3.08783e-07	0.0207423	0.00077875	2.67388	2.55442	6.51035	1.68314	3.1086	25.7845	20.7683	23.6671	25.4382
Q16630	Cleavage and polyadenylation specificity factor subunit 6	CPSF6	863834	3.00396e+06	2.82023e+06	877643	892810	1.75719e+06	1.76595e+07	1.05589e+07	1.55834e+07	1.13888e+07	7.16185e+06	8.78784e+06	4.79052e+06	5.27726e+06	4.82822e+06	4.61774e+06	5.95182e+06	4.97473e+06	2.79842e+06	2.68393e+06	1.99105e+06	2.22934e+06	1.17588e+06	1.46006e+07	9.11282e+06	4.96534e+06	5.18143e+06	2.49113e+06	2.71134	2.95416	2.07815	2.13961	1.08306	0.00505091	0.00329234	0.000328532	0.00125247	0.0268407	2.29663	2.48249	3.48342	2.90223	1.57121	53.2053	42.8176	25.0052	23.3969
Q8N684	Cleavage and polyadenylation specificity factor subunit 7	CPSF7	754020	1.04591e+06	989282	2.86481e+06	2.63674e+06	7.23837e+06	3.75865e+07	2.09435e+07	2.66663e+07	2.2901e+07	1.32062e+07	1.73285e+07	1.55554e+07	1.62496e+07	1.04153e+07	1.53392e+07	2.86814e+07	1.82986e+07	2.3023e+07	1.6982e+07	1.54596e+07	929739	4.24664e+06	2.83987e+07	1.78119e+07	1.40734e+07	2.07731e+07	1.84882e+07	4.93286	2.06845	1.72858	2.29032	2.12221	0.00490974	0.0130378	0.0143489	0.0185984	0.0066336	2.30894	1.88479	1.84318	1.73052	2.17825	16.6486	61.07	29.7748	27.3156
Q05048	Cleavage stimulation factor subunit 1	CSTF1	2.53212e+06	2.97351e+06	2.28892e+06	3.02801e+06	3.28804e+06	2.31829e+06	7.86411e+08	5.21106e+08	6.26049e+08	6.62272e+08	6.20786e+08	5.23739e+08	4.51838e+08	5.09032e+08	3.82593e+08	4.16081e+08	5.29117e+08	6.71073e+08	6.36487e+08	4.55621e+08	3.83295e+08	2.59818e+06	2.87811e+06	6.44522e+08	6.02266e+08	4.47821e+08	5.38757e+08	4.91801e+08	7.95458	7.70913	7.28165	7.54837	7.41681	0.00113942	0.000127974	0.000261505	0.00190718	0.00290105	2.94332	3.89288	3.58252	2.71961	2.53745	13.3571	17.4402	20.7306	11.8053
P33240	Cleavage stimulation factor subunit 2	CSTF2	792025	538882	1.27352e+06	688177	800153	858843	2.50912e+08	1.71836e+08	1.75612e+08	1.98912e+08	1.51525e+08	1.67066e+08	1.60151e+08	1.60859e+08	1.11086e+08	2.08432e+08	2.71557e+08	2.93799e+08	1.98749e+08	1.23864e+08	1.13372e+08	868141	782391	1.99453e+08	1.72501e+08	1.44032e+08	2.57929e+08	1.45328e+08	7.84391	7.7845	7.52429	8.36487	7.53721	0.00152228	0.000249996	0.000963019	0.000549685	0.00577972	2.81751	3.60207	3.01637	3.25989	2.23809	42.9867	11.0825	22.3632	14.0038
Q9H0L4	Cleavage stimulation factor subunit 2 tau variant	CSTF2T	3.84825e+06	3.73451e+06	3.23446e+06	3.04564e+06	4.62597e+06	3.39585e+06	5.73189e+08	4.03547e+08	4.93866e+08	4.55543e+08	4.45109e+08	4.12858e+08	3.49855e+08	3.93392e+08	3.02729e+08	4.30104e+08	5.1932e+08	7.14141e+08	4.80159e+08	3.49442e+08	2.93391e+08	3.60574e+06	3.68915e+06	4.902e+08	4.37837e+08	3.48659e+08	5.54521e+08	3.74331e+08	7.08693	6.89096	6.56238	7.23181	6.66488	0.00057765	4.58707e-06	0.000191701	0.00278015	0.00258464	3.23834	5.33846	3.71738	2.55593	2.5876	9.0558	22.4981	17.3154	5.08234
Q12996	Cleavage stimulation factor subunit 3	CSTF3	1.00145e+08	3.66086e+07	3.80534e+07	5.69136e+07	8.36892e+07	3.89484e+07	1.54393e+09	1.26298e+09	1.46856e+09	1.18575e+09	1.20122e+09	1.0324e+09	9.13845e+08	1.05525e+09	8.33199e+08	1.14395e+09	1.34275e+09	1.38807e+09	1.21044e+09	9.09335e+08	8.00252e+08	5.8269e+07	5.98504e+07	1.42516e+09	1.13979e+09	9.34098e+08	1.29159e+09	9.73341e+08	4.61225	4.25126	3.96414	4.43164	4.02351	9.38239e-05	4.09063e-05	0.000189768	8.51955e-05	0.00177336	4.02769	4.38821	3.72178	4.06958	2.7512	62.2507	37.618	10.2033	8.18761
P10909	Clusterin	CLU	164770	239125	144207	312109	643634	16570	219490	187624	157146	51913.8	36743	23974.9	309479	341896	476416	279213	200149	265734	8647.93	351215	407352	182701	324104	188087	37543.9	375930	248365	255738	0.0419159	-3.10981	0.214008	-0.383995	-0.34179	0.881762	0.189121	0.796655	0.699822	0.771347	0.0546488	0.72326	0.0987298	0.155013	0.11275	27.3313	96.7911	16.5744	37.2541
Q14019	Coactosin-like protein	COTL1	718925	466873	759678	742433	952050	664418	415542	488827	394569	80703.4	103614	60683	389508	255791	933030	55540.2	91951.4	92411.8	595788	524728	1.01072e+06	648492	786300	432979	81666.7	526110	79967.8	710412	-0.582791	-3.26726	-0.579716	-3.29759	-0.146425	0.0879629	0.00125062	0.31036	0.00123776	0.68556	1.0557	2.90287	0.508134	2.90737	0.163955	24.4569	18.9176	11.4299	26.3039
P12259	Coagulation factor V	F5	790806	571587	417491	708432	803324	459129	119629	134362	101276	84199	99757.9	73868.8	207318	454440	685373	102842	92539.1	32543.1	266037	723973	779617	593295	656962	118423	85941.9	449044	75974.6	589876	-2.32481	-2.93438	-0.548954	-3.11222	-0.155398	0.0119935	0.00516187	0.293317	0.00520519	0.744886	1.92105	2.28719	0.532662	2.28356	0.12791	31.6204	27.0603	13.9972	15.164
P53621	Coatomer subunit alpha	COPA	7.62824e+06	1.39687e+07	8.30815e+07	7.59341e+06	8.33532e+06	1.17857e+07	2.62785e+07	1.36519e+07	9.51089e+06	5.77276e+06	6.24037e+06	5.22622e+06	6.43631e+06	8.19755e+06	8.47532e+06	5.39068e+07	9.73049e+07	2.39247e+07	1.11109e+07	1.64807e+07	1.35734e+07	3.48928e+07	9.23813e+06	1.64804e+07	5.74645e+06	7.70306e+06	5.83788e+07	1.37217e+07	-1.08218	-0.68493	-0.26217	2.65977	0.570783	0.497169	0.0578048	0.346724	0.0826873	0.0905553	0.303496	1.23804	0.460016	1.08256	1.04309	119.947	24.217	52.9984	8.83304
P53618	Coatomer subunit beta	COPB1	2.33123e+06	1.08354e+06	1.12884e+06	2.59722e+06	2.43064e+06	2.259e+06	1.50635e+06	1.83827e+06	1.91085e+06	1.70662e+06	2.43871e+06	1.93704e+06	1.56538e+06	2.01125e+06	2.8067e+06	2.36384e+06	1.85821e+06	1.8742e+06	3.51813e+06	3.51578e+06	4.16476e+06	1.51454e+06	2.42895e+06	1.75182e+06	2.02746e+06	2.12778e+06	2.03208e+06	3.73289e+06	0.209979	-0.260661	-0.190988	-0.257376	0.619957	0.608118	0.165712	0.467949	0.108295	0.00532053	0.216012	0.780646	0.329801	0.965392	2.27405	46.7232	6.96265	12.3105	18.4628
P35606	Coatomer subunit beta'	COPB2	1.6426e+06	1.30809e+06	1.682e+06	1.95473e+06	2.07077e+06	2.02484e+06	1.20513e+06	1.10557e+06	1.10118e+06	1.36602e+06	962429	1.02786e+06	1.34999e+06	1.49162e+06	1.59613e+06	1.80057e+06	1.25724e+06	674037	2.03653e+06	1.70843e+06	2.34373e+06	1.54423e+06	2.01678e+06	1.13729e+06	1.11877e+06	1.47924e+06	1.24395e+06	2.02956e+06	-0.441282	-0.850144	-0.447193	-0.697125	0.0091167	0.0299817	0.00227273	0.00242602	0.0773855	0.948639	1.52314	2.64345	2.61511	1.11134	0.0228992	13.3045	2.89771	5.16884	19.3613
P48444	Coatomer subunit delta	ARCN1	2.38255e+06	592949	1.72932e+06	2.92057e+06	2.27867e+06	594015	1.4289e+06	871283	790295	1.06864e+06	1.09347e+06	893850	1.08712e+06	982928	563709	1.65564e+06	1.25091e+06	766892	1.05752e+06	716265	1.2363e+06	1.56827e+06	1.93108e+06	1.03016e+06	1.01865e+06	877918	1.22448e+06	1.00336e+06	-0.60631	-0.922749	-1.13725	-0.657243	-0.94457	0.391056	0.260399	0.213154	0.393587	0.26157	0.407761	0.584361	0.671306	0.404959	0.582412	57.7453	62.2237	33.7507	10.6801
Q9Y678	Coatomer subunit gamma-1	COPG1	3.38093e+06	6.11576e+06	6.60649e+06	4.29197e+06	3.88391e+06	4.83985e+06	2.0879e+06	1.92004e+06	2.11977e+06	2.64427e+06	2.89279e+06	2.2759e+06	1.84522e+06	2.41265e+06	2.87044e+06	2.83341e+06	2.36216e+06	1.42504e+06	3.85925e+06	3.39161e+06	4.36369e+06	5.36773e+06	4.33857e+06	2.04257e+06	2.60432e+06	2.3761e+06	2.20687e+06	3.87152e+06	-1.39392	-0.736315	-0.868624	-0.975222	-0.164322	0.0297258	0.00626481	0.00841913	0.0128433	0.301786	1.52687	2.20309	2.07473	1.89132	0.520302	32.3791	11.056	5.25328	11.9178
P23528	Cofilin-1	CFL1	1.79192e+07	1.26496e+07	1.61684e+07	1.6759e+07	1.72628e+07	1.48086e+07	1.12263e+07	1.26825e+07	1.15697e+07	1.01992e+07	1.1512e+07	9.93439e+06	1.4692e+07	2.03013e+07	2.28268e+07	1.72723e+07	1.06706e+07	7.12858e+06	1.83548e+07	1.92719e+07	2.47935e+07	1.55791e+07	1.62768e+07	1.18262e+07	1.05485e+07	1.92734e+07	1.16905e+07	2.08067e+07	-0.397626	-0.625779	0.243792	-0.477483	0.354234	0.0802415	0.00303873	0.299775	0.208906	0.102347	1.0956	2.51731	0.523204	0.680049	0.989926	17.2269	7.96351	6.43645	8.00902
Q8WUD4	Coiled-coil domain-containing protein 12	CCDC12	388234	116734	209030	313093	269234	196401	630436	941014	899426	318663	210030	344430	588334	575458	808403	553407	392640	777546	668265	988407	806434	237999	259576	823625	291041	657399	574531	821035	1.79103	0.165065	1.34061	1.14623	1.66129	0.00962545	0.587537	0.00865578	0.0541414	0.00472543	2.01658	0.230965	2.06269	1.26647	2.32556	58.0039	22.7072	20.4697	24.5088
Q9P1Z9	Coiled-coil domain-containing protein 180	CCDC180	51346.5	42467.1	38863.8	81336.6	98396.5	115862	199575	97654.7	144444	190340	239366	172637	188818	182758	164422	201601	237621	172889	315822	247779	253241	44225.8	98531.8	147224	200781	178666	204037	272281	1.73506	1.02696	0.858602	1.05017	1.46643	0.025596	0.0101567	0.0029302	0.00763247	0.00193059	1.59183	1.99325	2.5331	2.11733	2.71431	14.5266	17.5205	34.6524	17.2168
Q16204	Coiled-coil domain-containing protein 6	CCDC6	70560.9	165330	73718.6	100489	114224	64021.5	1.81092e+06	1.44811e+06	1.06006e+06	1.01644e+06	948647	972719	935903	921793	612547	2.43527e+06	1.84154e+06	1.57717e+06	2.34571e+06	1.65975e+06	1.08057e+06	103203	92911.5	1.4397e+06	979269	823414	1.95132e+06	1.69534e+06	3.80221	3.39778	3.14769	4.39245	4.18958	0.00364876	3.69438e-06	0.00237121	0.00186092	0.0118862	2.43785	5.43246	2.62503	2.73027	1.92496	52.1558	27.9244	26.082	3.5095
O75534	Cold shock domain-containing protein E1	CSDE1	264730	1.01866e+06	682346	331551	270792	514204	65134.5	20748.4	126136	63556.5	42299.2	59766.9	93728.4	79831	23270.3	107708	146343	129010	523290	678300	586080	655247	372182	70672.8	55207.5	65609.9	127687	595890	-3.21281	-2.75307	-2.50402	-1.5434	0.679037	0.0566955	0.0124841	0.0158579	0.0298133	0.0597534	1.24645	1.90364	1.79975	1.52559	1.22364	57.642	34.0399	74.8682	20.5377
Q14011	Cold-inducible RNA-binding protein	CIRBP	806442	2.4075e+06	2.60446e+06	768241	761982	1.65843e+06	578877	1.68294e+06	1.14655e+06	2.58634e+06	1.56817e+06	2.3052e+06	1.09271e+06	866184	791002	910301	1.03437e+06	777004	811351	1.44214e+06	1.11697e+06	1.93947e+06	1.06289e+06	1.13612e+06	2.15324e+06	916632	907226	1.12349e+06	-0.771541	1.01852	-0.213572	-0.228452	0.0799976	0.285705	0.0623712	0.662934	0.638712	0.8706	0.544083	1.20502	0.17853	0.194695	0.0601816	50.8468	48.5254	48.5955	24.4201
P02452	Collagen alpha-1(I) chain	COL1A1	9.24397e+07	5.41181e+07	1.13244e+08	2.98427e+07	3.47617e+07	2.15072e+07	2.20389e+07	2.23271e+07	4.85843e+07	8.98088e+06	5.85078e+06	5.40409e+06	1.72326e+07	3.09452e+07	3.78391e+07	1.31314e+07	1.19866e+07	7.74828e+06	2.06801e+07	4.01403e+07	3.45549e+07	8.66006e+07	2.87039e+07	3.09834e+07	6.74525e+06	2.86723e+07	1.09554e+07	3.17918e+07	-1.48288	-2.0893	-0.00158855	-1.3896	0.147409	0.0457774	0.00550449	0.996703	0.0134212	0.680195	1.33935	2.25928	0.00143414	1.87221	0.167367	34.6329	23.3425	49.1989	28.8937
P02461	Collagen alpha-1(III) chain	COL3A1	1.17371e+06	773933	1.21869e+06	892695	942604	787943	1.72896e+06	2.09853e+06	1.46572e+06	474005	376742	202195	916409	1.45748e+06	1.60885e+06	817900	459532	267551	289048	1.05128e+06	945150	1.05544e+06	874414	1.7644e+06	350980	1.32758e+06	514995	761827	0.741328	-1.31693	0.60241	-0.763759	-0.198854	0.037646	0.0046482	0.102821	0.0985725	0.666824	1.42428	2.33271	0.987919	1.00624	0.175989	23.1969	9.02714	18.0171	39.2398
P02462	Collagen alpha-1(IV) chain	COL4A1	579974	244900	630204	1.45105e+06	1.40706e+06	1.12209e+06	407873	464905	438691	331322	25009.8	464312	355667	838546	963975	492970	217104	417375	831955	1.70613e+06	1.4782e+06	485026	1.32673e+06	437156	273548	719396	375816	1.33876e+06	-0.149912	-2.27801	-0.88302	-1.81978	0.0130223	0.71491	0.00315952	0.0458151	0.00196406	0.967948	0.145749	2.50038	1.33899	2.70684	0.0141482	43.1866	13.4608	6.53016	82.3539
P20908	Collagen alpha-1(V) chain	COL5A1	1.95434e+06	1.45086e+06	2.49843e+06	3.3346e+06	4.50856e+06	2.48934e+06	712740	2.21412e+06	1.27616e+06	611316	550434	932534	415932	869314	726016	412904	687185	545180	2.1591e+06	4.34141e+06	3.87013e+06	1.96788e+06	3.44417e+06	1.40101e+06	698094	670421	548423	3.45688e+06	-0.490177	-2.30266	-2.36102	-2.6508	0.00531529	0.346835	0.0100527	0.00989163	0.00803594	0.989221	0.459877	1.99772	2.00473	2.09496	0.00470671	26.6233	29.4428	54.1351	29.4086
P12109	Collagen alpha-1(VI) chain	COL6A1	1.19955e+08	5.82752e+07	7.91412e+07	1.6511e+08	2.19818e+08	1.09902e+08	2.20279e+07	2.14165e+07	5.06784e+07	7.07927e+06	6.69307e+06	3.9807e+06	4.34679e+07	1.06305e+08	1.56169e+08	3.68133e+07	2.13956e+07	1.56277e+07	7.66964e+07	1.67258e+08	1.71515e+08	8.57904e+07	1.64943e+08	3.13743e+07	5.91768e+06	1.01981e+08	2.46122e+07	1.3849e+08	-1.45123	-4.80079	-0.693675	-2.74453	-0.252192	0.0569104	0.00744067	0.2386	0.0122787	0.582606	1.24481	2.12839	0.62233	1.91085	0.234625	36.5692	33.3196	53.2942	28.534
Q99715	Collagen alpha-1(XII) chain	COL12A1	5.3194e+06	4.09754e+06	4.41191e+06	6.18919e+06	7.59575e+06	4.91679e+06	4.5174e+07	4.50206e+07	3.18533e+07	1.26471e+07	1.61969e+07	1.24673e+07	6.62567e+06	7.13944e+06	5.65497e+06	7.12386e+06	7.67748e+06	7.46972e+06	4.90415e+06	8.57024e+06	8.65617e+06	4.60962e+06	6.23391e+06	4.06826e+07	1.37704e+07	6.47336e+06	7.42369e+06	7.37685e+06	3.1417	1.14337	0.0543772	0.251999	0.242868	0.00123767	0.00636531	0.800703	0.206678	0.477102	2.9074	2.19618	0.0965288	0.684706	0.321388	13.7641	21.496	18.7962	15.274
P39059	Collagen alpha-1(XV) chain	COL15A1	565042	605315	742325	1.47158e+06	1.72411e+06	736494	337131	224161	489903	184296	233400	148847	193397	528213	854604	341477	218470	201099	654819	1.55559e+06	1.67769e+06	637561	1.31073e+06	350398	188847	525405	253682	1.29603e+06	-0.863567	-2.79507	-1.31887	-2.36927	-0.0162655	0.0376667	0.0195313	0.0897602	0.0242454	0.97484	1.42404	1.70927	1.04692	1.61537	0.0110668	14.5768	39.1447	38.0615	22.4836
Q07092	Collagen alpha-1(XVI) chain	COL16A1	421249	147217	375868	647701	724039	370926	211499	117534	220741	122460	115562	150444	277345	582941	715146	225600	176822	286611	371151	560771	495528	314778	580889	183258	129489	525144	229678	475816	-0.780458	-2.16544	-0.145548	-1.33865	-0.287856	0.221827	0.0138349	0.75706	0.0348679	0.4336	0.653987	1.85902	0.12087	1.45757	0.362911	46.66	31.9848	31.1615	14.2662
P39060	Collagen alpha-1(XVIII) chain	COL18A1	5.16444e+06	3.89185e+06	2.89641e+06	4.73621e+06	6.88471e+06	4.08343e+06	1.36182e+06	1.76736e+06	1.88926e+06	1.19115e+06	1.35196e+06	1.28547e+06	1.77698e+06	2.88061e+06	3.80339e+06	1.77143e+06	1.51684e+06	1.27297e+06	3.25265e+06	5.03144e+06	5.45345e+06	3.98423e+06	5.23478e+06	1.67281e+06	1.27619e+06	2.82033e+06	1.52041e+06	4.57918e+06	-1.25203	-2.03628	-0.892268	-1.78367	-0.193041	0.0267283	0.00951186	0.0788563	0.0123762	0.577288	1.57303	2.02173	1.10316	1.90741	0.238608	28.5333	27.999	16.5074	6.33183
P08123	Collagen alpha-2(I) chain	COL1A2	3.8132e+07	2.61978e+07	4.34042e+07	1.94679e+07	2.37675e+07	1.49181e+07	9.34066e+06	8.16157e+06	1.78756e+07	3.9466e+06	3.70554e+06	3.27082e+06	9.65218e+06	2.26336e+07	2.92085e+07	9.07384e+06	6.2036e+06	2.80718e+06	1.05421e+07	2.46664e+07	2.29692e+07	3.59113e+07	1.93845e+07	1.17926e+07	3.64099e+06	2.04981e+07	6.02821e+06	1.93926e+07	-1.60656	-2.4125	0.0805861	-1.6851	0.000599012	0.0153347	0.00355955	0.868037	0.0130042	0.998824	1.81433	2.4486	0.0614618	1.88592	0.000511109	24.5481	22.8291	44.951	9.4064
P08572	Collagen alpha-2(IV) chain	COL4A2	627437	448899	666044	2.25635e+06	2.41133e+06	1.58599e+06	331795	244732	350626	155866	213422	167388	684308	1.5611e+06	1.95373e+06	679175	556160	317877	1.30805e+06	1.93184e+06	2.02296e+06	580793	2.08456e+06	309051	178892	1.39971e+06	517737	1.75428e+06	-0.910181	-3.54258	-0.57461	-2.00945	-0.248858	0.0217349	0.00168546	0.204881	0.00466265	0.384527	1.66284	2.77328	0.688498	2.33137	0.415073	19.9457	21.0436	18.2792	17.0235
P12110	Collagen alpha-2(VI) chain	COL6A2	6.68907e+07	3.5347e+07	4.37403e+07	9.40146e+07	1.13631e+08	6.20317e+07	1.21765e+07	1.19445e+07	2.33678e+07	4.75915e+06	3.47425e+06	2.7227e+06	2.53829e+07	5.73709e+07	8.32722e+07	2.59674e+07	1.39216e+07	7.68318e+06	3.9137e+07	8.95779e+07	8.61622e+07	4.86593e+07	8.98923e+07	1.58296e+07	3.65203e+06	5.5342e+07	1.58574e+07	7.16257e+07	-1.62009	-4.62143	-0.699823	-2.50304	-0.327721	0.031914	0.00459144	0.199501	0.00975579	0.45604	1.49602	2.33805	0.700056	2.01074	0.340998	33.5743	28.9739	41.2475	28.198
P12111	Collagen alpha-3(VI) chain	COL6A3	5.36765e+08	2.93529e+08	4.2248e+08	7.43753e+08	1.01629e+09	5.2072e+08	1.23408e+08	1.24556e+08	2.44642e+08	6.84211e+07	4.95494e+07	3.80622e+07	2.17039e+08	4.78626e+08	7.13135e+08	2.34279e+08	1.40355e+08	8.17601e+07	3.66784e+08	7.67497e+08	7.83507e+08	4.17591e+08	7.60256e+08	1.64202e+08	5.20109e+07	4.696e+08	1.52131e+08	6.39263e+08	-1.34662	-3.8696	-0.695052	-2.32117	-0.250076	0.0351879	0.00785554	0.224789	0.0154311	0.573761	1.45361	2.10482	0.648224	1.8116	0.241269	29.1413	32.6467	42.4267	29.4716
P01024	Complement C3	C3	1.0129e+06	3.2885e+06	1.1251e+06	1.48782e+06	1.60502e+06	2.09183e+06	71055.5	272703	468688	348232	127061	280791	210724	245330	83279.3	111631	166434	278972	96924.2	123331	62411.8	1.80883e+06	1.72822e+06	270816	252028	179778	185679	94222.2	-2.73967	-2.77763	-3.265	-3.21841	-4.19708	0.109396	0.0016695	0.00126807	0.00128653	0.000921439	0.960999	2.77741	2.89686	2.89058	3.03553	70.9108	18.5335	73.4164	44.9778
P0C0L4	Complement C4-A	C4A	8.52334e+06	4.22288e+07	2.98742e+07	9.83113e+06	1.09934e+07	2.47599e+07	268519	238335	224658	237157	146058	201247	155300	183663	108922	183302	138681	156145	214835	212386	235405	2.68755e+07	1.51948e+07	243837	194821	149295	159376	220875	-6.78423	-6.28529	-6.66927	-6.575	-6.1042	0.0538067	0.0352303	0.0349087	0.0349788	0.0354141	1.26916	1.45308	1.45707	1.4562	1.45082	63.4469	54.6499	9.20386	23.5539
Q07021	Complement component 1 Q subcomponent-binding protein, mitochondrial	C1QBP	348286	350374	73914.4	537770	421839	391097	900125	1.67656e+06	964132	686823	613341	482889	550385	789293	748957	68664.5	86928	137487	906366	1.0489e+06	859470	257525	450235	1.18027e+06	594351	696212	97693	938245	2.19634	0.400636	0.628846	-2.20435	1.05928	0.025373	0.125174	0.0463718	0.00200397	0.00252193	1.59563	0.902485	1.33375	2.69811	2.59827	61.7474	17.1799	36.516	17.3777
Q96EK7	Constitutive coactivator of peroxisome proliferator-activated receptor gamma	FAM120B	1.06222e+06	1.53834e+06	1.9052e+06	1.10839e+06	1.18529e+06	1.03197e+06	1.19986e+07	1.38719e+07	9.91988e+06	1.97944e+07	2.10461e+07	2.28778e+07	1.13821e+07	1.09753e+07	7.95824e+06	1.55782e+07	1.33614e+07	1.36259e+07	1.64892e+07	1.53782e+07	1.13004e+07	1.50192e+06	1.10855e+06	1.19301e+07	2.12394e+07	1.01052e+07	1.41885e+07	1.43893e+07	2.98973	4.26	3.18835	3.67798	3.69825	0.000867749	2.32825e-05	0.00113797	4.84076e-05	0.00109116	3.06161	4.63297	2.94387	4.31509	2.96211	28.1419	6.91502	16.5705	7.3013
Q9NZB2	Constitutive coactivator of PPAR-gamma-like protein 1	FAM120A	4.49906e+06	5.08541e+06	5.24984e+06	3.99494e+06	3.5493e+06	5.17705e+06	1.51692e+07	9.90523e+06	1.07128e+07	1.34843e+07	1.27219e+07	1.22987e+07	9.16793e+06	1.19737e+07	8.14406e+06	1.58759e+07	1.23495e+07	1.06186e+07	1.04129e+07	9.13358e+06	8.95732e+06	4.94477e+06	4.24043e+06	1.19291e+07	1.28349e+07	9.76191e+06	1.2948e+07	9.50126e+06	1.27051	1.5978	1.20295	1.61045	1.16391	0.0134081	0.000135148	0.0113312	0.00580491	0.00140519	1.87263	3.86919	1.94572	2.2362	2.85226	7.98127	19.8372	23.7647	4.68123
O75131	Copine-3	CPNE3	229896	221269	283494	500372	460829	369580	165802	328194	134428	200340	289334	172355	303593	405230	393893	253832	306993	115499	403938	355186	450017	244886	443594	209475	220677	367572	225441	403047	-0.225335	-1.00731	-0.271213	-0.976488	-0.138291	0.604738	0.0130966	0.205498	0.0340887	0.440782	0.218433	1.88284	0.687193	1.46739	0.355776	13.7666	15.1214	49.6497	27.68
O75367	Core histone macro-H2A.1	MACROH2A1	1.01153e+07	2.37098e+06	2.77729e+06	8.10699e+06	1.00626e+07	3.0452e+06	3.62891e+06	5.20082e+06	4.44857e+06	1.10386e+06	1.87903e+06	898392	1.14727e+07	8.49286e+06	1.58688e+07	1.2858e+07	5.76315e+06	1.74417e+06	3.13864e+06	7.93241e+06	1.02452e+07	5.08786e+06	7.07161e+06	4.4261e+06	1.29376e+06	1.19448e+07	6.78845e+06	7.10542e+06	-0.201022	-2.45047	0.756271	-0.0589566	0.00688111	0.808565	0.0521397	0.178873	0.945095	0.991429	0.0922849	1.28283	0.747455	0.0245246	0.00373855	85.6674	51.2115	17.7627	39.9739
Q13951	Core-binding factor subunit beta	CBFB	153246	92623.3	167741	85670.9	73998.4	95458.1	2.52398e+06	1.38472e+06	1.91676e+06	4.0016e+06	2.96534e+06	2.76486e+06	791242	849382	781900	1.55083e+06	1.59415e+06	2.17675e+06	1.30808e+06	1.09588e+06	953452	137870	85042.5	1.94182e+06	3.24393e+06	807508	1.77391e+06	1.11914e+06	3.81603	5.25342	3.24722	4.38261	3.71806	0.00544196	0.00118196	5.12966e-06	0.00111702	0.000557943	2.26424	2.9274	5.28991	2.95194	3.25341	28.9036	12.6333	29.3562	20.4619
Q15517	Corneodesmosin	CDSN	1.18323e+06	2.84732e+06	2.0977e+06	2.04899e+06	883599	988768	1.13689e+06	2.04986e+06	430814	816040	770513	1.64072e+06	1.32225e+06	1.59802e+06	1.33864e+06	685642	1.09408e+06	1.41326e+06	679543	730583	990688	2.04275e+06	1.30712e+06	1.20586e+06	1.07576e+06	1.41964e+06	1.06433e+06	800271	-0.760453	-0.281036	0.119132	-0.296445	-0.707829	0.280768	0.646577	0.783398	0.60054	0.257795	0.551652	0.18938	0.106018	0.221458	0.588726	40.7981	49.3166	67.3152	45.5309
Q9ULV4	Coronin-1C	CORO1C	9.13372e+06	6.33624e+06	4.89278e+06	6.475e+06	6.80031e+06	5.98116e+06	3.6472e+06	2.32302e+06	2.65163e+06	2.80279e+06	2.2516e+06	1.84525e+06	3.63033e+06	5.89684e+06	6.85806e+06	3.01865e+06	2.47365e+06	2.03739e+06	4.45244e+06	4.25241e+06	5.52536e+06	6.78758e+06	6.41882e+06	2.87395e+06	2.29988e+06	5.46174e+06	2.5099e+06	4.7434e+06	-1.23986	-1.48075	-0.232947	-1.35468	-0.436386	0.0401631	0.000353807	0.386685	0.000456597	0.0221398	1.39617	3.45123	0.412643	3.34047	1.65483	31.7668	6.42575	23.992	20.8963
Q9UQ03	Coronin-2B	CORO2B	81574.9	63963.5	25036.9	119932	181978	97054.8	73059.4	49738.1	101410	123212	60796.4	62050.3	108137	221957	408710	66070.3	58114.9	41973.8	93343	237824	343886	56858.4	132988	74736	82019.5	246268	55386.3	225017	0.394429	-0.697261	0.88893	-1.2637	0.758737	0.469691	0.193851	0.282114	0.0421352	0.297557	0.328188	0.712532	0.549576	1.37535	0.52643	50.8824	33.0414	34.6244	43.5007
Q9BZJ0	Crooked neck-like protein 1	CRNKL1	1.16251e+06	628032	4.13435e+06	1.32412e+06	1.38814e+06	978895	2.06511e+06	3.38522e+06	3.30963e+06	2.04198e+06	2.59096e+06	2.2404e+06	2.04428e+06	2.51561e+06	3.00638e+06	3.58244e+06	3.90649e+06	2.14924e+06	2.89447e+06	2.9062e+06	2.6041e+06	1.97496e+06	1.23038e+06	2.91999e+06	2.29111e+06	2.52209e+06	3.21272e+06	2.80159e+06	0.564136	0.89694	1.03551	1.38469	1.18714	0.465128	0.00660027	0.0133822	0.0232934	0.000617371	0.332427	2.18044	1.87347	1.63277	3.20945	95.6515	17.8916	25.3874	12.133
P56545	C-terminal-binding protein 2	CTBP2	554355	618125	767699	478505	395305	479732	1.95043e+07	9.44808e+06	1.28499e+07	1.16973e+07	8.71287e+06	8.91411e+06	1.1207e+07	7.98165e+06	6.11061e+06	1.34432e+07	1.73577e+07	8.9903e+06	1.18677e+07	8.90511e+06	6.53896e+06	646726	451181	1.39341e+07	9.77476e+06	8.43308e+06	1.32637e+07	9.10392e+06	4.42932	4.43729	4.22428	4.87764	4.33471	0.0108364	0.000637979	0.00583938	0.0060856	0.0049525	1.96512	3.19519	2.23363	2.2157	2.30518	16.933	10.726	36.7088	17.0645
Q13619	Cullin-4A	CUL4A	318147	307911	194124	907346	781633	348459	146087	462967	449315	151618	219423	234683	338638	457802	527073	233986	117785	362888	592681	665665	981464	273394	679146	352790	201908	441171	238219	746603	0.367827	-1.75002	-0.622384	-1.51143	0.13662	0.513254	0.0494272	0.252209	0.0741079	0.760959	0.289668	1.30603	0.598239	1.13014	0.118639	25.18	43.1719	50.7781	21.8988
Q86VP6	Cullin-associated NEDD8-dissociated protein 1	CAND1	42262.9	16396.1	50612.7	99460.9	128715	119228	59986.4	32865.2	23488.9	240530	259942	199672	143035	211604	191453	202404	179632	161785	330011	296991	242799	36423.9	115801	38780.2	233381	182031	181274	289934	0.0904351	1.01104	0.65253	0.646515	1.32407	0.883003	0.00398891	0.0400492	0.010887	0.00291129	0.054038	2.39915	1.39741	1.96309	2.53591	48.9788	12.8885	48.8757	13.1821
P21127	Cyclin-dependent kinase 11B	CDK11B	745871	543251	716177	569890	552155	657316	1.91399e+06	1.79835e+06	2.09634e+06	884349	976555	671224	805972	757260	999373	2.03381e+06	1.92643e+06	1.42863e+06	1.80222e+06	1.79241e+06	1.78697e+06	668433	593120	1.93623e+06	844043	854202	1.79629e+06	1.79386e+06	1.53439	0.508992	0.526252	1.59863	1.59667	0.000293776	0.0593217	0.0318961	0.00313643	3.32765e-06	3.53198	1.22679	1.49626	2.50356	5.47786	16.3701	9.49185	7.7593	18.5542
P24941	Cyclin-dependent kinase 2	CDK2	89572.1	87587.2	41934.4	78280.3	37692.8	130764	525714	440652	405889	195752	344930	197187	21095.5	105308	166454	60532.1	93534.3	47253.7	302214	250589	192971	73031.2	82245.8	457418	245956	97619.4	67106.7	248591	2.64693	1.58039	0.247226	-0.293486	1.59576	0.000585282	0.0438784	0.773886	0.643033	0.0160039	3.23263	1.35775	0.111323	0.191767	1.79577	36.9006	56.7352	13.4771	34.8504
P50750	Cyclin-dependent kinase 9	CDK9	955567	823962	903004	1.14803e+06	1.16534e+06	1.05947e+06	2.5409e+06	1.63002e+06	1.94329e+06	2.83854e+06	1.63995e+06	2.044e+06	3.65462e+06	3.5872e+06	2.84256e+06	5.24635e+06	5.25079e+06	5.68639e+06	4.98181e+06	4.12721e+06	3.67801e+06	894178	1.12428e+06	2.03807e+06	2.17416e+06	3.36146e+06	5.39451e+06	4.26235e+06	1.18857	0.951459	1.58009	2.26249	1.92265	0.0132843	0.0411785	0.00103596	8.96066e-06	0.00121839	1.87666	1.38533	2.98466	5.04766	2.91421	7.40849	5.05164	22.7068	28.0479
O60563	Cyclin-T1	CCNT1	126678	133842	43843.4	85341.4	126639	107889	230938	107599	115157	408106	402303	151874	607794	493066	592978	1.25007e+06	995164	1.05836e+06	1.21263e+06	1.04741e+06	982307	101454	106623	151231	320761	564612	1.1012e+06	1.08078e+06	0.575925	1.58898	2.40474	3.36848	3.34148	0.369466	0.0660285	0.000270493	0.000213221	0.000151017	0.432425	1.18027	3.56784	3.67117	3.82097	49.304	19.3935	45.7122	45.607
P01040	Cystatin-A	CSTA	1.00013e+07	4.12753e+06	3.46033e+06	3.89455e+06	1.85193e+06	1.37913e+06	2.06799e+06	2.85851e+06	1.10783e+06	1.2246e+06	1.60902e+06	1.71804e+06	3.44506e+06	1.47777e+06	4.08414e+06	1.55463e+06	5.66544e+06	3.96917e+06	1.40604e+06	2.02606e+06	1.02741e+06	5.86306e+06	2.3752e+06	2.01144e+06	1.51722e+06	3.00232e+06	3.72974e+06	1.4865e+06	-1.54342	-0.646618	0.338029	0.651026	-0.67613	0.146102	0.336477	0.599219	0.394352	0.341965	0.835344	0.473045	0.222414	0.404116	0.466018	61.39	56.2842	43.5861	17.0845
P04080	Cystatin-B	CSTB	206050	71037.6	61303.7	224881	546312	116255	159798	69087.4	135951	117670	206964	192938	180986	162286	574551	84286.7	82725.2	65574.5	101686	147381	173968	112797	295816	121612	172524	305941	77528.8	141011	0.108559	-0.777902	0.0485542	-1.9319	-1.06889	0.878304	0.40335	0.959281	0.16652	0.302223	0.0563551	0.394318	0.0180542	0.778533	0.519672	71.7269	75.5983	38.6676	27.8335
P21291	Cysteine and glycine-rich protein 1	CSRP1	530399	571056	367167	573064	509787	580442	31048.4	546283	548294	405810	536118	514405	510297	631465	742913	462149	306897	353775	665419	658058	781558	489540	554431	375208	485444	628225	374274	701679	-0.383736	-0.191702	0.180273	-0.566913	0.339803	0.56602	0.209073	0.356212	0.024405	0.0325488	0.247168	0.679702	0.448291	1.61252	1.48746	22.0433	7.00503	79.4367	14.3817
Q9NZV1	Cysteine-rich motor neuron 1 protein	CRIM1	214112	639873	847511	71720.1	115464	57237.1	1.36033e+06	1.39608e+06	1.92689e+06	1.12353e+06	669254	1.10648e+06	686255	849176	753787	224426	1.48266e+06	811720	781294	787757	700547	567166	81473.7	1.5611e+06	966421	763073	839600	756533	1.46072	3.56825	3.22741	3.3653	3.215	0.0190563	0.00409885	0.000172972	0.105629	3.39954e-05	1.71996	2.38734	3.76202	0.976217	4.46858	56.9319	37.2071	20.3244	26.6443
P22695	Cytochrome b-c1 complex subunit 2, mitochondrial	UQCRC2	700742	712928	310081	573255	724839	665019	1.25606e+06	1.08483e+06	1.10723e+06	1.11207e+06	1.20697e+06	910371	1.32471e+06	1.54972e+06	1.48004e+06	1.44015e+06	1.19301e+06	963343	1.66333e+06	1.33631e+06	1.08733e+06	574583	654371	1.14937e+06	1.07647e+06	1.45149e+06	1.19883e+06	1.36233e+06	1.00026	0.718126	1.14935	0.873449	1.05789	0.0157946	0.0125452	0.000564103	0.0196657	0.0148069	1.80149	1.90152	3.24864	1.70629	1.82954	39.8805	11.6678	8.0972	14.0709
P13073	Cytochrome c oxidase subunit 4 isoform 1, mitochondrial	COX4I1	59387.4	110954	83566.8	98926.5	141589	56440.5	93282.7	54774.3	66303.6	318846	152543	268850	439510	234574	338175	1.0948e+06	930527	762384	264973	179326	224473	84636.1	98985.5	71453.5	246746	337419	929236	222924	-0.244268	1.31774	1.76925	3.23076	1.17126	0.521069	0.0550071	0.0204426	0.00110858	0.0237122	0.283105	1.25958	1.68946	2.95523	1.62503	30.4833	43.0109	27.6599	34.5807
P21399	Cytoplasmic aconitate hydratase	ACO1	366410	315592	499177	658138	487697	371396	315308	477999	436838	254414	226484	249463	304352	679964	561815	212391	128035	52484.6	457708	651942	855775	393726	505744	410048	243453	515377	130970	655142	0.0586007	-1.05476	0.0272215	-1.94917	0.373401	0.83481	0.0350716	0.947951	0.0170166	0.351862	0.0784126	1.45504	0.0232142	1.76913	0.453628	24.0757	28.5165	20.6292	6.12162
Q14204	Cytoplasmic dynein 1 heavy chain 1	DYNC1H1	1.41517e+07	1.01922e+07	1.08568e+07	1.39334e+07	1.38773e+07	1.29919e+07	2.5221e+07	2.31435e+07	2.33859e+07	1.7478e+07	1.87268e+07	2.11471e+07	1.59766e+07	2.11295e+07	1.89809e+07	1.91481e+07	2.52599e+07	2.4396e+07	2.40241e+07	2.24038e+07	2.75801e+07	1.17336e+07	1.36009e+07	2.39168e+07	1.91173e+07	1.86957e+07	2.29347e+07	2.46694e+07	1.02738	0.49118	0.459004	0.75383	0.859021	0.000930973	0.00788233	0.0288197	0.00848237	0.00207792	3.03106	2.10335	1.54031	2.07148	2.68237	18.0706	3.88306	4.74968	9.75777
Q7L576	Cytoplasmic FMR1-interacting protein 1	CYFIP1	2.01249e+06	1.69681e+06	1.64164e+06	2.25024e+06	2.34472e+06	1.80801e+06	1.16893e+07	1.23872e+07	1.15339e+07	1.61141e+07	2.10058e+07	1.66162e+07	1.03974e+07	1.02484e+07	8.45783e+06	9.06968e+06	9.51821e+06	1.16594e+07	1.51784e+07	1.09066e+07	9.15296e+06	1.78365e+06	2.13432e+06	1.18701e+07	1.7912e+07	9.70121e+06	1.00824e+07	1.1746e+07	2.73443	3.06908	2.18439	2.24	2.46032	3.89562e-06	0.000541132	0.000301536	0.000622178	0.00588993	5.40942	3.2667	3.52066	3.20609	2.22989	11.2183	13.4243	3.8288	15.0234
Q07065	Cytoskeleton-associated protein 4	CKAP4	1.30969e+07	3.82235e+07	2.35492e+07	1.32306e+07	1.33531e+07	2.16676e+07	5.12405e+07	2.92081e+07	2.28303e+07	2.97345e+07	6.33672e+06	2.49229e+07	2.01374e+07	1.94006e+07	1.14271e+07	2.90861e+07	2.71705e+07	1.2897e+07	1.84365e+07	1.94876e+07	1.70553e+07	2.49566e+07	1.60837e+07	3.44263e+07	2.03314e+07	1.69884e+07	2.30512e+07	1.83265e+07	0.464092	0.338105	0.0789435	0.519237	0.188325	0.448324	0.608801	0.829933	0.297383	0.479583	0.348408	0.215525	0.0809571	0.526684	0.319136	50.577	30.0685	43.3001	60.7741
P49902	Cytosolic purine 5'-nucleotidase	NT5C2	453947	660819	535183	565526	445450	525148	6.18708e+06	9.42e+06	4.68923e+06	1.36129e+07	1.42757e+07	1.41494e+07	5.49764e+06	6.97976e+06	4.40974e+06	4.64425e+06	6.82619e+06	4.23442e+06	1.29056e+07	1.13592e+07	6.63805e+06	549983	512041	6.76543e+06	1.40127e+07	5.62905e+06	5.23495e+06	1.03009e+07	3.62072	4.77433	3.45856	3.35384	4.33037	0.0112606	3.26066e-07	0.00236098	0.00421708	0.00655222	1.94844	6.48669	2.62691	2.37499	2.18361	18.951	11.9329	35.738	2.51131
O43175	D-3-phosphoglycerate dehydrogenase	PHGDH	2.44604e+06	1.35179e+06	2.45174e+06	3.40577e+06	3.20669e+06	2.73919e+06	1.45104e+06	1.83996e+06	1.8271e+06	1.05026e+06	1.27576e+06	1.30857e+06	1.17052e+06	1.63529e+06	2.39455e+06	1.7893e+06	1.1588e+06	710699	3.27844e+06	3.34204e+06	4.66302e+06	2.08319e+06	3.11722e+06	1.70603e+06	1.21153e+06	1.73345e+06	1.2196e+06	3.76117e+06	-0.28815	-1.36343	-0.84661	-1.35385	0.270921	0.385299	0.000872466	0.0274458	0.00684481	0.261248	0.414202	3.05925	1.56152	2.16464	0.582947	30.406	10.9771	12.9494	11.6074
Q5BKZ1	DBIRD complex subunit ZNF326	ZNF326	1.33678e+07	2.8632e+07	2.40175e+07	7.70183e+06	8.19898e+06	1.19568e+07	1.22361e+07	1.22441e+07	9.3503e+06	1.22236e+07	9.73435e+06	1.01437e+07	1.66879e+07	1.29623e+07	1.28682e+07	9.15621e+06	1.45203e+07	1.62684e+07	1.18487e+07	9.403e+06	1.47051e+07	2.20058e+07	9.28589e+06	1.12768e+07	1.07005e+07	1.41728e+07	1.3315e+07	1.19856e+07	-0.964519	0.204571	0.610014	0.519937	0.368189	0.0809892	0.412645	0.0566452	0.185984	0.255794	1.09157	0.384423	1.24684	0.730523	0.59211	35.5743	25.0535	14.7953	12.4739
Q9NV06	DDB1- and CUL4-associated factor 13	DCAF13	2.31444e+06	1.05095e+06	1.43565e+06	4.78454e+06	4.9416e+06	3.11893e+06	718280	666801	925284	412256	572691	440556	877242	1.71259e+06	2.81931e+06	756950	702696	758059	1.64751e+06	3.44173e+06	4.08837e+06	1.60035e+06	4.28169e+06	770122	475168	1.80305e+06	739235	3.0592e+06	-1.05523	-3.17167	-1.24774	-2.53408	-0.485025	0.0955534	0.00288306	0.0376831	0.00371688	0.260886	1.01975	2.54015	1.42385	2.42982	0.58355	40.469	23.5898	17.7657	18.0221
Q9BTC0	Death-inducer obliterator 1	DIDO1	1.061e+08	3.30236e+08	2.04782e+08	1.2787e+08	1.10012e+08	2.65439e+08	6.40027e+08	3.95249e+08	5.3461e+08	7.69144e+08	6.2257e+08	6.30144e+08	5.14967e+08	5.92002e+08	4.55358e+08	6.56932e+08	7.46758e+08	8.58113e+08	6.60387e+08	5.08692e+08	4.06202e+08	2.13706e+08	1.67773e+08	5.23295e+08	6.73953e+08	5.20776e+08	7.53935e+08	5.25094e+08	1.292	2.00613	1.63415	2.16793	1.64606	0.0322132	0.0017805	0.00499678	0.00153157	0.0157373	1.49197	2.74946	2.30131	2.81486	1.80307	52.5648	50.6937	23.463	12.245
Q96HP0	Dedicator of cytokinesis protein 6	DOCK6	733624	501220	1.08463e+06	520869	518251	680720	5.42625e+06	5.23087e+06	4.35611e+06	2.24432e+06	2.04746e+06	2.03305e+06	2.2635e+06	2.16472e+06	1.21398e+06	3.26405e+06	3.75296e+06	2.93112e+06	3.7278e+06	3.14996e+06	2.96079e+06	773157	573280	5.00441e+06	2.10827e+06	1.88073e+06	3.31604e+06	3.27952e+06	2.69437	1.87875	1.71398	2.53215	2.51617	0.000334144	6.00055e-05	0.0181753	0.000360423	0.000334873	3.47607	4.22181	1.74052	3.44319	3.47512	37.9878	16.2321	11.3876	5.59873
Q96N67	Dedicator of cytokinesis protein 7	DOCK7	229265	265648	101798	306362	283018	238696	656975	693089	683168	922828	476405	434876	401362	473199	499701	253393	253479	321062	417400	375809	406620	198903	276025	677744	611370	458087	275978	399943	1.76867	1.14724	0.730821	-0.000248224	0.534993	0.000707847	0.100219	0.00681176	0.998814	0.00613554	3.15006	0.999051	2.16674	0.000515348	2.21215	43.2577	12.4519	2.75296	44.2497
Q9UGM3	Deleted in malignant brain tumors 1 protein	DMBT1	301346	501440	549325	652999	4.38635e+06	698598	876038	1.30983e+06	912201	691929	590030	355639	860318	576176	574783	1.02832e+06	951890	683344	456682	528762	115806	450704	1.91265e+06	1.03269e+06	545866	670426	887852	367083	1.19616	-1.80895	-1.51242	-1.10718	-2.38139	0.0212971	0.332532	0.373326	0.455446	0.281765	1.67168	0.478167	0.427912	0.341564	0.550112	29.1866	112.013	23.3072	31.5902
O76062	Delta(14)-sterol reductase TM7SF2	TM7SF2	306205	150786	312894	210715	221487	154790	57489.8	104541	84287.5	91594.2	34412	91621	96800.3	144970	165275	40422.3	65126.8	65913.1	118166	185852	200562	256628	195664	82106.1	72542.4	135682	57154.1	168193	-1.64412	-1.43148	-0.528153	-1.77545	-0.218257	0.0331644	0.0118917	0.107226	0.00342008	0.44849	1.47933	1.92476	0.9697	2.46596	0.348248	35.7415	18.2994	28.7449	45.5209
P54886	Delta-1-pyrroline-5-carboxylate synthase	ALDH18A1	848572	616279	1.218e+06	1.56491e+06	1.77935e+06	1.59399e+06	3.06662e+07	3.23679e+07	2.62012e+07	2.55639e+07	3.07074e+07	2.3886e+07	2.88275e+07	2.45821e+07	1.9015e+07	2.83607e+07	5.23208e+07	7.39635e+07	3.47459e+07	2.08252e+07	1.77661e+07	894285	1.64609e+06	2.97451e+07	2.67191e+07	2.41415e+07	5.15484e+07	2.44457e+07	5.05577	4.02076	3.87441	4.96882	3.89247	9.81059e-05	0.000258165	0.00137848	0.0192852	0.012034	4.0083	3.5881	2.8606	1.71478	1.91959	33.9327	7.06684	10.7071	13.3028
Q9Y3Z3	Deoxynucleoside triphosphate triphosphohydrolase SAMHD1	SAMHD1	1.70532e+06	607091	793934	1.36129e+06	1.82425e+06	815605	964136	816609	965484	1.32397e+06	1.2998e+06	1.34301e+06	1.30303e+06	1.53603e+06	2.49877e+06	1.83283e+06	2.08146e+06	1.65075e+06	1.66951e+06	1.6189e+06	1.92312e+06	1.03545e+06	1.33372e+06	915410	1.32226e+06	1.77928e+06	1.85501e+06	1.73718e+06	-0.177767	-0.0124453	0.415841	0.475976	0.381293	0.743892	0.970562	0.394872	0.175533	0.258173	0.12849	0.0129768	0.403543	0.755642	0.588089	56.7484	37.8556	9.34738	1.63771
Q5QJE6	Deoxynucleotidyltransferase terminal-interacting protein 2	DNTTIP2	1.06491e+07	1.32846e+07	1.72195e+07	1.30696e+07	8.33817e+06	7.27806e+06	4.04497e+06	1.22571e+07	2.84741e+06	3.85815e+06	4.02912e+06	4.39312e+06	8.63988e+06	7.16323e+06	1.21672e+07	7.16642e+06	1.1491e+07	8.15685e+06	5.56696e+06	6.60846e+06	7.97487e+06	1.37177e+07	9.56196e+06	6.38315e+06	4.09346e+06	9.32343e+06	8.93809e+06	6.71677e+06	-1.1037	-1.22398	-0.036446	-0.0973392	-0.509539	0.105575	0.0376728	0.922991	0.791654	0.210952	0.976439	1.42397	0.0348027	0.101465	0.675817	24.1042	32.2491	80.2438	6.67471
P81605	Dermcidin	DCD	4.8187e+06	1.42633e+07	1.37053e+07	6.42678e+06	4.67125e+06	4.91665e+06	1.46312e+07	8.04453e+06	3.71289e+06	4.33465e+06	4.81047e+06	5.01743e+06	7.52794e+06	3.6864e+06	9.56114e+06	5.55405e+06	7.32175e+06	6.78018e+06	3.86567e+06	8.67855e+06	3.43997e+06	1.09291e+07	5.33822e+06	8.79619e+06	4.72085e+06	6.92516e+06	6.55199e+06	5.32807e+06	-0.313224	-0.177313	0.375487	0.295574	-0.00274776	0.653814	0.350723	0.429602	0.184602	0.995689	0.184546	0.455036	0.366934	0.733763	0.00187627	48.4863	17.8086	62.5021	7.41606
P17661	Desmin	DES	90169	80621.2	95133.5	632101	607632	349815	224958	258644	183432	150642	54779	164842	146558	63554.5	76871.9	166319	169611	115035	88118.3	243193	208678	88641.2	529849	222345	123421	95661.5	150322	179996	1.32675	-2.102	-2.46957	-1.81753	-1.55762	0.00380646	0.0136552	0.00984845	0.014553	0.0263718	2.41948	1.8647	2.00663	1.83705	1.57886	8.32095	29.5167	16.9439	48.5072
Q08554	Desmocollin-1	DSC1	3.70946e+06	1.00286e+07	6.44277e+06	6.8857e+06	3.46957e+06	3.41712e+06	2.2776e+06	3.86992e+06	999764	2.58785e+06	2.0051e+06	3.2978e+06	4.05264e+06	2.87101e+06	3.05957e+06	1.95057e+06	2.57071e+06	2.67926e+06	2.01946e+06	1.65054e+06	2.0974e+06	6.72693e+06	4.5908e+06	2.38243e+06	2.63025e+06	3.32774e+06	2.40018e+06	1.92247e+06	-1.49751	-0.803546	-0.464202	-0.935602	-1.25579	0.0966433	0.179601	0.35359	0.134416	0.0821543	1.01483	0.745691	0.451499	0.871549	1.08537	47.1111	43.2957	60.3564	24.6134
Q14574	Desmocollin-3	DSC3	262025	443551	445690	378948	45276.5	209990	239152	1.015e+06	330673	235979	472158	656303	342160	497995	766558	237764	236961	251069	275608	222727	354196	383756	211405	528275	454813	535571	241931	284177	0.461102	1.10527	1.34107	0.19459	0.426781	0.59736	0.191797	0.107829	0.767414	0.521213	0.223764	0.717159	0.967265	0.11497	0.282985	27.4725	78.9198	80.2598	46.3263
Q02413	Desmoglein-1	DSG1	1.12998e+07	2.36575e+07	1.6975e+07	1.8694e+07	1.10321e+07	8.41398e+06	1.04893e+07	2.02736e+07	7.15491e+06	9.67507e+06	1.04881e+07	1.39559e+07	1.26904e+07	1.01742e+07	1.85653e+07	5.6108e+06	8.63116e+06	1.1796e+07	7.82195e+06	7.98454e+06	9.20387e+06	1.73108e+07	1.27134e+07	1.26393e+07	1.1373e+07	1.381e+07	8.67932e+06	8.33678e+06	-0.45376	-0.160728	0.119365	-0.550692	-0.608783	0.429085	0.709696	0.795639	0.320934	0.232723	0.367456	0.148928	0.0992838	0.493585	0.633162	35.7331	42.0206	53.9469	19.99
P15924	Desmoplakin	DSP	6.70009e+07	9.94451e+07	6.63675e+07	7.31233e+07	4.91684e+07	3.20439e+07	3.27631e+07	3.91422e+07	2.11386e+07	3.35167e+07	2.67644e+07	3.48089e+07	5.77263e+07	2.88485e+07	5.38915e+07	2.77322e+07	4.57418e+07	5.34823e+07	3.30018e+07	2.60603e+07	3.00099e+07	7.76045e+07	5.14452e+07	3.10147e+07	3.16967e+07	4.68221e+07	4.23188e+07	2.96907e+07	-1.32319	-0.698706	-0.135847	-0.281738	-0.793028	0.0184303	0.180009	0.772779	0.553963	0.146129	1.73447	0.744705	0.111945	0.256519	0.835265	24.3764	40.1089	29.4321	13.6295
P60981	Destrin	DSTN	936376	590576	722573	593886	638064	609332	173739	164280	162559	368013	369905	327788	511136	707101	792402	237725	360636	213769	215740	162674	245298	749842	613761	166859	355235	670213	270710	207904	-2.16795	-0.788902	0.126943	-1.18093	-1.56176	0.00444205	0.000164514	0.53958	0.00191843	0.000121267	2.35242	3.7838	0.267944	2.71705	3.91626	23.2723	3.65277	3.60751	6.69669
Q16555	Dihydropyrimidinase-related protein 2	DPYSL2	2.54261e+06	2.7621e+06	2.24886e+06	1.86814e+06	1.70216e+06	2.5694e+06	1.29551e+07	1.00534e+07	9.92351e+06	2.11417e+07	2.09024e+07	3.10169e+07	1.42205e+07	1.56751e+07	1.16369e+07	1.18862e+07	1.42377e+07	1.78883e+07	2.12609e+07	1.42112e+07	1.15023e+07	2.51786e+06	2.04656e+06	1.09773e+07	2.43537e+07	1.38442e+07	1.46707e+07	1.56581e+07	2.12426	3.57286	2.758	2.84166	2.93563	0.00107284	0.00262118	0.000620545	0.00202722	0.00958586	2.96947	2.5815	3.20723	2.6931	2.01837	10.2275	22.4927	15.6143	23.6997
Q14195	Dihydropyrimidinase-related protein 3	DPYSL3	510299	477849	1.17727e+06	1.07394e+06	1.01592e+06	935473	3.45526e+06	3.31296e+06	2.64891e+06	5.9103e+06	8.30258e+06	9.40642e+06	4.41469e+06	4.25223e+06	2.87274e+06	3.41791e+06	3.72389e+06	3.22145e+06	3.72364e+06	3.2377e+06	1.90904e+06	721806	1.00845e+06	3.13904e+06	7.8731e+06	3.84656e+06	3.45442e+06	2.95679e+06	2.12064	2.9648	1.93143	1.77631	1.5519	0.00200458	0.0026583	0.0044431	8.63181e-05	0.0231113	2.69798	2.5754	2.35231	4.0639	1.63618	54.693	6.8955	13.7109	22.7
Q5VWQ8	Disabled homolog 2-interacting protein	DAB2IP	240441	447642	469983	202012	214913	361738	882669	709805	667652	1.214e+06	1.0318e+06	1.1452e+06	780874	712187	460540	926920	819923	491291	1.06755e+06	793076	528657	386022	259554	753375	1.13033e+06	651201	746045	796427	0.964684	2.12264	1.32706	1.52322	1.61751	0.0201877	0.000295237	0.0235935	0.025887	0.0305643	1.69491	3.52983	1.62721	1.58692	1.51479	32.7885	34.185	15.1237	8.13986
Q16832	Discoidin domain-containing receptor 2	DDR2	217551	266939	1.01523e+06	229603	152276	169439	1.23911e+06	1.22507e+06	1.11528e+06	951913	796603	947120	1.0846e+06	1.5135e+06	1.16274e+06	870231	1.1307e+06	527181	554347	513857	447339	499908	183773	1.19315e+06	898546	1.25361e+06	842705	505181	1.25504	2.28967	2.7701	2.19711	1.45888	0.0566253	0.000218956	0.00133238	0.0201748	0.00118476	1.24699	3.65964	2.87537	1.69519	2.92637	89.4101	22.0967	5.68242	9.8289
Q8TDM6	Disks large homolog 5	DLG5	2.28106e+06	3.18871e+06	2.97084e+06	2.39128e+06	2.49628e+06	6.34912e+06	5.41923e+07	3.10379e+07	3.73243e+07	4.54638e+07	5.25241e+07	2.83915e+07	3.9409e+07	3.60669e+07	2.34585e+07	3.36025e+07	3.13735e+07	3.28206e+07	1.68181e+07	1.17729e+07	9.72305e+06	2.81353e+06	3.74556e+06	4.08515e+07	4.21265e+07	3.29781e+07	3.25989e+07	1.27713e+07	3.85993	3.49147	3.13826	3.12157	1.76966	0.00533442	0.00620617	0.00435674	3.83246e-05	0.0219144	2.27291	2.20718	2.36084	4.41652	1.65927	16.8411	60.2143	29.3096	29.4533
Q16531	DNA damage-binding protein 1	DDB1	3.65452e+06	3.20214e+06	2.13174e+06	4.56201e+06	4.59046e+06	3.6915e+06	2.52251e+06	3.35119e+06	3.23547e+06	2.87149e+06	3.61011e+06	2.5607e+06	3.17849e+06	4.35952e+06	5.47632e+06	3.17478e+06	2.77543e+06	2.53787e+06	4.31517e+06	4.83403e+06	4.88724e+06	2.99614e+06	4.28132e+06	3.03639e+06	3.0141e+06	4.33811e+06	2.82936e+06	4.67881e+06	0.0192537	-0.506328	0.0190109	-0.59758	0.128086	0.942077	0.0417588	0.941412	0.0140965	0.315744	0.0259137	1.37925	0.0262203	1.85089	0.500665	26.1006	11.9355	14.7801	17.884
Q9UH17	DNA dC->dU-editing enzyme APOBEC-3B	APOBEC3B	479274	641273	188498	294894	344380	265001	245990	887423	670884	323087	326690	346752	214365	195678	454692	145093	178335	128317	351160	466918	391494	436348	301425	601432	332176	288245	150582	403191	0.462923	0.14015	-0.064503	-1.00125	0.419664	0.513106	0.274202	0.886339	0.00532281	0.0683608	0.289793	0.561929	0.0524003	2.27386	1.16519	52.5771	13.3004	54.2551	3.83855
Q9NRW3	DNA dC->dU-editing enzyme APOBEC-3C	APOBEC3C	1.13969e+06	1.25898e+06	2.24284e+06	1.31193e+06	1.55543e+06	685596	2.252e+06	2.03173e+06	2.47225e+06	1.72718e+06	1.24425e+06	1.66469e+06	1.52256e+06	1.11909e+06	1.3813e+06	119530	648032	1.31393e+06	1.40322e+06	2.4796e+06	2.64327e+06	1.54717e+06	1.18432e+06	2.25199e+06	1.54537e+06	1.34098e+06	693830	2.17536e+06	0.541569	0.383899	0.179234	-0.771403	0.8772	0.131003	0.295399	0.611497	0.31952	0.101272	0.882719	0.529591	0.213606	0.495502	0.994511	39.1304	37.8899	9.7808	16.9956
Q8IUX4	DNA dC->dU-editing enzyme APOBEC-3F	APOBEC3F	90475.2	67755.3	87344.4	280992	274752	314002	31864.1	100867	18405.9	54813.9	113834	105239	96808.1	85675.6	64205.3	111815	77731	83690.9	114146	200485	192439	81858.3	289915	50379.2	91295.4	82229.7	91079.1	169023	-0.700301	-1.66702	-1.8179	-1.67044	-0.778407	0.300784	0.000844291	0.000178825	0.000246154	0.0159292	0.521746	3.07351	3.74757	3.60879	1.7978	15.0424	7.2752	87.8119	34.925
F5HC97	DNA polymerase processivity factor	UL44	122171	125222	99738.2	591083	663284	873608	158601	58970.5	137462	121545	88618.5	168237	129551	107894	205809	643020	583054	234840	1.30645e+06	939605	442485	115710	709325	118344	126134	147751	486971	896179	0.0324739	-2.49149	-2.26328	-0.54261	0.33734	0.937085	0.00267066	0.00333378	0.219522	0.518594	0.0282209	2.57338	2.47706	0.658521	0.285172	12.0268	20.6932	44.3573	31.718
P25205	DNA replication licensing factor MCM3	MCM3	165240	286217	385487	400658	264115	300840	1.39648e+06	1.43096e+06	1.36495e+06	1.19533e+06	2.29895e+06	1.41041e+06	939261	1.59993e+06	676768	2.82183e+06	1.38564e+06	1.04739e+06	1.15507e+06	955048	836032	278981	321871	1.39746e+06	1.63489e+06	1.07199e+06	1.75162e+06	982049	2.32457	2.34464	1.73573	2.44413	1.60931	7.31307e-05	0.0181606	0.0539993	0.058729	0.00289669	4.1359	1.74087	1.26761	1.23115	2.5381	39.5373	21.9527	2.3626	35.7856
P33992	DNA replication licensing factor MCM5	MCM5	250258	466823	283804	333079	265873	362034	840001	1.05023e+06	956361	1.49905e+06	1.75173e+06	1.50492e+06	956864	1.21784e+06	948600	544284	820929	1.13897e+06	846124	711869	592517	333628	320329	948864	1.58523e+06	1.0411e+06	834726	716837	1.50796	2.30707	1.70048	1.38175	1.16209	0.00246563	0.000136143	0.00148583	0.0418149	0.00725666	2.60807	3.86601	2.82803	1.37867	2.13926	34.9379	15.4005	11.0991	9.09765
P33993	DNA replication licensing factor MCM7	MCM7	172829	67362.4	125156	284004	279900	277167	421587	817382	221005	324493	399209	355911	231532	434008	623349	339266	249616	385076	634949	489664	383619	121782	280357	486658	359871	429630	324653	502744	1.9986	0.360214	0.615828	0.211632	0.842558	0.109478	0.0216613	0.257523	0.328422	0.0379667	0.960673	1.66432	0.589184	0.483568	1.4206	43.3676	1.22756	62.3572	10.4246
P11387	DNA topoisomerase 1	TOP1	9.641e+06	4.45489e+06	7.22663e+06	1.0221e+07	6.69438e+06	7.83156e+06	1.00775e+07	7.34906e+06	1.22126e+07	8.2979e+06	7.02584e+06	8.37968e+06	1.78417e+07	3.74791e+07	5.20532e+07	1.63144e+07	1.01506e+07	7.5774e+06	1.41571e+07	1.16414e+07	1.42018e+07	7.10751e+06	8.249e+06	9.87972e+06	7.90114e+06	3.57914e+07	1.13475e+07	1.33334e+07	0.475125	-0.062158	2.11732	0.46008	0.692757	0.248774	0.773159	0.0506651	0.32943	0.0192021	0.604194	0.111731	1.29529	0.482236	1.71665	36.5122	21.821	24.6749	9.60792
P78527	DNA-dependent protein kinase catalytic subunit	PRKDC	3.07199e+07	3.81801e+07	5.91348e+07	3.1361e+07	2.17992e+07	2.31815e+07	3.41907e+08	2.93934e+08	2.84184e+08	2.83428e+08	2.79962e+08	2.62225e+08	1.95957e+08	2.14479e+08	1.62548e+08	2.11319e+08	2.52843e+08	2.76321e+08	2.40266e+08	1.77934e+08	1.49953e+08	4.26782e+07	2.54472e+07	3.06675e+08	2.75205e+08	1.90995e+08	2.46828e+08	1.89384e+08	2.84514	3.43493	2.90795	3.27792	2.89573	0.00018161	4.14981e-06	0.000433738	0.000325517	0.00364583	3.74086	5.38197	3.36277	3.48743	2.4382	34.5184	20.3084	10.0754	4.13274
P24928	DNA-directed RNA polymerase II subunit RPB1	POLR2A	69550.3	22837.6	99400.2	112163	105454	27835.5	193653	153448	259231	457506	287675	323834	481385	471626	443017	667179	543187	607421	335700	365152	319560	63929.4	81817.6	202111	356338	465343	605929	340137	1.6606	2.12276	2.50781	2.88867	2.05563	0.0221035	0.00925326	0.000199522	0.000307351	0.0010221	1.65554	2.03371	3.70001	3.51237	2.99051	60.3628	57.2861	26.4192	25.1053
P30876	DNA-directed RNA polymerase II subunit RPB2	POLR2B	110519	57931.2	30925.1	149757	130844	154482	398805	343305	461810	217349	172455	187707	247711	211646	335303	347661	458028	486504	291706	184583	174796	66458.5	145028	401307	192504	264887	430731	217028	2.59418	0.408557	0.869046	1.57046	0.581555	0.00127549	0.0342159	0.032801	0.00265261	0.132054	2.89432	1.46577	1.48411	2.57633	0.879249	60.905	8.62511	14.7747	11.8584
Q9BUI4	DNA-directed RNA polymerase III subunit RPC3	POLR3C	74710.4	113913	45500.4	37840	71006.7	52308.3	559935	433221	435215	574867	560508	340892	597968	435250	73043.6	916860	696902	865571	443552	233287	188846	78041.3	53718.3	476124	492089	368754	826444	288562	2.60903	3.19543	2.77917	3.94343	2.42539	0.00101051	0.00455272	0.112621	0.000325251	0.0412407	2.99546	2.34173	0.948382	3.48778	1.38467	43.9867	30.9545	15.246	26.649
P31689	DnaJ homolog subfamily A member 1	DNAJA1	1.25438e+06	989642	1.11016e+06	3.12245e+06	2.82457e+06	2.91343e+06	2.11673e+06	1.87277e+06	1.95738e+06	2.15728e+06	2.13486e+06	1.65307e+06	2.71856e+06	2.8804e+06	2.90095e+06	3.18874e+06	2.84046e+06	2.64712e+06	4.79128e+06	3.61996e+06	4.12496e+06	1.11806e+06	2.95348e+06	1.98229e+06	1.98174e+06	2.8333e+06	2.89211e+06	4.17873e+06	0.826172	-0.575653	-0.0599332	-0.0302975	0.500647	0.00117691	0.00648946	0.318069	0.752113	0.0249935	2.92926	2.18779	0.497478	0.123717	1.60217	11.855	5.17773	6.24896	14.3738
O60884	DnaJ homolog subfamily A member 2	DNAJA2	470697	262407	497900	702496	1.32779e+06	1.43652e+06	1.30112e+06	1.09439e+06	1.18632e+06	730950	1.30578e+06	1.09231e+06	2.09302e+06	885700	1.55169e+06	2.49534e+06	2.11235e+06	749531	2.14948e+06	1.31089e+06	1.80615e+06	410335	1.1556e+06	1.19394e+06	1.04301e+06	1.51014e+06	1.78574e+06	1.7555e+06	1.54086	-0.147888	0.386034	0.627876	0.603239	0.00119904	0.711682	0.4435	0.336184	0.146901	2.92116	0.147714	0.353107	0.473423	0.832976	31.3962	34.2808	8.67481	27.8586
Q96EY1	DnaJ homolog subfamily A member 3, mitochondrial	DNAJA3	345491	174997	273468	365502	288161	140921	573625	390227	525602	329871	258737	296354	359064	588945	486893	439940	462931	468502	564313	627850	622670	264652	264861	496485	294987	478301	457124	604944	0.907652	0.155414	0.85268	0.787349	1.19156	0.034901	0.684928	0.0847559	0.044407	0.00785872	1.45716	0.164355	1.07183	1.35255	2.10465	32.3401	43.0749	19.1553	12.0638
O75190	DnaJ homolog subfamily B member 6	DNAJB6	195688	131125	87200.9	302121	222488	76288.8	103997	526305	524489	337188	385837	282877	475642	484953	561428	171268	225669	303028	478602	528184	513665	138005	200299	384931	335301	507341	233322	506817	1.47988	0.7433	1.3408	0.220166	1.33931	0.161442	0.136102	0.0127003	0.68779	0.0106223	0.791985	0.866136	1.89618	0.162544	1.97378	39.5421	57.1842	63.2055	15.3612
Q8IXB1	DnaJ homolog subfamily C member 10	DNAJC10	1.03849e+06	1.27582e+06	1.06003e+06	919960	1.03567e+06	1.08195e+06	1.66423e+06	1.54346e+06	1.44836e+06	1.05887e+06	985170	719268	1.9532e+06	2.1524e+06	2.0057e+06	1.04554e+06	1.03241e+06	1.07647e+06	1.94509e+06	2.15558e+06	2.19471e+06	1.12478e+06	1.01253e+06	1.55202e+06	921103	2.0371e+06	1.05147e+06	2.09846e+06	0.464501	-0.136525	1.00856	0.0544479	1.05137	0.0121512	0.466902	0.000181059	0.47884	0.000285702	1.91538	0.330774	3.74218	0.31981	3.54409	11.6684	8.24056	6.97108	19.3937
O75165	DnaJ homolog subfamily C member 13	DNAJC13	276725	191954	186474	155715	238774	79183.8	736499	567151	508472	280024	229122	212871	397928	393172	309921	435882	377035	445305	397888	314068	335333	218384	157891	604041	240672	367007	419407	349096	1.46778	0.608144	1.21688	1.40943	1.1447	0.00657165	0.175337	0.0182005	0.0067503	0.0219278	2.18233	0.756128	1.73992	2.17068	1.65901	23.1694	50.5522	19.6021	14.5571
O60762	Dolichol-phosphate mannosyltransferase subunit 1	DPM1	318809	410676	246816	378861	459392	736637	672511	557181	769603	524271	346841	482008	383383	636504	590986	110082	109118	119001	754071	680367	794713	325433	524964	666432	451040	536958	112734	743050	1.0341	-0.218962	0.0325909	-2.2193	0.501242	0.0117306	0.573801	0.932709	0.0190599	0.126834	1.93068	0.241238	0.0302537	1.71988	0.896765	25.2374	35.752	15.9569	20.5482
P39656	Dolichyl-diphosphooligosaccharide--protein glycosyltransferase 48 kDa subunit	DDOST	552646	404987	184178	430333	437973	401323	280098	425040	340039	279686	206657	256566	267196	579680	915919	310150	185254	151700	466330	511243	564621	380604	423210	348392	247636	587598	215701	514065	-0.127577	-0.773149	0.473458	-0.972337	0.280577	0.793334	0.00193707	0.430454	0.0137674	0.0408788	0.100544	2.71286	0.366073	1.86115	1.3885	48.7226	4.56876	20.9049	15.0723
P04843	Dolichyl-diphosphooligosaccharide--protein glycosyltransferase subunit 1	RPN1	1.93054e+06	1.48044e+06	1.32009e+06	1.88858e+06	1.60722e+06	1.45355e+06	1.43737e+06	1.67238e+06	1.68213e+06	1.16474e+06	1.13908e+06	869164	1.49504e+06	1.61461e+06	1.6935e+06	1.67383e+06	1.05784e+06	771469	1.96672e+06	1.84283e+06	2.23202e+06	1.57703e+06	1.64978e+06	1.59729e+06	1.05766e+06	1.60105e+06	1.16771e+06	2.01386e+06	0.0184205	-0.641396	-0.043261	-0.498588	0.287688	0.923968	0.0202465	0.745002	0.17771	0.100967	0.0343432	1.69365	0.127842	0.750288	0.995822	20.068	13.3724	8.67584	15.4821
P04844	Dolichyl-diphosphooligosaccharide--protein glycosyltransferase subunit 2	RPN2	627316	319337	505041	407473	422160	602088	368622	336034	359402	208651	243683	202199	251767	423987	390223	550134	331901	624629	568568	622317	954690	483898	477240	354686	218178	355325	502221	715191	-0.448161	-1.12921	-0.425575	0.0736074	0.583613	0.224664	0.0154073	0.21036	0.828179	0.155076	0.648466	1.81227	0.677036	0.0818759	0.809456	32.0469	22.7077	4.7361	10.2315
P46977	Dolichyl-diphosphooligosaccharide--protein glycosyltransferase subunit STT3A	STT3A	632484	463362	621449	516760	458546	588748	1.8921e+06	1.2691e+06	1.43063e+06	1.30442e+06	1.21223e+06	1.18545e+06	1.32553e+06	1.12019e+06	1.04608e+06	1.42216e+06	1.17735e+06	1.29671e+06	1.4322e+06	1.34013e+06	1.17168e+06	572432	521351	1.53061e+06	1.23403e+06	1.16393e+06	1.29874e+06	1.31467e+06	1.41893	1.24305	1.15868	1.31678	1.33437	0.00789238	0.000165657	0.002181	0.00063042	0.000735792	2.10279	3.78079	2.66134	3.20037	3.13324	16.5292	12.5103	21.1231	5.05739
O95793	Double-stranded RNA-binding protein Staufen homolog 1	STAU1	474106	2.08162e+06	1.21503e+06	1.01809e+06	1.05275e+06	1.90378e+06	555438	505171	473535	281119	431520	249884	642628	662496	725569	781833	716336	160463	885787	918313	1.42212e+06	1.25692e+06	1.32487e+06	511381	320841	676898	552877	1.07541e+06	-1.29742	-2.04592	-0.96884	-1.26082	-0.300968	0.18423	0.0271911	0.0897132	0.092287	0.501052	0.734639	1.56557	1.04714	1.03486	0.300117	64.0117	37.864	8.07677	30.2688
Q9NUL3	Double-stranded RNA-binding protein Staufen homolog 2	STAU2	419478	220111	331894	522283	488839	386911	351809	232131	317374	209108	327944	159761	456809	495672	427442	311267	304024	194796	524069	437996	546266	323828	466011	300438	232271	459974	270029	502777	-0.108161	-1.00456	-0.0188115	-0.787251	0.109553	0.747403	0.0221809	0.900317	0.0241608	0.521715	0.126445	1.65402	0.0456047	1.61689	0.282567	30.8583	15.1314	20.5069	37.22
P55265	Double-stranded RNA-specific adenosine deaminase	ADAR	598948	507795	773296	1.22297e+06	1.26682e+06	1.03877e+06	5.27009e+07	2.07376e+07	4.83886e+07	3.4788e+07	2.84848e+07	2.55978e+07	2.24612e+07	2.90895e+07	2.01475e+07	2.91314e+07	3.29318e+07	3.45103e+07	3.31561e+07	2.02941e+07	2.20308e+07	626679	1.17618e+06	4.06091e+07	2.96235e+07	2.38994e+07	3.21912e+07	2.51603e+07	6.01793	4.65456	4.34479	4.77448	4.41896	0.0162274	0.000468502	0.00106147	4.15285e-05	0.00399917	1.78975	3.32929	2.97409	4.38165	2.39803	21.527	10.2881	42.709	15.865
Q16643	Drebrin	DBN1	7.92851e+06	5.19575e+06	6.97168e+06	6.0727e+06	6.22607e+06	4.43097e+06	4.68644e+06	4.86038e+06	5.52743e+06	2.20636e+06	2.36198e+06	1.73225e+06	4.04983e+06	5.84921e+06	7.53194e+06	3.24152e+06	2.19049e+06	2.05706e+06	2.96403e+06	4.7787e+06	5.73683e+06	6.69865e+06	5.57658e+06	5.02475e+06	2.1002e+06	5.81033e+06	2.49636e+06	4.49319e+06	-0.414818	-1.40886	0.059239	-1.15956	-0.311642	0.117285	0.00454454	0.849875	0.0108957	0.337675	0.930759	2.34251	0.0706448	1.96275	0.471501	20.701	17.8441	8.83502	15.6181
Q05193	Dynamin-1	DNM1	275827	240596	105411	313970	394616	348000	111870	148772	152337	216609	196130	147530	209549	339881	433946	124371	138367	148190	374480	365683	522197	207278	352195	137660	186757	327792	136976	420786	-0.590456	-0.915217	-0.103597	-1.36246	0.256712	0.263252	0.00599388	0.741899	0.000908116	0.287027	0.579628	2.22229	0.129655	3.04186	0.542078	43.4012	11.4953	16.2759	18.9985
P63167	Dynein light chain 1, cytoplasmic	DYNLL1	576933	438482	270331	1.18061e+06	1.67773e+06	1.06426e+06	6.25958e+06	5.30157e+06	3.06295e+06	4.53294e+06	3.91579e+06	4.60967e+06	4.08712e+06	3.56243e+06	2.77576e+06	1.33357e+06	1.62753e+06	2.71418e+06	2.93794e+06	2.85205e+06	3.84724e+06	428582	1.30754e+06	4.8747e+06	4.3528e+06	3.47511e+06	1.89176e+06	3.21241e+06	3.50767	1.73509	1.41021	0.532879	1.29681	0.00949144	0.000459884	0.00698015	0.273001	0.00673979	2.02267	3.33735	2.15614	0.563836	2.17135	35.8253	24.9197	33.6535	8.73923
Q03001	Dystonin	DST	5.8433e+06	1.63869e+07	1.95099e+07	5.90476e+06	5.31118e+06	1.10449e+07	7.78813e+06	8.82309e+06	6.46164e+06	8.09494e+06	8.55757e+06	9.07013e+06	8.37211e+06	9.6012e+06	8.20164e+06	9.90619e+06	1.06904e+07	8.50833e+06	5.80954e+06	6.28297e+06	6.86862e+06	1.39134e+07	7.42027e+06	7.69095e+06	8.57421e+06	8.72498e+06	9.70163e+06	6.32037e+06	-0.855236	0.208532	0.23368	0.386755	-0.231463	0.21176	0.564999	0.524423	0.302438	0.583363	0.674157	0.247952	0.280319	0.519363	0.234061	51.4699	42.4918	15.391	5.68926
P49792	E3 SUMO-protein ligase RanBP2	RANBP2	265864	123881	159816	149867	188167	155107	153344	189785	155780	138326	145019	64705.6	168666	190973	262885	148216	110034	131212	163671	192220	188912	183187	164380	166303	116017	207508	129821	181601	-0.139503	-0.502701	0.33613	-0.340517	0.143734	0.721974	0.163615	0.234688	0.10133	0.314968	0.141478	0.786177	0.629509	0.994263	0.501733	40.2977	12.6329	12.2502	38.4106
Q14258	E3 ubiquitin/ISG15 ligase TRIM25	TRIM25	434857	553357	532112	735891	739336	712610	1.79847e+06	2.40704e+06	1.69153e+06	2.18241e+06	1.71963e+06	2.12511e+06	1.44746e+06	1.81344e+06	1.48992e+06	2.70172e+06	3.34792e+06	2.72527e+06	2.6597e+06	1.78058e+06	1.63977e+06	506775	729279	1.96568e+06	2.00905e+06	1.5836e+06	2.92497e+06	2.02668e+06	1.95561	1.46197	1.11867	2.00388	1.47458	0.00295496	0.000931193	0.00180348	0.000488341	0.015294	2.52945	3.03096	2.74389	3.31128	1.81548	12.4676	1.99348	19.6346	12.557
Q75N03	E3 ubiquitin-protein ligase Hakai	CBLL1	768823	1.01129e+06	883966	809727	1.00064e+06	959500	2.81198e+07	1.94297e+07	1.97078e+07	2.54476e+07	2.52412e+07	2.27607e+07	2.16904e+07	1.8069e+07	1.25841e+07	3.10021e+07	2.75483e+07	2.95405e+07	2.53057e+07	1.97348e+07	1.54543e+07	888026	923289	2.24191e+07	2.44832e+07	1.74478e+07	2.93636e+07	2.01649e+07	4.65798	4.72886	4.24012	4.9911	4.44892	0.00165008	1.08162e-05	0.00335879	9.19105e-06	0.00251778	2.7825	4.96592	2.47382	5.03663	2.59898	13.6577	10.8824	22.0298	6.1072
O95714	E3 ubiquitin-protein ligase HERC2	HERC2	2.73088e+06	1.07754e+06	1.62766e+06	1.3486e+06	1.48555e+06	827213	1.91047e+06	1.57019e+06	1.30771e+06	1.0074e+06	1.47584e+06	1.01973e+06	2.60924e+06	1.65933e+06	1.81098e+06	9.86701e+06	2.98969e+06	1.37355e+06	1.69155e+06	1.89989e+06	2.4488e+06	1.81203e+06	1.22045e+06	1.59612e+06	1.16766e+06	2.02651e+06	4.74342e+06	2.01341e+06	-0.183033	-0.0638022	0.731582	1.95851	0.722222	0.697383	0.844853	0.0865279	0.248661	0.0584732	0.156529	0.0732187	1.06284	0.604392	1.23304	46.4642	28.4625	18.9344	22.8631
Q9H4P4	E3 ubiquitin-protein ligase NRDP1	RNF41	141331	127363	60042.4	105749	150387	61417	782751	1.15716e+06	1.10253e+06	1.28667e+06	367998	1.34704e+06	1.18993e+06	230418	478228	945390	776531	631486	501134	562089	434255	109579	105851	1.01415e+06	1.00057e+06	632858	784469	499159	3.21022	3.24071	2.57985	2.88968	2.23747	0.00162941	0.0480568	0.141996	0.00197346	0.000941951	2.78797	1.31825	0.847723	2.70477	3.02597	39.6651	42.0261	19.9426	54.8341
Q7Z6E9	E3 ubiquitin-protein ligase RBBP6	RBBP6	298003	247447	319171	421964	423532	452021	1.31301e+06	808683	1.4372e+06	1.08131e+06	971766	1.14913e+06	644942	1.14935e+06	1.2595e+06	1.38192e+06	1.18617e+06	1.4184e+06	2.01535e+06	1.27362e+06	1.46163e+06	288207	432506	1.1863e+06	1.0674e+06	1.01793e+06	1.32883e+06	1.58353e+06	2.04129	1.30331	1.23485	1.61937	1.87236	0.0096993	0.0002699	0.0365626	0.00024952	0.00667369	2.01326	3.5688	1.43696	3.60289	2.17563	12.7866	3.91186	28.0593	8.38444
Q63HN8	E3 ubiquitin-protein ligase RNF213	RNF213	150195	191378	250726	379434	407955	398788	179255	227615	142363	174570	244964	296706	219695	195179	200852	389037	392548	436198	903116	853014	878016	197433	395393	183078	238747	205242	405928	878049	-0.108906	-0.727806	-0.945958	0.037937	1.15101	0.726282	0.0125865	7.0727e-05	0.57634	8.58973e-06	0.138895	1.9001	4.15041	0.239321	5.06602	25.5978	3.68261	23.3531	25.6779
Q96EP0	E3 ubiquitin-protein ligase RNF31	RNF31	4.47676e+06	3.70283e+06	2.24711e+06	2.26996e+06	1.44961e+06	1.48961e+06	2.21988e+07	2.388e+07	1.763e+07	3.186e+07	3.28017e+07	3.79811e+07	1.84608e+07	1.71493e+07	1.15438e+07	1.72147e+07	2.35275e+07	2.37199e+07	2.60139e+07	2.26881e+07	1.67111e+07	3.47557e+06	1.73639e+06	2.12363e+07	3.42143e+07	1.5718e+07	2.14874e+07	2.18044e+07	2.61121	4.30043	3.17825	3.62932	3.65045	0.000852012	7.18416e-05	0.00282502	0.000784966	0.00183579	3.06955	4.14362	2.54898	3.10515	2.73618	32.5721	26.6367	15.2298	9.6334
Q9HAU4	E3 ubiquitin-protein ligase SMURF2	SMURF2	457762	420777	241521	179006	152796	244345	764180	715208	597075	756406	739585	605713	692365	732958	752508	718320	791277	602544	275325	161252	211127	373353	192049	692154	700568	725943	704047	215901	0.890552	1.86705	1.91838	1.8742	0.168896	0.0185753	0.000755387	8.01586e-05	0.00112482	0.606966	1.73106	3.12183	4.09605	2.94892	0.216836	30.9782	24.5499	12.4112	11.787
P19474	E3 ubiquitin-protein ligase TRIM21	TRIM21	1.29478e+06	4.56647e+06	2.79899e+06	7.34659e+06	7.08693e+06	1.69427e+07	2.25613e+06	2.29219e+06	1.71931e+06	1.97842e+06	2.61928e+06	2.21133e+06	2.65941e+06	3.16777e+06	1.83804e+06	5.49298e+06	6.42048e+06	6.03628e+06	9.99708e+06	7.90917e+06	6.38683e+06	2.88675e+06	1.04587e+07	2.08921e+06	2.26968e+06	2.55507e+06	5.98325e+06	8.09769e+06	-0.466486	-2.20415	-2.03327	-0.805709	-0.369126	0.454317	0.0652823	0.0727586	0.241012	0.526502	0.342641	1.1852	1.13812	0.617962	0.2786	56.7285	53.7041	15.3575	14.2923
Q14669	E3 ubiquitin-protein ligase TRIP12	TRIP12	935126	1.03596e+06	866105	1.29697e+06	1.12983e+06	920258	6.01626e+06	5.62512e+06	6.55363e+06	5.21743e+06	6.72394e+06	5.70741e+06	4.84181e+06	4.76879e+06	4.32862e+06	7.00693e+06	7.18956e+06	4.57472e+06	5.95617e+06	5.91524e+06	5.12229e+06	945732	1.11569e+06	6.06501e+06	5.88293e+06	4.64641e+06	6.25707e+06	5.66457e+06	2.68101	2.3986	2.05818	2.48756	2.34403	4.80525e-05	0.000476464	5.34137e-05	0.00376654	9.97514e-05	4.31828	3.32197	4.27235	2.42406	4.00108	9.03265	16.9182	7.68623	13.0622
O95071	E3 ubiquitin-protein ligase UBR5	UBR5	272322	377344	279316	289586	324808	224293	1.7897e+06	1.96932e+06	1.48414e+06	1.61382e+06	1.83542e+06	1.48497e+06	1.2108e+06	1.15119e+06	1.15737e+06	1.08698e+06	899964	886206	1.07828e+06	721802	652425	309660	279562	1.74772e+06	1.64474e+06	1.17312e+06	957716	817504	2.49672	2.55662	2.06911	1.77643	1.54806	0.000590048	0.000213439	1.39829e-05	0.000675986	0.0164029	3.22911	3.67073	4.8544	3.17006	1.78508	18.9626	18.2434	14.0356	10.7775
Q96JP5	E3 ubiquitin-protein ligase ZFP91	ZFP91	258538	619069	744100	527507	548812	1.23336e+06	1.69571e+06	1.18489e+06	1.12404e+06	3.87183e+06	2.38358e+06	2.79234e+06	964447	903160	728870	4.76853e+06	4.82241e+06	2.85102e+06	1.92891e+06	1.46333e+06	1.35858e+06	540569	769892	1.33488e+06	3.01592e+06	865493	4.14732e+06	1.58361e+06	1.30416	1.96987	0.168865	2.42945	1.04049	0.0268616	0.0109493	0.713323	0.0080138	0.0488156	1.57087	1.96061	0.146714	2.09616	1.31144	46.6396	52.152	23.5203	25.4948
P17151	Early phosphoprotein p84	UL112/UL113	963039	896108	1.17996e+06	5.01733e+06	5.60769e+06	5.37657e+06	2.17081e+06	1.78894e+06	2.41364e+06	1.45207e+06	1.35043e+06	1.47229e+06	1.90054e+07	1.56662e+07	1.1404e+07	4.4384e+07	3.70067e+07	2.9159e+07	2.33095e+07	2.06504e+07	1.74451e+07	1.01303e+06	5.33387e+06	2.12446e+06	1.42493e+06	1.53585e+07	3.68499e+07	2.04683e+07	1.06841	-1.90429	1.52579	2.78841	1.94014	0.00522509	2.42445e-05	0.0104702	0.00200949	0.000887905	2.28191	4.61539	1.98005	2.69691	3.05163	14.6473	5.57741	14.8233	4.583
Q96C19	EF-hand domain-containing protein D2	EFHD2	131133	58353.3	102892	88001.6	133024	82537.5	106869	74908.5	71115.8	102732	108122	112909	198098	206565	189378	142359	118682	169318	175576	162874	167532	97459.4	101188	84297.9	107921	198014	143453	168661	-0.209305	0.0929386	0.968564	0.503541	0.737088	0.612991	0.700121	0.00444662	0.122979	0.0147444	0.212546	0.154827	2.35197	0.910169	1.83137	37.6492	27.3811	23.2975	4.71775
O95967	EGF-containing fibulin-like extracellular matrix protein 2	EFEMP2	6.41796e+06	3.14824e+06	4.30617e+06	2.71817e+06	3.44801e+06	2.05257e+06	1.4887e+06	925648	1.73967e+06	1.09892e+06	896450	759530	1.64271e+06	2.14263e+06	2.56425e+06	1.03473e+06	1.08618e+06	863779	1.61697e+06	2.57939e+06	1.81033e+06	4.62412e+06	2.73958e+06	1.38467e+06	918299	2.11653e+06	994898	2.00223e+06	-1.73963	-1.57692	-0.372257	-1.46134	-0.452349	0.0304379	0.0117811	0.266621	0.0129447	0.213399	1.51658	1.92882	0.574106	1.88791	0.670809	35.8531	25.4772	30.1056	18.5937
Q9H4M9	EH domain-containing protein 1	EHD1	2.44282e+06	1.46064e+06	1.4263e+06	3.06194e+06	2.73379e+06	1.84847e+06	2.4511e+06	3.42138e+06	3.75088e+06	2.51681e+06	2.45567e+06	2.17842e+06	2.22444e+06	3.23782e+06	3.79588e+06	1.87321e+06	1.5382e+06	1.95656e+06	3.3766e+06	3.1346e+06	3.581e+06	1.77658e+06	2.54806e+06	3.20779e+06	2.38364e+06	3.08605e+06	1.78932e+06	3.36407e+06	0.852472	-0.0962369	0.276359	-0.509988	0.400804	0.0493427	0.685283	0.410213	0.119565	0.101199	1.30678	0.16413	0.386991	0.922395	0.994823	32.4912	24.6341	21.0645	7.5653
Q9NZN4	EH domain-containing protein 2	EHD2	5.9482e+06	4.57604e+06	4.66942e+06	7.56767e+06	7.843e+06	6.54927e+06	5.39847e+06	6.69186e+06	7.85784e+06	6.45916e+06	6.80397e+06	5.58584e+06	6.6262e+06	9.21489e+06	1.07767e+07	5.95545e+06	4.51835e+06	4.11669e+06	8.0451e+06	7.63728e+06	1.0071e+07	5.06455e+06	7.31998e+06	6.64939e+06	6.28299e+06	8.87261e+06	4.8635e+06	8.58447e+06	0.392786	-0.220388	0.277519	-0.589845	0.229889	0.131195	0.124624	0.28948	0.0228162	0.210711	0.882082	0.904397	0.538381	1.64176	0.676313	15.1383	9.31022	18.5015	9.99341
Q9H223	EH domain-containing protein 4	EHD4	462203	282396	394677	820803	856919	735869	511745	526282	453332	283713	253100	222815	457130	514044	605658	643217	534256	427224	1.00736e+06	828802	1.0375e+06	379759	804530	497120	253209	525610	534899	957888	0.38851	-1.66782	-0.614153	-0.58888	0.251711	0.108494	0.000159854	0.00769261	0.0199802	0.108146	0.964592	3.79628	2.11393	1.6994	0.96599	23.917	7.72423	7.76709	12.0252
Q92616	eIF-2-alpha kinase activator GCN1	GCN1	1.03741e+06	1.03571e+06	963513	974359	888425	614038	614236	1.19324e+06	1.03613e+06	803102	477075	739510	434600	663483	601800	783330	507893	680581	1.22302e+06	1.06644e+06	1.55127e+06	1.01221e+06	825608	947869	673229	566627	657268	1.28024e+06	-0.0947505	-0.294359	-0.543056	-0.328975	0.632891	0.731136	0.35999	0.113842	0.280878	0.0644508	0.136002	0.44371	0.943697	0.551482	1.19077	4.16737	22.7947	31.589	25.671
Q7L1Q6	eIF5-mimic protein 2	BZW1	1.04105e+06	674227	451188	882390	838157	776059	658101	845732	902610	490952	663293	510312	739712	801896	1.239e+06	968389	755134	477766	1.16822e+06	792288	1.15046e+06	722156	832202	802148	554852	926871	733763	1.03699e+06	0.151557	-0.58483	0.155434	-0.181619	0.317398	0.691085	0.0114345	0.586098	0.535374	0.180191	0.160469	1.94178	0.23203	0.271343	0.744266	41.2432	6.41855	15.9508	17.0153
Q15717	ELAV-like protein 1	ELAVL1	4.47783e+06	4.88714e+06	5.32609e+06	3.58998e+06	3.92782e+06	3.65025e+06	3.03844e+06	3.78733e+06	3.89646e+06	2.60966e+06	2.89894e+06	2.52059e+06	5.3343e+06	5.17892e+06	5.02398e+06	2.8503e+06	2.66871e+06	2.56928e+06	3.74905e+06	3.51712e+06	3.91869e+06	4.89702e+06	3.72268e+06	3.57407e+06	2.6764e+06	5.17907e+06	2.69609e+06	3.72829e+06	-0.454335	-0.476051	0.476349	-0.465473	0.00216902	0.0221284	0.00248013	0.000446978	0.00150083	0.973097	1.65505	2.60552	3.34971	2.82367	0.0118437	8.66269	4.84038	13.0684	7.39084
P38117	Electron transfer flavoprotein subunit beta	ETFB	226160	160922	243147	459715	449530	380552	34963.4	72528.3	73649.5	72719.1	51884.6	70353.7	74263.5	147463	181708	101649	88086.6	105869	403607	351254	750921	210076	429932	60380.4	64985.8	134478	98534.9	501928	-1.79876	-2.72591	-1.67674	-2.1254	0.223369	0.00597746	0.000143289	0.00183883	0.000200323	0.603425	2.22348	3.84379	2.73546	3.69827	0.219377	20.663	10.0171	36.467	17.5538
Q96JC9	ELL-associated factor 1	EAF1	139702	148678	134187	108392	145624	180678	4.4357e+06	2.50314e+06	2.99292e+06	4.83818e+06	5.20133e+06	3.84669e+06	5.30965e+06	3.95954e+06	2.55367e+06	8.95267e+06	1.06464e+07	9.83364e+06	8.57345e+06	5.92888e+06	4.24596e+06	140856	144898	3.31059e+06	4.62873e+06	3.94095e+06	9.8109e+06	6.24943e+06	4.5548	4.9975	4.76543	6.08127	5.43061	0.00545439	0.000379889	0.00884364	3.87996e-05	0.00836237	2.26325	3.42034	2.05337	4.41117	2.07767	5.19245	24.9474	30.3476	15.1486
P68104	Elongation factor 1-alpha 1	EEF1A1	1.74555e+08	1.43366e+08	1.68035e+08	2.07133e+08	2.01144e+08	2.17499e+08	1.42754e+08	1.33866e+08	1.25011e+08	1.71027e+08	1.59854e+08	1.47981e+08	1.40397e+08	2.08558e+08	1.9164e+08	1.82998e+08	1.18228e+08	1.13937e+08	2.6222e+08	2.4539e+08	3.47567e+08	1.61986e+08	2.08592e+08	1.33877e+08	1.59621e+08	1.80198e+08	1.38387e+08	2.85059e+08	-0.274957	-0.386033	-0.211095	-0.591969	0.450579	0.0597467	0.00393406	0.248515	0.0371798	0.075128	1.22369	2.40516	0.604648	1.42969	1.1242	10.1559	3.96689	6.62677	7.22006
P29692	Elongation factor 1-delta	EEF1D	2.71867e+06	2.11922e+06	2.9801e+06	2.031e+06	2.17506e+06	2.27511e+06	1.65665e+06	1.88526e+06	1.96658e+06	1.12043e+06	857958	1.39587e+06	1.24013e+06	1.4578e+06	1.72109e+06	2.26961e+06	1.20369e+06	1.17137e+06	1.56639e+06	2.00272e+06	2.98303e+06	2.60599e+06	2.16039e+06	1.83616e+06	1.12475e+06	1.47301e+06	1.54822e+06	2.18405e+06	-0.50514	-0.941683	-0.552527	-0.480677	0.0157124	0.0469265	0.00372716	0.011649	0.171278	0.958262	1.32858	2.42862	1.93371	0.766298	0.0185158	16.9365	5.68006	8.75156	23.9149
P26641	Elongation factor 1-gamma	EEF1G	6.91235e+06	2.36513e+06	2.55045e+06	3.68592e+06	3.89697e+06	2.89432e+06	1.90639e+06	2.35745e+06	2.26705e+06	1.71434e+06	1.68901e+06	1.30851e+06	1.90372e+06	2.56719e+06	4.06323e+06	2.55753e+06	1.30278e+06	1.23295e+06	2.7259e+06	3.08344e+06	4.14647e+06	3.94264e+06	3.4924e+06	2.17696e+06	1.57062e+06	2.84471e+06	1.69775e+06	3.31861e+06	-0.856845	-1.15288	-0.295936	-1.04059	-0.0736417	0.30222	0.0044369	0.41194	0.0272367	0.757023	0.519677	2.35292	0.385166	1.56484	0.120891	65.2738	15.1355	10.9623	14.475
P13639	Elongation factor 2	EEF2	4.61418e+07	2.56913e+07	3.63781e+07	3.91324e+07	3.93524e+07	3.58548e+07	3.25552e+07	2.88641e+07	2.66023e+07	2.6575e+07	2.65108e+07	2.60099e+07	2.87487e+07	3.72788e+07	4.44741e+07	4.16098e+07	3.60071e+07	1.87339e+07	5.34132e+07	4.6299e+07	5.97328e+07	3.60704e+07	3.81132e+07	2.93405e+07	2.63652e+07	3.68339e+07	3.21169e+07	5.31483e+07	-0.29792	-0.531653	-0.0492575	-0.246956	0.479734	0.335656	0.000508784	0.79826	0.438526	0.0204748	0.474105	3.29347	0.0978556	0.358004	1.68878	28.3575	5.13979	10.2414	1.17361
P49411	Elongation factor Tu, mitochondrial	TUFM	2.51096e+07	6.08269e+07	6.26542e+07	1.20034e+07	1.06531e+07	1.2561e+07	1.13873e+08	9.99522e+07	8.39173e+07	1.03259e+08	1.06812e+08	7.46046e+07	7.55012e+07	8.56744e+07	6.01171e+07	7.78751e+07	6.92255e+07	9.3225e+07	5.7332e+07	4.60166e+07	3.70459e+07	4.95302e+07	1.17391e+07	9.92474e+07	9.48918e+07	7.37643e+07	8.01086e+07	4.67982e+07	1.00272	3.01496	2.65159	2.77063	1.99513	0.0293823	0.00123732	0.00113738	0.000629472	0.00401358	1.53191	2.90752	2.94409	3.20102	2.39647	42.7388	8.35671	15.1038	18.6094
P50402	Emerin	EMD	3.10864e+07	1.80266e+07	2.92185e+07	2.09159e+07	2.48296e+07	1.68026e+07	8.29646e+06	9.5332e+06	1.58224e+07	3.45826e+06	2.91309e+06	1.86691e+06	1.10081e+07	2.20766e+07	3.24508e+07	1.12501e+07	7.99199e+06	4.0477e+06	1.38091e+07	2.11994e+07	2.5754e+07	2.61105e+07	2.08494e+07	1.12174e+07	2.74609e+06	2.18452e+07	7.76325e+06	2.02542e+07	-1.2189	-2.92455	0.0673102	-1.42527	-0.0417847	0.0338223	0.00156274	0.887553	0.0136924	0.893689	1.4708	2.80611	0.0518055	1.86352	0.0488135	27.0501	19.252	35.9778	29.4496
Q9Y6C2	EMILIN-1	EMILIN1	3.348e+07	2.00236e+07	3.30232e+07	3.37957e+07	3.56984e+07	1.95806e+07	1.21436e+07	8.5108e+06	2.14163e+07	4.61332e+06	3.59519e+06	3.58942e+06	1.46303e+07	3.13786e+07	3.33584e+07	1.39355e+07	8.91401e+06	7.41389e+06	2.11122e+07	3.44235e+07	3.32507e+07	2.88423e+07	2.96915e+07	1.40236e+07	3.93265e+06	2.64558e+07	1.00878e+07	2.95955e+07	-1.04033	-2.91648	-0.166468	-1.55744	-0.00467605	0.064451	0.00721023	0.700247	0.0228752	0.989133	1.19077	2.14205	0.154749	1.64064	0.0047454	26.491	29.6647	47.4556	14.9896
P11021	Endoplasmic reticulum chaperone BiP	HSPA5	6.14762e+07	9.53106e+07	6.93842e+07	2.9868e+07	3.08768e+07	4.03519e+07	1.42929e+08	8.61153e+07	1.02399e+08	8.40488e+07	5.39845e+07	4.53224e+07	6.98628e+07	7.91256e+07	7.21779e+07	8.54505e+07	7.21627e+07	7.76414e+07	5.34416e+07	4.81168e+07	5.72195e+07	7.53903e+07	3.36989e+07	1.10481e+08	6.11186e+07	7.37221e+07	7.84182e+07	5.2926e+07	0.551347	0.858909	1.1294	1.21849	0.651275	0.15012	0.087896	0.000773145	0.000932959	0.0106859	0.823562	1.05603	3.11174	3.03014	1.97119	23.4762	17.1628	26.4809	33.2551
Q9UKM7	Endoplasmic reticulum mannosyl-oligosaccharide 1,2-alpha-mannosidase	MAN1B1	181399	298734	632499	243686	263851	261062	3.7682e+06	3.41096e+06	2.46173e+06	2.19815e+06	2.31559e+06	1.93165e+06	1.31327e+06	1.32601e+06	637931	2.52444e+06	2.26164e+06	2.30069e+06	2.54327e+06	1.81568e+06	1.38482e+06	370877	256199	3.21363e+06	2.14846e+06	1.0924e+06	2.36226e+06	1.91459e+06	3.11519	3.06796	2.09217	3.20483	2.9017	0.00232608	7.65208e-05	0.0212415	1.37253e-05	0.00801598	2.63338	4.11622	1.67281	4.86248	2.09604	63.1053	4.26489	21.0111	9.15695
Q9BS26	Endoplasmic reticulum resident protein 44	ERP44	749218	1.14372e+06	1.08801e+06	1.00447e+06	1.14539e+06	1.63222e+06	2.85963e+06	2.59589e+06	2.62215e+06	1.9821e+06	1.90616e+06	1.94516e+06	1.66625e+06	1.7182e+06	1.33585e+06	1.59647e+06	1.64881e+06	2.23037e+06	2.45442e+06	2.34288e+06	2.13815e+06	993651	1.2607e+06	2.69256e+06	1.94448e+06	1.57344e+06	1.82522e+06	2.31182e+06	1.43817	0.625162	0.319699	0.53385	0.874808	0.000338397	0.0233333	0.236413	0.112371	0.00765462	3.47057	1.63202	0.626328	0.949344	2.11608	21.4874	26.1267	5.39578	1.95302
P14625	Endoplasmin	HSP90B1	1.5183e+07	1.81205e+07	2.98847e+07	1.22937e+07	1.22501e+07	1.67084e+07	7.18723e+06	5.9708e+06	6.57364e+06	2.45939e+06	2.21657e+06	2.26115e+06	3.65698e+06	6.55594e+06	7.55122e+06	1.15306e+07	4.21087e+06	3.16576e+06	8.6034e+06	8.39131e+06	1.44846e+07	2.10627e+07	1.37507e+07	6.57722e+06	2.31237e+06	5.92138e+06	6.30241e+06	1.04931e+07	-1.67914	-2.57206	-1.2155	-1.12553	-0.390062	0.0324312	0.00151221	0.0142085	0.0691314	0.260042	1.48904	2.82039	1.84745	1.16032	0.584956	36.9371	18.6281	9.24739	5.58993
Q6P2E9	Enhancer of mRNA-decapping protein 4	EDC4	169963	212660	153776	269505	221002	161438	540177	762190	524923	206678	369755	261013	638080	579297	775994	472650	251295	402742	503917	634658	941076	178800	217315	609097	279149	664457	375563	693217	1.76833	0.361246	1.61239	0.789266	1.67352	0.00543286	0.340721	0.00249706	0.0941978	0.0233529	2.26497	0.467601	2.60257	1.02596	1.63166	17.0137	24.9076	21.8031	29.7467
P84090	Enhancer of rudimentary homolog	ERH	4.31159e+06	1.34775e+07	6.39374e+06	8.5613e+06	9.59399e+06	9.03525e+06	1.97747e+07	1.70573e+07	2.0385e+07	3.81302e+07	2.74215e+07	2.38897e+07	2.61281e+07	3.79893e+07	2.30048e+07	1.48451e+07	1.43117e+07	3.49872e+07	1.88719e+07	1.31284e+07	9.88271e+06	8.06095e+06	9.06351e+06	1.90723e+07	2.98138e+07	2.90407e+07	2.13813e+07	1.3961e+07	1.24246	1.71784	1.67994	1.23821	0.623259	0.0203998	0.00843104	0.0119908	0.144806	0.137736	1.69037	2.07412	1.92115	0.839213	0.860953	59.6087	5.70332	9.28845	24.8728
P30084	Enoyl-CoA hydratase, mitochondrial	ECHS1	290164	486991	489382	117418	109263	115564	140394	61318.1	95811.9	78034	228773	163236	109088	122187	119261	121052	128923	139737	52703.7	130257	53710.6	422179	114082	99174.8	156681	116845	129904	78890.3	-2.08981	0.457764	0.034531	0.187379	-0.532147	0.00985777	0.384926	0.586157	0.0564901	0.244323	2.00622	0.414623	0.231986	1.24803	0.612035	27.082	3.74719	39.9752	48.2401
Q92817	Envoplakin	EVPL	232640	1.08031e+06	891653	290065	46611.2	54896.2	133364	87855.8	61409.5	111925	91122.7	42833.9	9872.83	78614.7	84164.5	115178	211971	212384	118152	100944	109876	734868	130524	94209.9	81960.6	57550.7	179844	109657	-2.96353	-0.671314	-1.18141	0.462431	-0.251317	0.0678465	0.587245	0.4305	0.597456	0.807004	1.16847	0.231181	0.366027	0.223694	0.0931242	60.5624	105.903	38.6327	43.2466
P29317	Ephrin type-A receptor 2	EPHA2	311311	208629	227364	634038	485409	377783	1.20978e+06	946603	909802	524903	773711	461423	768449	1.09232e+06	1.0067e+06	778826	849834	232540	549321	576990	518900	249101	499077	1.02206e+06	586679	955824	620400	548404	2.03668	0.233309	0.937483	0.313937	0.135976	0.00148546	0.508591	0.0201049	0.59217	0.552493	2.82814	0.293631	1.6967	0.227553	0.257674	21.9524	25.7822	16.0074	28.1338
P00533	Epidermal growth factor receptor	EGFR	1.06763e+06	826489	1.24941e+06	1.56218e+06	1.4416e+06	1.09172e+06	6.2651e+06	6.36547e+06	6.02083e+06	5.06791e+06	5.17791e+06	4.38971e+06	6.34129e+06	6.89941e+06	6.01822e+06	6.62595e+06	6.38543e+06	6.09464e+06	3.7517e+06	3.48548e+06	3.53362e+06	1.04784e+06	1.36517e+06	6.21713e+06	4.87851e+06	6.41964e+06	6.36867e+06	3.59026e+06	2.56883	1.83736	2.23341	2.22191	1.39501	5.41929e-06	0.000245319	6.67168e-05	1.79064e-05	0.000167322	5.26606	3.61027	4.17576	4.74699	3.77645	20.2466	17.9	2.8511	8.74998
Q9UBC2	Epidermal growth factor receptor substrate 15-like 1	EPS15L1	886755	2.40604e+06	2.15985e+06	1.27045e+06	1.15271e+06	2.08071e+06	1.70298e+07	1.79275e+07	1.74886e+07	1.66724e+07	2.22567e+07	1.80178e+07	1.15172e+07	1.29084e+07	8.85126e+06	1.51777e+07	1.53031e+07	1.42613e+07	2.24652e+07	2.00167e+07	1.47821e+07	1.81755e+06	1.50129e+06	1.7482e+07	1.89823e+07	1.10923e+07	1.4914e+07	1.9088e+07	3.2658	3.66038	2.88528	3.31239	3.66839	8.24751e-06	0.000513344	0.00143923	6.84992e-06	0.00153246	5.08368	3.28959	2.84187	5.16431	2.81461	44.8646	33.6532	2.5677	15.3531
P33947	ER lumen protein-retaining receptor 2	KDELR2	2.50173e+06	3.31336e+06	4.58631e+06	1.17873e+06	953736	1.44314e+06	1.06163e+07	8.19264e+06	7.76841e+06	6.03031e+06	4.65933e+06	6.12838e+06	6.75639e+06	5.76658e+06	5.16342e+06	7.30204e+06	6.83444e+06	6.15858e+06	6.36515e+06	6.20793e+06	6.01977e+06	3.46714e+06	1.19187e+06	8.8591e+06	5.60601e+06	5.89546e+06	6.76502e+06	6.19762e+06	1.35342	2.23375	2.30638	2.50487	2.37849	0.00739953	0.000873071	0.000634781	0.000102494	8.51542e-06	2.1308	3.05895	3.19738	3.9893	5.06979	30.3064	20.5532	17.3433	14.6506
O43731	ER lumen protein-retaining receptor 3	KDELR3	86468.5	94382.5	72899.1	154538	98584.7	80744.6	845531	1.44403e+06	1.39103e+06	690586	583077	763633	496594	553426	742860	434214	494014	474815	594674	570961	580757	84583.4	111289	1.22686e+06	679099	597626	467681	582131	3.85846	2.60931	2.42493	2.07121	2.38703	0.00395796	0.000568684	0.00332249	0.000231082	3.52178e-05	2.40253	3.24513	2.47854	3.63623	4.45324	12.8454	34.5965	27.0043	13.3742
O94905	Erlin-2	ERLIN2	2.53317e+06	2.08272e+06	2.82395e+06	2.4208e+06	2.54692e+06	2.23542e+06	4.97893e+06	4.78548e+06	4.7675e+06	4.43895e+06	3.11666e+06	3.07388e+06	3.91288e+06	4.06518e+06	3.94135e+06	5.33668e+06	4.74466e+06	3.37744e+06	4.97249e+06	3.76521e+06	3.62213e+06	2.47994e+06	2.40105e+06	4.84397e+06	3.54316e+06	3.97314e+06	4.48626e+06	4.11994e+06	0.965882	0.561375	0.726616	0.90185	0.77896	0.000471967	0.0668672	0.000102726	0.0237705	0.0171473	3.32609	1.17479	3.98832	1.62396	1.7658	15.0595	6.52576	2.41993	21.9033
P60842	Eukaryotic initiation factor 4A-I	EIF4A1	1.65459e+07	1.15812e+07	1.52068e+07	1.86575e+07	1.83421e+07	1.74298e+07	8.93594e+06	1.09674e+07	1.09873e+07	1.02229e+07	1.22173e+07	1.10416e+07	9.83786e+06	1.59255e+07	1.82988e+07	1.02948e+07	8.27797e+06	6.85859e+06	1.81879e+07	1.81801e+07	2.70316e+07	1.44446e+07	1.81431e+07	1.02969e+07	1.11606e+07	1.46874e+07	8.47713e+06	2.11332e+07	-0.488326	-0.701011	-0.304848	-1.09778	0.220088	0.06384	0.000524547	0.246275	0.000810278	0.37131	1.19491	3.28022	0.608579	3.09137	0.430264	17.7822	3.51408	11.4466	8.98257
P38919	Eukaryotic initiation factor 4A-III	EIF4A3	1.18637e+08	3.19894e+08	3.00435e+07	1.10498e+08	1.28321e+08	2.71691e+07	4.76111e+07	1.59771e+08	2.52061e+08	3.19111e+07	2.84929e+07	2.78219e+07	4.9301e+07	4.98542e+07	6.51921e+07	4.44235e+07	4.64621e+07	4.23989e+07	2.02442e+08	1.6304e+08	1.61283e+08	1.56191e+08	8.86627e+07	1.53148e+08	2.94086e+07	5.47824e+07	4.44281e+07	1.75588e+08	-0.0283898	-1.59209	-0.694615	-0.996854	0.985797	0.978088	0.130364	0.344111	0.229187	0.062595	0.00962223	0.884844	0.463302	0.639809	1.20346	95.0946	60.8999	66.8542	7.45699
P15170	Eukaryotic peptide chain release factor GTP-binding subunit ERF3A	GSPT1	442239	136615	202461	472072	752008	362073	144400	145746	139609	121931	120911	132039	174026	321312	437040	127637	155220	150331	265866	250989	272568	260438	528718	143252	124960	310793	144396	263141	-0.862389	-2.08103	-0.766546	-1.87247	-1.00666	0.27564	0.0254246	0.191486	0.0298718	0.0843601	0.559657	1.59475	0.717863	1.52474	1.07386	61.7611	38.0249	2.25171	4.92297
P62495	Eukaryotic peptide chain release factor subunit 1	ETF1	62946.9	8887.88	46070.7	22959.4	13711.8	10385	13983.4	26394.6	6283.88	62159.2	64789.5	47716.3	65313.3	114884	173894	31026	3871.65	43124.6	107981	104929	137589	39301.8	15685.4	15554	58221.6	118030	26007.4	116833	-1.33731	1.89213	2.91166	0.729501	2.89696	0.235156	0.00282679	0.0317374	0.445169	0.00079723	0.628644	2.54871	1.49843	0.351475	3.09842	70.373	41.5376	65.2369	15.7888
P05198	Eukaryotic translation initiation factor 2 subunit 1	EIF2S1	809229	646903	521398	546091	614184	691906	224440	183259	216227	350171	345928	283317	353203	432616	546951	769324	356718	202475	510890	458576	571605	659177	617394	207975	326472	444257	442839	513691	-1.66425	-0.919231	-0.474798	-0.47941	-0.265292	0.00586666	0.00355703	0.0693749	0.373447	0.123578	2.23161	2.44891	1.1588	0.427771	0.908058	21.8921	11.8175	10.4797	11.466
Q14152	Eukaryotic translation initiation factor 3 subunit A	EIF3A	1.61694e+07	1.10013e+07	1.40861e+07	1.90999e+07	1.90198e+07	1.71617e+07	2.68217e+07	3.43919e+07	3.11655e+07	3.44141e+07	3.02456e+07	3.65109e+07	2.16177e+07	2.63796e+07	2.62876e+07	1.91588e+07	2.18587e+07	2.01444e+07	3.00174e+07	3.42177e+07	3.08048e+07	1.37523e+07	1.84271e+07	3.0793e+07	3.37235e+07	2.47616e+07	2.03873e+07	3.168e+07	1.16293	0.871922	0.426275	0.145837	0.781739	0.00304064	0.00141852	0.0201668	0.124674	0.000766397	2.51703	2.84817	1.69536	0.904225	3.11555	18.9074	5.95115	12.3367	9.45689
P55884	Eukaryotic translation initiation factor 3 subunit B	EIF3B	2.11562e+06	2.2301e+06	2.10719e+06	1.66637e+06	2.16623e+06	2.90415e+06	1.49507e+07	1.66021e+07	1.24104e+07	1.83155e+07	1.50326e+07	1.90647e+07	1.01325e+07	9.81153e+06	7.96821e+06	7.41185e+06	9.16901e+06	1.11614e+07	1.63662e+07	1.40677e+07	1.10185e+07	2.15097e+06	2.24558e+06	1.46544e+07	1.7471e+07	9.30409e+06	9.24743e+06	1.38175e+07	2.76828	2.9598	2.05078	2.04196	2.62133	0.000510514	0.000294355	0.000763654	0.00357715	0.00189368	3.29199	3.53113	3.1171	2.44646	2.72269	3.19204	27.7296	14.4086	12.2755
Q99613	Eukaryotic translation initiation factor 3 subunit C	EIF3C	3.40693e+06	4.5864e+06	2.58922e+06	2.74398e+06	4.90857e+06	3.867e+06	2.08932e+07	2.01968e+07	1.56019e+07	2.24016e+07	1.98027e+07	2.21563e+07	1.88708e+07	1.45134e+07	1.2031e+07	8.87771e+06	1.69839e+07	1.60013e+07	1.85116e+07	1.38719e+07	1.03058e+07	3.52752e+06	3.83985e+06	1.88973e+07	2.14536e+07	1.51384e+07	1.39543e+07	1.42298e+07	2.42146	2.48209	1.97909	1.86159	1.88979	0.000943628	7.06574e-05	0.00571359	0.0183561	0.013373	3.0252	4.15084	2.24309	1.73622	1.87377	28.463	28.1925	15.2141	6.68841
O15371	Eukaryotic translation initiation factor 3 subunit D	EIF3D	2.87613e+06	3.37886e+06	3.06592e+06	4.17955e+06	3.32149e+06	4.94766e+06	8.48276e+06	7.85381e+06	5.85877e+06	1.06662e+07	7.48245e+06	9.33366e+06	7.66646e+06	7.43177e+06	5.34655e+06	6.67117e+06	7.28351e+06	6.5515e+06	8.48903e+06	6.39357e+06	6.02985e+06	3.10697e+06	4.14957e+06	7.39845e+06	9.16078e+06	6.81492e+06	6.83539e+06	6.97081e+06	1.25171	1.14251	0.715737	0.720064	0.748366	0.00594591	0.00841066	0.0380684	0.00674484	0.0348861	2.22578	2.07517	1.41944	2.17103	1.45735	8.1709	19.6046	18.5172	17.4539
P60228	Eukaryotic translation initiation factor 3 subunit E	EIF3E	2.97079e+06	5.95658e+06	4.36838e+06	3.76967e+06	3.74545e+06	6.38149e+06	1.72862e+07	1.56663e+07	1.2064e+07	2.01689e+07	1.51881e+07	1.77866e+07	1.12024e+07	1.21452e+07	9.77094e+06	1.16026e+07	1.29796e+07	9.96728e+06	1.61611e+07	1.32405e+07	1.09841e+07	4.43192e+06	4.6322e+06	1.50055e+07	1.77145e+07	1.10395e+07	1.15165e+07	1.34619e+07	1.75949	1.93516	1.2529	1.31393	1.53912	0.00392864	0.00147786	0.00453376	0.00506301	0.00703763	2.40576	2.83037	2.34354	2.29559	2.15257	33.7079	32.7053	17.8138	14.0628
O00303	Eukaryotic translation initiation factor 3 subunit F	EIF3F	1.33265e+06	1.45386e+06	1.50856e+06	1.17714e+06	1.2631e+06	1.7905e+06	8.6453e+06	9.75894e+06	7.24181e+06	9.72448e+06	8.30846e+06	1.06877e+07	5.70085e+06	5.4842e+06	4.48088e+06	5.74134e+06	6.54593e+06	6.00151e+06	9.00664e+06	6.99224e+06	6.57449e+06	1.43169e+06	1.41025e+06	8.54868e+06	9.57355e+06	5.22198e+06	6.09626e+06	7.52445e+06	2.57798	2.7631	1.88865	2.11198	2.41564	0.000620287	0.000339568	0.000831293	0.000104552	0.00139545	3.20741	3.46907	3.08025	3.98067	2.85529	6.28796	23.5492	14.7548	12.5009
O75821	Eukaryotic translation initiation factor 3 subunit G	EIF3G	186393	150985	227227	282525	490471	440458	4.49583e+06	4.3579e+06	3.07946e+06	2.37839e+06	3.40344e+06	2.33325e+06	2.07491e+06	1.72736e+06	1.21404e+06	1.6876e+06	1.83192e+06	1.49716e+06	3.66404e+06	3.70203e+06	3.16473e+06	188202	404485	3.97773e+06	2.70503e+06	1.6721e+06	1.67223e+06	3.51027e+06	4.40159	2.74148	2.0475	2.04761	3.11742	0.00110199	0.00292337	0.00794333	0.000390578	7.23862e-05	2.95782	2.53412	2.1	3.40829	4.14034	20.2726	26.8341	19.6337	22.3757
O15372	Eukaryotic translation initiation factor 3 subunit H	EIF3H	894127	1.03092e+06	994532	671967	527025	1.07454e+06	5.59512e+06	8.03176e+06	5.30946e+06	7.6072e+06	7.49316e+06	7.29309e+06	5.32398e+06	5.35657e+06	3.44161e+06	5.10907e+06	5.41702e+06	4.29286e+06	5.30934e+06	5.19032e+06	4.29662e+06	973193	757844	6.31211e+06	7.46449e+06	4.70739e+06	4.93965e+06	4.93209e+06	2.69733	3.30007	2.63495	2.70444	2.70223	0.00349537	3.66644e-06	0.00378713	0.000361373	0.000313062	2.45651	5.43576	2.42169	3.44204	3.50437	7.28006	37.4325	23.7019	2.13018
Q13347	Eukaryotic translation initiation factor 3 subunit I	EIF3I	1.21536e+06	1.30963e+06	1.59453e+06	1.47947e+06	1.5156e+06	1.85281e+06	8.41544e+06	9.1079e+06	7.27142e+06	1.11403e+07	8.73037e+06	9.33582e+06	5.38053e+06	6.12859e+06	4.36483e+06	4.81303e+06	5.42348e+06	4.24657e+06	7.60988e+06	6.50016e+06	5.17972e+06	1.37318e+06	1.61596e+06	8.26492e+06	9.73549e+06	5.29132e+06	4.82769e+06	6.42992e+06	2.58948	2.59086	1.71123	1.57894	1.99241	0.000229185	0.00037879	0.00218739	0.000872902	0.00250115	3.63981	3.4216	2.66007	3.05903	2.60186	14.3761	12.7423	11.2215	12.8775
Q9UBQ5	Eukaryotic translation initiation factor 3 subunit K	EIF3K	1.12011e+06	6.14839e+06	5.24965e+06	1.533e+06	1.23929e+06	3.88702e+06	866026	1.99559e+06	1.23011e+06	1.77852e+06	1.57626e+06	1.95042e+06	886316	952248	681895	477606	927667	1.15516e+06	1.53779e+06	1.2848e+06	1.19588e+06	4.17272e+06	2.21977e+06	1.36391e+06	1.7684e+06	840153	853479	1.33949e+06	-1.61324	-0.327966	-1.40169	-1.37898	-0.728728	0.150785	0.621483	0.176607	0.187834	0.355922	0.821641	0.206571	0.752993	0.726225	0.448646	64.264	65.382	42.2716	10.5907
Q9Y262	Eukaryotic translation initiation factor 3 subunit L	EIF3L	3.39563e+06	6.48508e+06	6.28256e+06	4.74265e+06	4.23179e+06	6.89717e+06	2.36969e+07	2.76411e+07	2.06734e+07	2.98254e+07	2.52966e+07	3.01922e+07	1.55153e+07	1.43877e+07	1.20791e+07	1.41089e+07	1.74799e+07	1.43168e+07	2.21063e+07	1.71012e+07	1.41123e+07	5.38775e+06	5.29054e+06	2.40038e+07	2.84381e+07	1.3994e+07	1.53018e+07	1.77732e+07	2.15551	2.42634	1.40333	1.53222	1.74822	0.00116566	0.000198929	0.00258856	0.0018273	0.00722149	2.93343	3.7013	2.58694	2.73819	2.14137	32.0764	26.739	14.556	9.58842
Q7L2H7	Eukaryotic translation initiation factor 3 subunit M	EIF3M	624533	677018	387333	734884	465671	739864	2.28791e+06	5.5609e+06	3.2632e+06	3.69355e+06	4.9399e+06	4.38198e+06	1.98134e+06	1.66432e+06	2.13234e+06	433228	735797	1.0734e+06	3.49208e+06	4.41663e+06	3.71106e+06	562961	646807	3.704e+06	4.33848e+06	1.926e+06	747475	3.87326e+06	2.71798	2.74578	1.5742	0.20869	2.58214	0.0321594	0.0005768	0.00149147	0.650479	0.000388006	1.49269	3.23897	2.82639	0.186767	3.41116	27.4168	24.2557	45.368	14.3901
Q04637	Eukaryotic translation initiation factor 4 gamma 1	EIF4G1	1.16959e+07	3.46942e+07	3.03227e+07	1.47895e+07	1.24318e+07	3.2793e+07	3.44268e+07	3.64246e+07	2.33658e+07	3.64362e+07	3.58655e+07	3.54634e+07	2.04477e+07	1.98721e+07	1.31368e+07	2.22456e+07	2.06103e+07	1.95903e+07	3.12587e+07	2.41414e+07	2.0022e+07	2.55709e+07	2.00048e+07	3.14057e+07	3.59217e+07	1.78189e+07	2.08154e+07	2.51407e+07	0.296524	0.844511	-0.166938	0.0573073	0.32968	0.512983	0.0687287	0.765453	0.906432	0.516119	0.289897	1.16286	0.116082	0.0426647	0.28725	47.7624	55.674	22.3975	1.36075
P78344	Eukaryotic translation initiation factor 4 gamma 2	EIF4G2	270880	144350	129110	576765	512620	498784	299777	550894	427048	179046	115006	185240	463768	679145	553374	467844	439089	380587	562291	723690	1.14144e+06	181447	529390	425906	159764	565429	429173	809139	1.23099	-1.72839	0.0950165	-0.30277	0.612058	0.045641	0.00035665	0.618798	0.0463757	0.183611	1.34064	3.44776	0.208451	1.33371	0.736102	42.8914	7.85953	29.4813	24.3389
O43432	Eukaryotic translation initiation factor 4 gamma 3	EIF4G3	164195	148534	130604	156034	177917	173747	562735	960704	532952	959159	1.12809e+06	1.27805e+06	416280	346904	317004	565644	575369	252311	381118	296172	321864	147778	169233	685464	1.12177e+06	360063	464441	333051	2.21365	2.72869	1.08924	1.45649	0.976736	0.0176936	0.00049856	0.00319294	0.0499843	0.00325733	1.75219	3.30228	2.49581	1.30117	2.48714	11.374	6.86563	34.8421	14.2222
P23588	Eukaryotic translation initiation factor 4B	EIF4B	410947	1.13627e+06	1.02302e+06	440610	564113	1.19888e+06	4.27674e+06	3.25819e+06	2.32856e+06	6.43608e+06	4.48582e+06	5.82548e+06	3.1329e+06	2.90246e+06	2.18649e+06	2.73963e+06	3.65697e+06	3.2738e+06	2.78838e+06	2.06357e+06	1.44169e+06	856748	734533	3.28783e+06	5.58246e+06	2.74062e+06	3.22347e+06	2.09788e+06	1.94019	2.926	1.8996	2.13371	1.51403	0.0159758	0.00146184	0.00557075	0.00217624	0.0399641	1.79654	2.8351	2.25409	2.66229	1.39833	45.545	55.3885	29.6375	17.8699
P06730	Eukaryotic translation initiation factor 4E	EIF4E	125625	52423.4	110532	139604	92761.8	71486.7	296379	585583	452814	587063	548766	681360	487495	407867	315145	281771	364338	249581	750534	579935	517399	96193.5	101284	444925	605730	403503	298563	615956	2.20955	2.58027	1.99417	1.55963	2.60442	0.015717	0.0003374	0.00490696	0.00762695	0.00208141	1.80363	3.47185	2.30919	2.11765	2.68164	40.1793	34.4072	32.5365	11.2657
O60573	Eukaryotic translation initiation factor 4E type 2	EIF4E2	267874	172097	67731.8	464721	255540	39351.5	66267	5291.14	16572.7	414414	306654	380672	23961.3	22039	30964.5	104548	26377.9	154629	17386.2	47049.5	59017.9	169234	253204	29376.9	367247	25654.9	95185	41151.2	-2.52627	0.536449	-3.30299	-1.41149	-2.62129	0.0827515	0.419481	0.13758	0.285684	0.160903	1.08222	0.377287	0.861445	0.544114	0.793436	59.1499	84.0012	110.433	15.0091
P63241	Eukaryotic translation initiation factor 5A-1	EIF5A	6.35847e+06	3.30466e+06	4.33851e+06	4.88804e+06	5.82067e+06	4.595e+06	2.68512e+06	2.83956e+06	2.6438e+06	1.98619e+06	2.42161e+06	1.84825e+06	2.81336e+06	4.35269e+06	6.13881e+06	2.93266e+06	1.98899e+06	1.37302e+06	4.67355e+06	3.89358e+06	6.32137e+06	4.66721e+06	5.10124e+06	2.72283e+06	2.08535e+06	4.43495e+06	2.09822e+06	4.96283e+06	-0.777455	-1.29056	-0.201929	-1.28168	-0.0396839	0.0965109	0.00178496	0.552761	0.0068232	0.871899	1.01542	2.74837	0.257463	2.16601	0.0595337	33.2793	12.5469	3.78947	14.3507
P56537	Eukaryotic translation initiation factor 6	EIF6	1.18373e+07	6.03889e+06	7.98117e+06	1.17566e+07	1.05643e+07	7.45423e+06	2.15581e+06	3.74821e+06	4.77424e+06	1.25048e+06	1.30403e+06	648271	3.17169e+06	7.42679e+06	1.14262e+07	2.49806e+06	2.11062e+06	1.05361e+06	5.11963e+06	1.02939e+07	1.33436e+07	8.61912e+06	9.92504e+06	3.55942e+06	1.06759e+06	7.34156e+06	1.88743e+06	9.58573e+06	-1.2759	-3.21671	-0.434987	-2.39465	-0.0501851	0.0534926	0.00242224	0.393844	0.00402819	0.90679	1.27171	2.61578	0.404676	2.39489	0.0424932	34.2421	22.3804	37.0673	34.1074
Q13868	Exosome complex component RRP4	EXOSC2	288087	317743	97468.4	215362	270426	234501	197344	171009	199130	192005	122258	139845	173311	217883	210010	258084	342087	246613	351547	395760	443356	234433	240096	189161	151369	200401	282261	396887	-0.309561	-0.66554	-0.260722	0.233418	0.725116	0.550929	0.0284169	0.134357	0.284521	0.00722136	0.258905	1.54642	0.871739	0.545886	2.14138	50.9902	11.6434	8.3239	23.9636
Q9NPD3	Exosome complex component RRP41	EXOSC4	825693	226134	767731	501521	360375	510456	790927	630320	682374	575338	494686	466685	849029	683481	806050	770532	730868	1.09206e+06	712529	903540	927725	606519	457451	701207	512236	779520	864487	847931	0.209286	0.163193	0.76897	0.918227	0.890331	0.655398	0.402103	0.00974946	0.0306264	0.00952622	0.183495	0.395662	2.01102	1.5139	2.02108	54.5235	18.4039	11.686	11.013
P42285	Exosome RNA helicase MTR4	MTREX	9.54011e+06	1.362e+07	1.83501e+07	1.03308e+07	1.30425e+07	1.72729e+07	1.0212e+08	1.06129e+08	9.73512e+07	1.16535e+08	1.1344e+08	1.11194e+08	9.11288e+07	8.3677e+07	6.96361e+07	1.08007e+08	1.10828e+08	1.15908e+08	1.18137e+08	9.40664e+07	7.40677e+07	1.38367e+07	1.35487e+07	1.01867e+08	1.13723e+08	8.14806e+07	1.11581e+08	9.54236e+07	2.88011	3.06929	2.5883	3.04186	2.81619	1.64867e-05	2.48922e-06	0.000507512	5.73209e-06	0.00315575	4.78287	5.60394	3.29455	5.24169	2.5009	31.8643	25.8227	4.31397	2.35813
O14980	Exportin-1	XPO1	451584	250784	264732	452399	421285	314282	425856	440948	577913	481931	583555	490465	355344	449332	685874	233467	285860	300244	592288	533300	566903	322367	395989	481572	518651	496850	273190	564164	0.579049	0.389303	0.327351	-0.535553	0.510654	0.120145	0.0816354	0.39867	0.0574996	0.0204377	0.920294	1.08812	0.399387	1.24034	1.68957	34.7811	18.2961	17.396	10.8687
P55060	Exportin-2	CSE1L	486955	297204	248697	322072	364115	285352	165358	170194	188774	175663	175267	210401	252121	314568	385452	269662	243791	155836	276101	285171	363660	344285	323846	174775	187110	317381	223096	308310	-0.978105	-0.791422	-0.029095	-0.537642	-0.0709256	0.0810834	0.00588825	0.892069	0.0711857	0.687694	1.09107	2.23001	0.0496018	1.14761	0.162604	36.5725	12.1698	7.07319	10.7804
Q9BSJ8	Extended synaptotagmin-1	ESYT1	2.3617e+06	1.86518e+06	1.91989e+06	1.62105e+06	1.60138e+06	1.54931e+06	948354	1.44665e+06	1.57293e+06	691589	1.42844e+06	570438	824715	1.22832e+06	1.87418e+06	684368	835708	672227	1.86641e+06	2.16296e+06	2.68473e+06	2.04892e+06	1.59058e+06	1.32264e+06	896824	1.30907e+06	730768	2.23803e+06	-0.631443	-0.826657	-0.281011	-1.12207	0.492679	0.0424221	0.0613624	0.41018	0.000110829	0.0543145	1.37241	1.2121	0.387025	3.95535	1.26508	13.2874	2.3305	24.9679	51.7789
Q9GZZ8	Extracellular glycoprotein lacritin	LACRT	203916	221962	129576	201713	123699	79463.3	115289	68238.6	121044	101654	81810.2	24736.2	1.14976e+06	61809	88663.4	96854.2	86717.3	67717.2	205336	109677	119467	185151	134959	101524	69400.1	433412	83762.9	144827	-0.866887	-0.959507	1.68322	-0.688134	0.101809	0.0635846	0.198045	0.453732	0.235949	0.843664	1.19665	0.703237	0.343201	0.627182	0.0738304	26.4475	45.8644	28.5344	57.5394
Q16610	Extracellular matrix protein 1	ECM1	177314	215415	157813	750893	506206	256440	79570.2	103509	81659.2	106536	131479	111097	227403	111512	138012	85834.9	86726	111418	118708	174893	156144	183514	504513	88246.1	116371	158975	94659.5	149915	-1.05628	-2.11617	-1.66609	-2.41407	-1.75075	0.00683303	0.0532426	0.078438	0.045633	0.069111	2.16539	1.27374	1.10547	1.34072	1.16045	15.9647	49.0038	15.0253	11.4131
Q9Y5B9	FACT complex subunit SPT16	SUPT16H	761946	947989	686889	919717	1.21817e+06	1.10964e+06	1.04297e+06	977759	901455	798255	759512	530553	1.14029e+06	1.11141e+06	1.15108e+06	1.68181e+06	1.72967e+06	739966	1.26317e+06	1.05316e+06	1.17362e+06	798941	1.08251e+06	974063	696107	1.13426e+06	1.38381e+06	1.16332e+06	0.285925	-0.637001	0.0673673	0.354269	0.103865	0.116614	0.0329121	0.588182	0.417775	0.489652	0.933251	1.48264	0.230489	0.379057	0.310113	16.8252	13.9552	7.27172	20.7836
Q08945	FACT complex subunit SSRP1	SSRP1	348718	581142	260528	905608	839486	907701	544915	800769	753200	479241	319715	458709	778547	794575	1.34019e+06	729089	636647	380117	742401	944547	1.00724e+06	396796	884265	699628	419221	971103	581951	898064	0.818191	-1.07677	0.135146	-0.603582	0.0223395	0.070679	0.00106329	0.664811	0.0472645	0.876005	1.15071	2.97335	0.177302	1.32547	0.0574934	41.7409	4.38714	19.4504	20.7014
P52907	F-actin-capping protein subunit alpha-1	CAPZA1	6.21314e+06	3.76718e+06	3.77169e+06	4.02117e+06	4.28869e+06	3.20328e+06	1.21565e+07	1.34356e+07	9.76875e+06	1.25355e+07	1.97481e+07	1.51618e+07	1.04231e+07	1.15841e+07	9.99716e+06	7.98712e+06	7.76961e+06	8.72209e+06	8.81837e+06	8.81267e+06	7.45132e+06	4.584e+06	3.83772e+06	1.1787e+07	1.58151e+07	1.06681e+07	8.1596e+06	8.36078e+06	1.36251	2.04298	1.47499	1.08825	1.12339	0.00591774	0.00494061	0.000289001	0.000578672	0.00127483	2.22784	2.30622	3.5391	3.23757	2.89455	30.7782	14.7349	15.7899	23.0818
P47755	F-actin-capping protein subunit alpha-2	CAPZA2	1.61121e+06	1.13078e+06	1.35496e+06	1.18868e+06	1.41575e+06	795236	4.08151e+06	4.3153e+06	3.45046e+06	4.03833e+06	5.0655e+06	4.38493e+06	3.09754e+06	3.36961e+06	2.5963e+06	3.42654e+06	3.49768e+06	2.41331e+06	3.20145e+06	2.83184e+06	2.33928e+06	1.36565e+06	1.13322e+06	3.94909e+06	4.49625e+06	3.02115e+06	3.11251e+06	2.79085e+06	1.53193	1.98829	1.41467	1.45765	1.30028	0.000915575	0.000670105	0.00287641	0.00738864	0.0058001	3.03831	3.17386	2.54115	2.13144	2.23656	17.6028	27.7043	11.3283	11.622
P47756	F-actin-capping protein subunit beta	CAPZB	5.1364e+06	2.79795e+06	3.84295e+06	2.97134e+06	3.61291e+06	2.49555e+06	8.76116e+06	7.62059e+06	7.38733e+06	1.02274e+07	9.91358e+06	1.05944e+07	9.07547e+06	9.50256e+06	7.8365e+06	7.8453e+06	7.46003e+06	5.29725e+06	7.69616e+06	6.32759e+06	5.48606e+06	3.92577e+06	3.0266e+06	7.92303e+06	1.02451e+07	8.80484e+06	6.86753e+06	6.50327e+06	1.01308	1.75917	1.5406	1.18209	1.10347	0.00745801	4.46865e-05	0.000630803	0.010953	0.00850256	2.12738	4.34982	3.20011	1.96047	2.07045	29.8393	18.5266	9.27866	3.32598
Q92945	Far upstream element-binding protein 2	KHSRP	131793	176839	182536	152630	145999	108424	460622	352817	352744	477731	447046	201973	365201	230112	360575	870863	595342	224647	372486	275832	194908	163723	135684	388728	375583	318629	563617	281075	1.24751	1.46888	1.23162	2.05446	1.0507	0.00463563	0.0532176	0.0168826	0.0848263	0.0521274	2.33389	1.27394	1.77256	1.07147	1.28293	16.979	17.5699	16.0169	40.2392
Q96I24	Far upstream element-binding protein 3	FUBP3	694351	832322	970968	883682	817439	774213	1.16947e+06	1.28759e+06	1.2078e+06	1.04455e+06	866709	696633	1.34325e+06	1.25891e+06	1.38794e+06	1.64493e+06	1.30795e+06	1.12314e+06	1.55049e+06	1.40894e+06	1.46985e+06	832547	825111	1.22162e+06	869297	1.33003e+06	1.35867e+06	1.47643e+06	0.55319	0.07526	0.688799	0.719539	0.839447	0.0111017	0.696501	0.000518073	0.0267892	0.000232073	1.95461	0.157078	3.28561	1.57204	3.63438	16.6127	6.68231	4.9327	20.0129
Q16658	Fascin	FSCN1	1.03899e+07	4.95382e+06	6.22893e+06	6.99931e+06	7.04337e+06	6.05105e+06	4.00271e+06	2.65632e+06	3.60398e+06	1.84665e+06	1.50058e+06	1.42639e+06	3.74013e+06	5.94511e+06	7.35005e+06	4.26151e+06	2.34575e+06	1.08399e+06	5.593e+06	5.36324e+06	8.40066e+06	7.19087e+06	6.69791e+06	3.421e+06	1.59121e+06	5.67843e+06	2.56375e+06	6.4523e+06	-1.07175	-2.07359	-0.238218	-1.38546	-0.0538972	0.0894339	0.000126376	0.406226	0.0134373	0.823026	1.0485	3.89834	0.391232	1.87169	0.0845866	39.5338	8.37027	20.2161	14.0968
O95573	Fatty acid CoA ligase Acsl3	ACSL3	712184	418915	362729	656047	790472	600103	677035	353409	449734	251314	302143	161687	352912	448263	448235	461690	487804	556682	999976	752106	1.05088e+06	497943	682207	493393	238381	416470	502059	934320	-0.0132421	-1.51694	-0.711998	-0.442355	0.453706	0.976426	0.00314131	0.0148542	0.0463686	0.0802491	0.0103605	2.50289	1.82815	1.33378	1.09556	37.6857	14.3422	33.6794	29.8328
P49327	Fatty acid synthase	FASN	1.55607e+07	7.45424e+06	8.79051e+06	8.52843e+06	9.79655e+06	7.89548e+06	7.13828e+06	7.46588e+06	6.72554e+06	5.661e+06	6.27337e+06	5.28016e+06	7.78706e+06	1.09806e+07	1.26855e+07	5.94257e+06	4.52169e+06	3.81098e+06	8.18174e+06	9.17281e+06	1.32038e+07	1.06018e+07	8.74015e+06	7.1099e+06	5.73818e+06	1.04844e+07	4.75842e+06	1.01861e+07	-0.576411	-0.607066	0.262513	-0.877177	0.220875	0.237848	0.00883997	0.320832	0.0090233	0.426258	0.6237	2.05355	0.493722	2.04463	0.370328	40.9947	11.076	5.21786	8.73246
Q01469	Fatty acid-binding protein 5	FABP5	2.26133e+07	6.29868e+06	4.25058e+06	4.60567e+06	2.23183e+06	2.6792e+06	2.30167e+06	3.29834e+06	2.63335e+06	3.16726e+06	2.21526e+06	2.77059e+06	4.34992e+06	1.7075e+06	8.93606e+06	1.78982e+06	3.92307e+06	3.72875e+06	2.23012e+06	2.28486e+06	1.62112e+06	1.10542e+07	3.17223e+06	2.74445e+06	2.7177e+06	4.99783e+06	3.14722e+06	2.04536e+06	-2.01	-0.223112	0.655802	-0.011423	-0.633141	0.226344	0.590812	0.459653	0.981184	0.21165	0.645232	0.228551	0.33757	0.00824962	0.674382	91.0308	39.7634	18.4933	17.5958
P62861	FAU ubiquitin-like and ribosomal protein S30	FAU	2.10259e+07	2.73156e+07	1.91388e+07	1.74141e+07	1.44451e+07	2.24468e+07	1.74554e+07	1.4638e+07	1.56609e+07	1.49736e+07	1.74014e+07	2.60584e+07	2.32713e+07	2.37122e+07	2.76193e+07	2.36142e+07	1.47491e+07	1.4729e+07	1.39549e+07	1.26134e+07	1.14946e+07	2.24934e+07	1.8102e+07	1.59181e+07	1.94778e+07	2.48676e+07	1.76974e+07	1.26877e+07	-0.498834	0.10568	0.458118	-0.0326085	-0.512723	0.0650973	0.753797	0.0672465	0.919691	0.0908299	1.18644	0.122746	1.17233	0.0363583	1.04177	19.0339	22.3456	8.95954	29.9154
Q6ZVX7	F-box only protein 50	NCCRP1	3.3747e+06	1.94113e+06	1.23045e+06	1.27646e+06	884499	353740	494046	915553	216398	408811	436971	571304	1.07591e+06	510564	1.26682e+06	432022	759946	808596	650403	606051	550746	2.18209e+06	838234	541999	472362	951098	666854	602400	-2.00935	-0.82746	0.182241	-0.329982	-0.476632	0.0685471	0.24983	0.763749	0.58922	0.430015	1.16401	0.602355	0.117049	0.229723	0.366516	50.0549	55.2469	64.9513	18.3832
Q9UKB1	F-box/WD repeat-containing protein 11	FBXW11	2.16784e+06	8.87867e+06	6.53717e+06	4.49526e+06	4.97724e+06	8.98113e+06	3.56431e+06	4.05491e+06	3.03641e+06	8.26678e+06	5.30968e+06	7.04203e+06	5.40099e+06	4.83057e+06	4.41689e+06	5.67979e+06	6.83963e+06	7.42694e+06	1.07036e+07	9.80454e+06	7.02675e+06	5.86123e+06	6.15121e+06	3.55188e+06	6.87283e+06	4.88282e+06	6.64879e+06	9.1783e+06	-0.72262	0.160033	-0.333157	0.112221	0.577357	0.310053	0.686289	0.431123	0.758541	0.168229	0.508564	0.163493	0.365399	0.120021	0.774099	58.1124	40.0344	14.3407	21.6183
Q9BZK7	F-box-like/WD repeat-containing protein TBL1XR1	TBL1XR1	299459	294789	286140	364154	321172	325805	463942	387276	321503	783116	710268	614658	1.98605e+06	1.86312e+06	1.40238e+06	1.80863e+06	1.56677e+06	1.97636e+06	1.21367e+06	1.04688e+06	973209	293463	337043	390907	702681	1.75051e+06	1.78392e+06	1.07792e+06	0.413649	1.05993	2.37677	2.40404	1.67724	0.0779205	0.00195186	0.00136673	0.000268353	0.000514572	1.10835	2.70955	2.86432	3.57129	3.28855	2.30276	6.99973	18.2368	12.0232
Q96NE9	FERM domain-containing protein 6	FRMD6	45409.9	79768.7	69197.2	118417	112400	78122.1	295558	306278	195118	335541	389274	355634	242957	251693	255988	98305.9	84757.3	67355.5	90931.7	75116.5	64449.3	64791.9	102980	265651	360150	250212	83472.9	76832.5	2.03565	1.80623	1.28079	-0.302983	-0.422574	0.00549386	0.000214215	0.000359347	0.274497	0.150325	2.26012	3.66915	3.44449	0.561462	0.822969	27.1607	21.1077	23.0824	7.53839
Q9Y4F1	FERM, ARHGEF and pleckstrin domain-containing protein 1	FARP1	1.03185e+06	732838	604028	1.07986e+06	1.03945e+06	750994	1.79686e+06	2.11199e+06	2.17856e+06	1.32652e+06	1.33049e+06	1.19792e+06	1.11899e+06	1.25612e+06	1.87119e+06	859745	936260	889382	1.63623e+06	1.54517e+06	1.70719e+06	789571	956768	2.02914e+06	1.28498e+06	1.41543e+06	895129	1.62953e+06	1.36172	0.425502	0.565002	-0.0960726	0.768218	0.00200663	0.0431639	0.144553	0.591815	0.00408156	2.69753	1.36488	0.839972	0.227814	2.38917	27.7974	18.7451	10.0482	5.86945
P02794	Ferritin heavy chain	FTH1	1.95027e+06	1.32358e+06	1.64978e+06	3.02812e+06	2.96695e+06	1.75471e+06	1.00974e+06	1.18123e+06	1.11216e+06	725029	956740	672696	3.78567e+06	5.55129e+06	4.83298e+06	1.46369e+06	1.23746e+06	808150	1.81865e+06	1.29102e+06	2.20855e+06	1.64121e+06	2.58326e+06	1.10104e+06	784822	4.72331e+06	1.16977e+06	1.77274e+06	-0.575891	-1.71876	0.870607	-1.14297	-0.54321	0.045108	0.0132188	0.0315018	0.0364799	0.175209	1.34575	1.87881	1.50166	1.43795	0.756442	19.0979	27.802	7.83676	19.2613
P02792	Ferritin light chain	FTL	1.09045e+06	942491	793203	2.9201e+06	2.90218e+06	1.41315e+06	452595	981334	980235	466398	658381	515670	1.51125e+06	1.60407e+06	2.08898e+06	5.82476e+06	5.50612e+06	558745	1.28256e+06	1.2715e+06	1.95654e+06	942049	2.41181e+06	804721	546816	1.73477e+06	3.96321e+06	1.50353e+06	-0.227313	-2.14099	-0.475372	0.716554	-0.68176	0.521855	0.0206501	0.270947	0.431761	0.172977	0.28245	1.68508	0.567115	0.364757	0.762012	15.7768	35.8615	37.8952	18.2345
P09038	Fibroblast growth factor 2	FGF2	320311	371686	628544	438954	501667	567118	549756	630794	620333	524517	1.31397e+06	466298	1.10422e+06	1.6469e+06	722996	2.93535e+06	612305	665632	700539	591264	624177	440180	502580	600294	768261	1.15804e+06	1.40443e+06	638660	0.447575	0.612246	1.20426	1.48256	0.345696	0.180006	0.390041	0.0725885	0.304605	0.0504235	0.744713	0.40889	1.13913	0.516263	1.29737	37.516	12.7515	7.34284	61.6317
Q14314	Fibroleukin	FGL2	323320	168132	148063	189962	152278	107082	50910.8	69471.5	75123.8	20919.3	94117.2	39802.2	116802	64527.7	21320.7	94874.7	107105	108528	20284.5	80026.9	49676.8	213171	149774	65168.7	51612.9	67550.2	103503	49996	-1.70976	-1.53698	-1.14876	-0.533121	-1.5829	0.0570065	0.0391014	0.0876899	0.130164	0.0277862	1.24408	1.40781	1.05705	0.885509	1.55617	44.9955	27.7064	19.4372	73.6277
P02751	Fibronectin	FN1	2.02931e+09	1.1816e+09	1.86057e+09	1.44087e+09	1.63943e+09	8.91775e+08	3.86934e+08	4.06786e+08	9.1442e+08	1.29706e+08	9.17352e+07	6.00289e+07	7.17866e+08	1.72031e+09	1.98771e+09	5.49545e+08	3.09434e+08	1.31939e+08	6.53954e+08	1.493e+09	1.45188e+09	1.6905e+09	1.32402e+09	5.6938e+08	9.38233e+07	1.4753e+09	3.30306e+08	1.19961e+09	-1.56998	-3.81884	0.156075	-2.00305	-0.142364	0.0227314	0.00539973	0.751812	0.0174144	0.742252	1.64337	2.26763	0.123891	1.75909	0.129449	26.5436	29.2503	52.5094	37.182
Q53EP0	Fibronectin type III domain-containing protein 3B	FNDC3B	167247	134424	162024	85000.8	76482.5	74475.9	227149	162340	162460	41544.1	98389.3	71549	263536	276220	212969	271146	265007	228561	140863	99136.3	122665	154565	78653.1	183983	70494.1	250909	254905	120888	0.251357	-0.158	1.67359	1.69638	0.620098	0.285187	0.65134	0.000922179	0.000209075	0.0278276	0.544871	0.186192	3.03518	3.6797	1.55552	11.411	7.10475	20.3187	40.34
P98095	Fibulin-2	FBLN2	1.63319e+06	391724	428305	924635	2.27463e+06	555600	642429	867146	674086	403612	670915	636663	303445	679146	611938	166801	141658	128174	792485	1.96767e+06	1.88759e+06	817738	1.25162e+06	727887	570397	531509	145544	1.54925e+06	-0.167925	-1.13376	-1.23563	-3.10427	0.307769	0.838751	0.267424	0.249623	0.101745	0.668706	0.0763669	0.572799	0.602716	0.992489	0.174765	86.3889	72.303	16.7109	25.5001
P20930	Filaggrin	FLG	7.88271e+07	9.72015e+06	9.78386e+06	8.40348e+06	4.89046e+06	5.84119e+06	3.63022e+06	4.7215e+06	5.02407e+06	3.51514e+06	4.00225e+06	2.80919e+06	6.10175e+06	2.61507e+06	1.0864e+07	4.88971e+06	5.42584e+06	7.44603e+06	3.41937e+06	3.48243e+06	4.18302e+06	3.2777e+07	6.37838e+06	4.4586e+06	3.44219e+06	6.52693e+06	5.92053e+06	3.69494e+06	-2.87802	-0.889861	0.0332161	-0.107463	-0.787639	0.286196	0.0565247	0.957353	0.743642	0.0674119	0.543337	1.24776	0.0189281	0.128636	1.17126	121.672	28.488	16.4441	17.4269
Q5D862	Filaggrin-2	FLG2	1.10485e+07	1.71141e+07	1.85203e+07	1.9196e+07	5.87306e+06	6.10944e+06	5.7328e+06	1.52799e+07	3.64423e+06	1.27491e+07	7.96343e+06	2.34014e+07	3.25797e+07	1.42732e+07	2.58467e+07	5.73996e+06	1.17373e+07	1.12589e+07	5.78381e+06	5.93995e+06	6.14319e+06	1.55609e+07	1.03928e+07	8.21896e+06	1.47046e+07	2.42332e+07	9.57874e+06	5.95565e+06	-0.920901	0.500682	1.2214	-0.117683	-0.803259	0.159325	0.53377	0.116304	0.873666	0.370614	0.797716	0.272646	0.934404	0.0586546	0.431078	25.5169	73.3648	75.4772	53.7422
P21333	Filamin-A	FLNA	1.61069e+08	1.09602e+08	1.49021e+08	1.19906e+08	1.17873e+08	1.02642e+08	1.07648e+08	9.56827e+07	1.08187e+08	8.01414e+07	7.2779e+07	6.32387e+07	1.0409e+08	1.50742e+08	1.63163e+08	1.03135e+08	7.57411e+07	6.03836e+07	1.02696e+08	1.1263e+08	1.5349e+08	1.39897e+08	1.13474e+08	1.03839e+08	7.2053e+07	1.39332e+08	7.97533e+07	1.22938e+08	-0.430015	-0.65523	0.296161	-0.508745	0.115575	0.0882313	0.00481277	0.240777	0.0687655	0.596293	1.05438	2.3176	0.618385	1.16263	0.22454	19.2421	8.31507	6.80768	11.7617
O75369	Filamin-B	FLNB	1.87764e+06	1.54676e+06	1.70414e+06	1.31518e+06	1.33449e+06	1.35188e+06	1.01161e+06	821289	992298	734584	518959	509636	954144	1.64239e+06	2.01513e+06	1.28081e+06	732237	714937	1.17236e+06	1.10595e+06	1.32155e+06	1.70951e+06	1.33385e+06	941731	587726	1.53722e+06	909327	1.19995e+06	-0.860199	-1.18238	0.20473	-0.552724	-0.152621	0.00245735	0.00055118	0.548774	0.084689	0.106991	2.60953	3.25871	0.260606	1.07217	0.970652	9.68126	1.37618	11.1233	21.6543
Q14315	Filamin-C	FLNC	1.52444e+08	1.0342e+08	1.44e+08	1.45494e+08	1.43236e+08	1.20429e+08	6.99549e+07	7.46845e+07	8.74339e+07	6.3293e+07	6.28716e+07	5.88135e+07	8.38288e+07	1.43821e+08	1.63243e+08	8.20641e+07	6.28762e+07	4.48822e+07	1.0583e+08	1.21733e+08	1.67202e+08	1.33288e+08	1.36386e+08	7.73578e+07	6.16594e+07	1.30298e+08	6.32742e+07	1.31588e+08	-0.784928	-1.14531	-0.065888	-1.10801	-0.0516686	0.0250275	0.000778714	0.821003	0.00547146	0.822679	1.60158	3.10862	0.0856551	2.2619	0.0847694	19.6632	10.166	11.6872	4.01166
P30043	Flavin reductase (NADPH)	BLVRB	2.54153e+06	3.87222e+06	4.10379e+06	2.80743e+06	3.97035e+06	8.14106e+06	4.42999e+06	6.2532e+06	7.53943e+06	5.98448e+06	8.87245e+06	8.37599e+06	7.86851e+06	4.94676e+06	4.77436e+06	4.3954e+06	1.87192e+06	3.15069e+06	5.98005e+06	4.18958e+06	4.72128e+06	3.50584e+06	4.97295e+06	6.0742e+06	7.74431e+06	5.86321e+06	3.13934e+06	4.96363e+06	0.792934	0.639035	0.23759	-0.663641	-0.0027041	0.0663641	0.208173	0.664615	0.360094	0.995901	1.17807	0.681577	0.17743	0.443584	0.00178365	24.0487	56.3972	25.7224	19.939
O75955	Flotillin-1	FLOT1	3.00199e+06	2.2293e+06	2.38758e+06	5.78802e+06	6.72637e+06	4.55658e+06	2.27848e+06	2.58395e+06	2.86268e+06	1.64399e+06	1.80587e+06	1.17566e+06	3.2616e+06	5.44011e+06	5.7699e+06	2.90724e+06	2.65139e+06	2.13667e+06	3.46249e+06	6.50865e+06	6.42002e+06	2.53962e+06	5.69032e+06	2.57503e+06	1.54184e+06	4.82387e+06	2.5651e+06	5.46372e+06	0.0199779	-1.88386	-0.238319	-1.1495	-0.0586266	0.908642	0.00320059	0.438049	0.00945229	0.857281	0.0416072	2.49477	0.358478	2.02446	0.0668767	16.0718	19.1234	11.3475	21.2271
Q14254	Flotillin-2	FLOT2	3.26744e+07	4.1804e+07	5.80335e+07	2.43299e+07	1.74035e+07	3.3983e+07	7.90257e+06	7.24318e+06	8.29705e+06	5.47187e+06	7.04021e+06	6.10139e+06	1.42645e+07	2.71877e+07	8.74862e+06	1.76802e+07	1.65631e+07	9.52129e+06	1.1313e+07	1.18001e+07	1.29189e+07	4.41706e+07	2.52388e+07	7.81427e+06	6.20449e+06	1.67336e+07	1.45882e+07	1.20107e+07	-2.4989	-2.02426	-0.592894	-0.790841	-1.07133	0.00805258	0.0169379	0.307459	0.122051	0.0520047	2.09406	1.77114	0.512212	0.913458	1.28396	29.0784	32.993	6.81389	12.7204
Q14192	Four and a half LIM domains protein 2	FHL2	2.57056e+06	2.3151e+06	2.20582e+06	2.55576e+06	2.74266e+06	2.72581e+06	8.75411e+06	6.93528e+06	6.79631e+06	1.04349e+07	1.05433e+07	1.31868e+07	8.71374e+06	8.34333e+06	5.25722e+06	6.27965e+06	6.65999e+06	7.47701e+06	6.96962e+06	5.99021e+06	5.31938e+06	2.36383e+06	2.67474e+06	7.49524e+06	1.13883e+07	7.4381e+06	6.80555e+06	6.09307e+06	1.66485	2.09008	1.47553	1.34731	1.18777	0.00131203	0.000641659	0.0122432	0.000323015	0.00210135	2.88206	3.1927	1.9121	3.49078	2.6775	7.91893	3.86533	14.575	13.6845
P51114	Fragile X mental retardation syndrome-related protein 1	FXR1	1.54944e+06	2.40686e+06	1.68826e+06	2.70095e+06	2.95975e+06	3.70946e+06	4.54211e+06	3.25737e+06	3.61555e+06	4.52443e+06	5.78892e+06	3.5428e+06	3.75095e+06	3.78542e+06	3.55524e+06	6.37495e+06	4.83025e+06	5.45123e+06	7.11619e+06	5.41017e+06	5.16246e+06	1.88152e+06	3.12339e+06	3.80501e+06	4.61872e+06	3.6972e+06	5.55215e+06	5.89627e+06	1.016	0.56438	0.243323	0.829934	0.916691	0.0145175	0.105363	0.13858	0.0109211	0.0154676	1.83811	0.977311	0.8583	1.96173	1.81058	24.4601	16.77	17.4242	24.3796
P51116	Fragile X mental retardation syndrome-related protein 2	FXR2	2.07027e+06	3.15132e+06	3.41452e+06	2.94222e+06	3.22575e+06	4.6063e+06	4.13992e+07	2.80234e+07	2.95709e+07	4.02781e+07	2.17485e+07	3.44977e+07	1.77154e+07	1.89331e+07	1.51398e+07	1.74582e+07	3.09862e+07	2.98122e+07	3.19863e+07	2.98434e+07	2.37154e+07	2.8787e+06	3.59142e+06	3.29978e+07	3.21748e+07	1.72628e+07	2.60855e+07	2.8515e+07	3.51888	3.1633	2.26503	2.86062	2.98909	0.00208261	0.0065203	0.000373552	0.00668735	0.00059649	2.68139	2.18573	3.42765	2.17475	3.2244	24.7467	24.7887	22.1736	29.4663
P04075	Fructose-bisphosphate aldolase A	ALDOA	2.20235e+07	5.28123e+06	3.60603e+06	2.91657e+06	4.72058e+06	2.69578e+06	2.28362e+06	2.15326e+06	1.64909e+06	3.00315e+06	2.11487e+06	2.65875e+06	4.29574e+06	3.07621e+06	4.45015e+06	7.64568e+06	2.72242e+06	2.04883e+06	4.32554e+06	3.99944e+06	2.7994e+06	1.03036e+07	3.44431e+06	2.02866e+06	2.59225e+06	3.9407e+06	4.13898e+06	3.70813e+06	-2.34455	-0.410008	0.194237	0.26506	0.106477	0.232289	0.285343	0.556532	0.730082	0.755657	0.633971	0.544633	0.25451	0.136628	0.121675	98.8417	32.2498	16.5192	17.2768
P07954	Fumarate hydratase, mitochondrial	FH	203824	90228.3	85068.1	63230.6	72226.4	31567.8	57306.7	61545.7	23090.8	45734	14778.2	44063.6	38804.7	52905	31744.6	146756	49998.5	24234.5	22314.1	74778.6	79812.3	126373	55675	47314.4	34858.6	41151.4	73663.1	58968.3	-1.41734	-0.675513	-0.436087	0.403914	0.0829116	0.123485	0.260813	0.352294	0.670771	0.88893	0.908385	0.58367	0.453095	0.173426	0.0511322	53.1153	38.3591	44.5636	49.9451
Q5T3I0	G patch domain-containing protein 4	GPATCH4	915657	928598	255075	760216	1.10788e+06	1.51299e+06	1.42054e+06	424231	585545	305663	324989	372627	643310	632207	726514	1.14147e+06	1.41554e+06	1.37003e+06	1.43858e+06	1.80445e+06	1.51681e+06	699776	1.12703e+06	810105	334426	667344	1.30902e+06	1.58661e+06	0.211214	-1.75276	-0.756019	0.215963	0.493429	0.78626	0.0221854	0.10438	0.47921	0.1331	0.104434	1.65393	0.981383	0.319474	0.875821	55.0429	33.4287	66.0123	10.3057
P09382	Galectin-1	LGALS1	1.38238e+08	8.68528e+07	1.16148e+08	1.30032e+08	1.61338e+08	7.84848e+07	5.25614e+07	5.32657e+07	9.55959e+07	2.71127e+07	3.45044e+07	2.41494e+07	6.25656e+07	1.19524e+08	1.26094e+08	5.15119e+07	3.21854e+07	2.67516e+07	6.23788e+07	1.1574e+08	1.23555e+08	1.13746e+08	1.23285e+08	6.7141e+07	2.85888e+07	1.02728e+08	3.68163e+07	1.00558e+08	-0.760555	-2.10848	-0.263172	-1.74358	-0.293973	0.0863441	0.0177061	0.549235	0.0268228	0.502433	1.06377	1.75188	0.260241	1.5715	0.298922	22.6616	33.9351	36.7066	18.654
P17931	Galectin-3	LGALS3	5.20078e+06	2.45829e+06	1.97864e+06	2.96424e+06	3.87711e+06	1.48003e+06	1.39571e+06	2.01281e+06	1.23322e+06	747375	750491	540103	1.55973e+06	3.13918e+06	3.71632e+06	1.26266e+06	2.01654e+06	1.63748e+06	1.4072e+06	3.24276e+06	3.59661e+06	3.21257e+06	2.7738e+06	1.54725e+06	679323	2.80507e+06	1.63889e+06	2.74886e+06	-1.05403	-2.02969	0.0161776	-0.75914	-0.0130298	0.181695	0.0405879	0.975324	0.19579	0.980796	0.740656	1.3916	0.0108512	0.708209	0.00842143	54.1143	43.6166	26.5824	17.7497
Q08380	Galectin-3-binding protein	LGALS3BP	2.45975e+06	1.9164e+06	2.52427e+06	1.75986e+06	2.70276e+06	1.74338e+06	2.476e+07	2.92996e+07	2.44785e+07	2.53133e+07	3.23525e+07	3.0908e+07	2.41423e+07	2.04102e+07	1.57917e+07	2.93056e+07	2.56157e+07	2.61315e+07	2.21206e+07	1.95749e+07	1.45806e+07	2.30014e+06	2.06867e+06	2.61794e+07	2.95246e+07	2.01147e+07	2.70176e+07	1.87587e+07	3.50864	3.83514	3.28148	3.70712	3.18079	0.000110073	0.00022462	0.00177113	3.12517e-05	0.00172489	3.95832	3.64855	2.75175	4.50513	2.76324	14.5163	26.5487	10.3358	12.5927
P47929	Galectin-7	LGALS7	6.20261e+07	1.33518e+08	2.3977e+08	5.85129e+07	3.70573e+07	1.26576e+08	2.18783e+06	1.7881e+06	1.61284e+06	1.20047e+06	1.31411e+06	928455	4.697e+06	976513	5.12272e+06	944966	1.2815e+06	1.9059e+06	2.29236e+06	1.1132e+06	1.59763e+06	1.45105e+08	7.40489e+07	1.86292e+06	1.14768e+06	3.59874e+06	1.37746e+06	1.66773e+06	-6.28338	-6.01169	-4.36291	-5.7484	-5.47252	0.0501233	0.0540049	0.0595647	0.0544905	0.0551062	1.29996	1.26757	1.22501	1.26368	1.2588	61.636	63.1178	15.8197	17.2674
O00214	Galectin-8	LGALS8	828221	402902	429390	1.9686e+06	2.11816e+06	1.21953e+06	221933	174978	288296	138027	174463	158711	392774	732872	736284	651192	331462	150358	826574	861037	831413	553505	1.76876e+06	228402	157067	620643	377671	839675	-1.27702	-3.49329	-1.51091	-2.22754	-1.07484	0.0830801	0.00441253	0.0187531	0.0114434	0.0288443	1.0805	2.35531	1.72693	1.94144	1.53994	43.0494	27.2218	24.9276	11.6342
O00182	Galectin-9	LGALS9	63999.9	93005.5	102555	726850	964268	634424	119467	91696.4	45402.6	46860.2	55303	30140.2	74856.4	28105	98227.2	69095.7	92066.1	69179.2	574107	675267	918507	86520.1	775181	85522.1	44101.1	67062.8	76780.4	722627	-0.0167386	-4.13564	-3.53095	-3.33572	-0.101281	0.969479	0.00175981	0.00212914	0.00209183	0.729639	0.0134616	2.75453	2.6718	2.67947	0.136892	23.2074	21.9498	43.7506	29.0385
Q92820	Gamma-glutamyl hydrolase	GGH	577137	634631	506590	513886	355136	273951	248504	535736	172328	251052	129818	280468	353258	168206	548406	193701	321243	59973.5	91642.8	33056.8	80882	572786	380991	318856	220446	356623	191639	68527.2	-0.845092	-0.789331	-0.0953564	-0.991365	-2.47501	0.0951342	0.129243	0.860895	0.140496	0.0126797	1.02166	0.888594	0.0650497	0.852336	1.89689	11.1964	32.0321	60.1046	36.2232
O75223	Gamma-glutamylcyclotransferase	GGCT	4.42139e+06	2.62734e+06	8.06022e+06	1.49138e+06	533538	542167	466880	821047	431740	420643	436981	351173	2.13316e+06	1.77401e+06	2.71171e+06	1.2728e+06	1.99231e+06	1.33566e+06	645432	649667	565890	5.03632e+06	855695	573222	402932	2.20629e+06	1.53359e+06	620330	-3.1352	-1.08656	1.36646	0.841744	-0.464061	0.049606	0.228741	0.0321993	0.159123	0.501588	1.30447	0.640656	1.49215	0.798267	0.299652	54.9637	64.338	37.5666	11.3079
Q16666	Gamma-interferon-inducible protein 16	IFI16	98386.2	149874	142487	397677	459805	410526	96780.3	130998	139116	180758	112837	116770	190600	140435	242376	429721	349174	379421	497194	412929	506238	130249	422669	122298	136788	191137	386105	472120	-0.0908684	-1.62758	-1.14492	-0.130535	0.159626	0.719884	0.000596932	0.00270571	0.292256	0.233103	0.142737	3.22408	2.56772	0.534236	0.632453	21.3745	7.7592	18.3721	27.875
P17900	Ganglioside GM2 activator	GM2A	1.51432e+06	916776	163129	586812	604998	154422	131740	157029	151140	154567	199384	185460	386080	226425	290932	230835	541699	231701	397000	533139	178494	864742	448744	146636	179804	301146	334745	369545	-2.56003	-1.31947	-0.57543	-0.422829	-0.280144	0.14015	0.14304	0.393187	0.560874	0.682459	0.853408	0.844543	0.405401	0.251134	0.165924	78.3005	56.8371	9.024	12.7572
P17302	Gap junction alpha-1 protein	GJA1	5.07337e+06	3.18621e+06	7.31335e+06	1.86795e+06	1.56508e+06	1.35555e+06	2.87864e+07	4.22033e+07	2.41614e+07	2.46803e+07	3.0338e+07	1.8334e+07	2.56899e+07	1.88789e+07	1.79596e+07	1.87568e+07	1.42e+07	7.51293e+06	6.88107e+06	6.28698e+06	6.2567e+06	5.19097e+06	1.59619e+06	3.1717e+07	2.44508e+07	2.08428e+07	1.34899e+07	6.47492e+06	2.61118	3.93717	3.70684	3.07917	2.02022	0.00872589	0.00275284	0.00140242	0.0219878	4.18745e-05	2.05919	2.56022	2.85312	1.65782	4.37805	39.8014	16.1391	29.5463	24.5608
Q96QA5	Gasdermin-A	GSDMA	6.95347e+06	2.08616e+07	9.66838e+06	1.08877e+07	4.84576e+06	7.13303e+06	9.98307e+06	1.15316e+07	3.45884e+06	6.53513e+06	3.65389e+06	4.54856e+06	9.4365e+06	5.13889e+06	9.13235e+06	1.23348e+06	1.81385e+06	1.15855e+06	7.2829e+06	1.21483e+06	1.64499e+07	1.24945e+07	7.62216e+06	8.32449e+06	4.91253e+06	7.90258e+06	1.40196e+06	8.31586e+06	-0.585859	-0.633733	0.0521249	-2.44275	0.125667	0.444666	0.238251	0.906427	0.0247256	0.891305	0.351966	0.622966	0.0426673	1.60685	0.0499737	59.0036	40.0217	51.4664	30.0191
P06396	Gelsolin	GSN	1.16846e+07	6.24971e+06	7.01729e+06	8.78659e+06	1.11983e+07	7.82397e+06	3.45503e+06	4.15876e+06	3.50738e+06	3.07102e+06	3.61609e+06	2.68984e+06	4.5228e+06	5.21395e+06	6.21004e+06	5.43064e+06	3.02872e+06	2.96885e+06	7.3605e+06	7.94733e+06	1.02654e+07	8.31721e+06	9.26961e+06	3.70706e+06	3.12565e+06	5.31559e+06	3.8094e+06	8.52442e+06	-1.16583	-1.56835	-0.802278	-1.28294	-0.120907	0.0546082	0.00409406	0.0239946	0.0133471	0.607584	1.26274	2.38785	1.61989	1.87461	0.216394	35.3655	18.752	10.576	14.8941
P57678	Gem-associated protein 4	GEMIN4	253026	224881	240968	565372	499963	285352	705029	788960	800108	949713	919732	884208	685827	835728	621436	463975	658640	521452	1.25896e+06	1.29724e+06	1.45475e+06	239625	450229	764699	917885	714330	548022	1.33698e+06	1.67411	1.02765	0.665931	0.283575	1.57025	7.21099e-05	0.00570728	0.0669475	0.393679	0.00102462	4.142	2.24357	1.17427	0.404858	2.98944	5.89258	32.5358	6.7969	3.5725
P78347	General transcription factor II-I	GTF2I	204954	1.45934e+06	269276	394201	385919	552443	2.01432e+06	1.18932e+06	1.42823e+06	1.26773e+06	1.28728e+06	1.10074e+06	1.17783e+06	853439	647934	660696	989592	1.60458e+06	1.18943e+06	964670	733923	644523	444188	1.54396e+06	1.21858e+06	893068	1.08496e+06	962673	1.26033	1.45596	1.0076	1.2884	1.11588	0.1317	0.000644847	0.0516021	0.0854205	0.0218554	0.880413	3.19054	1.28733	1.06844	1.66044	109.598	21.1268	27.4943	8.41299
P11413	Glucose-6-phosphate 1-dehydrogenase	G6PD	3.5524e+06	1.62652e+06	1.38121e+06	2.20695e+06	3.24985e+06	2.25404e+06	1.11872e+06	1.34919e+06	1.31502e+06	1.48211e+06	1.36414e+06	952031	918161	893507	1.33542e+06	1.99938e+06	1.08832e+06	596273	2.57013e+06	2.02732e+06	2.96824e+06	2.18671e+06	2.57028e+06	1.26097e+06	1.2661e+06	1.04903e+06	1.22799e+06	2.5219e+06	-0.794221	-1.02154	-1.29287	-1.06563	-0.0274168	0.25096	0.0256401	0.0145871	0.0656208	0.916962	0.600395	1.59108	1.83603	1.18296	0.0376488	54.3769	22.9156	9.86361	21.9818
P06744	Glucose-6-phosphate isomerase	GPI	3.57051e+06	726419	945350	1.02416e+06	2.12119e+06	979183	440572	181165	342251	206922	246798	326521	389458	634035	1.17461e+06	505997	352164	326421	856268	699468	753326	1.74743e+06	1.37484e+06	321330	260080	732700	394861	769687	-2.44311	-2.40224	-0.907972	-1.79985	-0.836924	0.194823	0.0410501	0.217861	0.0603389	0.183004	0.710359	1.38669	0.66182	1.2194	0.73754	90.5691	47.0412	40.7565	23.4143
Q9BQ67	Glutamate-rich WD repeat-containing protein 1	GRWD1	588269	870808	1.57188e+06	1.59055e+06	1.48294e+06	2.7749e+06	922091	792034	784550	1.16096e+06	1.06718e+06	951651	1.48131e+06	1.25192e+06	1.22684e+06	1.61167e+06	1.45497e+06	909401	1.25256e+06	791106	1.33433e+06	1.01032e+06	1.94946e+06	832892	1.05993e+06	1.32003e+06	1.32535e+06	1.126e+06	-0.278612	-0.879105	-0.562509	-0.556704	-0.79187	0.580919	0.100592	0.20985	0.251	0.139308	0.235884	0.997435	0.678091	0.600326	0.856024	50.1257	36.7727	9.28567	9.89168
Q06210	Glutamine--fructose-6-phosphate aminotransferase [isomerizing] 1	GFPT1	1.23333e+06	739258	994970	2.0229e+06	2.09821e+06	2.17771e+06	1.74629e+06	1.54146e+06	1.65353e+06	2.79388e+06	2.31882e+06	2.47366e+06	1.38237e+06	1.89028e+06	1.67451e+06	1.56656e+06	1.61283e+06	1.33003e+06	2.96317e+06	2.84419e+06	3.57841e+06	989187	2.09961e+06	1.64709e+06	2.52878e+06	1.64905e+06	1.50314e+06	3.12859e+06	0.735606	0.268324	-0.348485	-0.482141	0.575394	0.0130597	0.0431312	0.0428434	0.00372935	0.0113531	1.88407	1.36521	1.36812	2.42837	1.94489	24.979	3.68716	6.22715	9.58087
P47897	Glutamine--tRNA ligase	QARS1	2.2482e+06	2.59735e+06	2.28177e+06	3.303e+06	2.51546e+06	3.09739e+06	1.34488e+06	3.01496e+06	2.11198e+06	2.03616e+06	4.98391e+06	2.67979e+06	2.21166e+06	4.77305e+06	3.25292e+06	3.92363e+06	2.1567e+06	2.48375e+06	2.88078e+06	3.62306e+06	4.54833e+06	2.37577e+06	2.97195e+06	2.15727e+06	3.23329e+06	3.41254e+06	2.85469e+06	3.68406e+06	-0.139188	0.121591	0.199437	-0.0580747	0.309885	0.681897	0.791639	0.602432	0.852592	0.255402	0.166281	0.101473	0.220092	0.0692589	0.592776	8.10797	13.7446	38.751	47.9346
P07203	Glutathione peroxidase 1	GPX1	188759	99375.4	125441	274345	318754	280545	673095	553533	597971	501707	325748	414747	192549	235648	376265	513007	495572	443617	596993	426732	487808	137858	291215	608200	414067	268154	484065	503844	2.14136	0.507782	-0.119022	0.733118	0.790895	0.000427711	0.079993	0.707356	0.00153002	0.0146986	3.36885	1.09695	0.150362	2.8153	1.83272	33.3439	8.25855	9.93651	21.2481
P21266	Glutathione S-transferase Mu 3	GSTM3	1.34329e+06	255213	620655	619532	694646	595849	536508	285749	434760	430942	330371	337328	468650	530573	770452	536087	374419	297253	701337	962432	1.77194e+06	739718	636676	419006	366214	589892	402586	1.14524e+06	-0.820006	-0.797873	-0.110109	-0.661261	0.847014	0.383388	0.00356051	0.653918	0.0375285	0.191215	0.416361	2.44849	0.184477	1.42564	0.718478	74.8558	8.10169	30.0997	15.3364
P09211	Glutathione S-transferase P	GSTP1	2.34143e+06	1.17699e+06	1.19411e+06	1.44348e+06	2.158e+06	1.10357e+06	363371	512352	719630	320600	449014	428150	792086	1.07967e+06	1.6058e+06	498252	746963	698611	884092	1.40424e+06	1.81733e+06	1.57084e+06	1.56835e+06	531785	399255	1.15919e+06	647942	1.36855e+06	-1.56262	-1.97387	-0.436134	-1.27531	-0.196593	0.0597594	0.0202618	0.355017	0.0451488	0.652805	1.22359	1.69332	0.44975	1.34535	0.185216	42.4873	34.3159	33.6457	17.26
P04406	Glyceraldehyde-3-phosphate dehydrogenase	GAPDH	5.03111e+07	3.67814e+07	2.74788e+07	4.22361e+07	4.11121e+07	2.67876e+07	1.50393e+07	1.91698e+07	1.19775e+07	1.7727e+07	1.23164e+07	1.46579e+07	2.19258e+07	1.99619e+07	2.96845e+07	3.12601e+07	2.23615e+07	1.70482e+07	2.80615e+07	3.45516e+07	4.11722e+07	3.81904e+07	3.67119e+07	1.53956e+07	1.49004e+07	2.38574e+07	2.35566e+07	3.45951e+07	-1.3107	-1.3009	-0.621812	-0.640118	-0.085681	0.030485	0.0138789	0.0906472	0.111967	0.751845	1.51591	1.85764	1.04265	0.95091	0.123872	30.0629	23.4612	23.4443	18.2106
P41250	Glycine--tRNA ligase	GARS1	659132	771447	848262	638184	541159	681090	517027	205948	710298	471328	453001	704338	264571	203637	521162	390278	445586	383993	717534	823631	961489	759614	620144	477758	542889	329790	406619	834218	-0.668987	-0.191946	-0.911057	-0.608926	0.42782	0.146734	0.443129	0.0515726	0.00956129	0.0590959	0.833469	0.35347	1.28758	2.01948	1.22844	12.522	11.56	53.2609	25.8098
P11216	Glycogen phosphorylase, brain form	PYGB	1.13468e+06	438837	318217	748316	918148	685768	362912	228363	560841	355584	279607	412191	348519	431440	295319	493287	283608	243205	780771	849737	680885	630576	784077	384039	349127	358426	340033	770465	-0.71542	-1.16724	-1.12932	-1.20532	-0.0252671	0.416225	0.00539153	0.00598349	0.0129771	0.880504	0.380672	2.26829	2.22305	1.88682	0.0552689	69.8899	15.3361	43.5484	19.0554
P35052	Glypican-1	GPC1	7.70872e+06	5.39549e+06	5.98777e+06	4.85153e+06	6.51248e+06	3.22758e+06	3.26096e+06	5.14724e+06	4.7124e+06	2.2192e+06	3.57631e+06	1.03402e+06	6.79952e+06	1.04224e+07	1.52424e+07	2.86487e+06	2.44145e+06	2.29986e+06	2.91898e+06	5.37114e+06	5.64793e+06	6.36399e+06	4.86386e+06	4.37353e+06	2.27651e+06	1.08215e+07	2.53539e+06	4.64602e+06	-0.541134	-1.09528	1.15372	-0.939894	-0.0661089	0.0909758	0.0972027	0.0855924	0.0729971	0.87361	1.04107	1.01232	1.06756	1.13669	0.0586825	18.8817	33.7692	22.5845	55.88
Q9Y625	Glypican-6	GPC6	555015	790777	533196	350547	416704	754855	93546.7	205606	220346	102209	200567	126177	327202	472042	683770	358743	283983	94661.7	113460	179373	202543	626329	507369	173166	142985	494338	245796	165125	-1.85476	-1.82718	-0.037537	-1.04557	-1.61947	0.00779767	0.047244	0.939927	0.151539	0.0556115	2.10804	1.32565	0.0269058	0.819475	1.25484	22.8048	42.7434	40.0456	35.8694
Q08378	Golgin subfamily A member 3	GOLGA3	301062	207633	301487	403758	419694	251421	2.12787e+06	1.41544e+06	1.29381e+06	1.39094e+06	2.14401e+06	1.93813e+06	1.29686e+06	1.2047e+06	966562	1.42731e+06	1.91573e+06	988404	1.32857e+06	1.17137e+06	1.01088e+06	270061	358291	1.61237e+06	1.82436e+06	1.15604e+06	1.44382e+06	1.17027e+06	2.57783	2.34819	1.68999	2.01068	1.70764	0.0068696	0.00315857	0.00205859	0.0164804	0.00157458	2.16307	2.50051	2.68643	1.78303	2.80284	20.0195	25.9271	27.9435	21.3343
Q6Y7W6	GRB10-interacting GYF protein 2	GIGYF2	341555	292978	388828	244655	212180	390782	277160	333299	277014	195286	160404	211261	114989	109029	137257	101009	90198.8	87043.8	357885	341922	339145	341120	282539	295824	188984	120425	92750.5	346317	-0.205541	-0.58019	-1.23032	-1.60702	0.293643	0.246755	0.175733	0.0434173	0.026172	0.312526	0.607734	0.755146	1.36234	1.58216	0.505113	14.0498	33.6722	10.9706	13.762
O60565	Gremlin-1	GREM1	8.53548e+06	6.54416e+06	1.09847e+07	1.27845e+07	1.42106e+07	9.97881e+06	1.79963e+07	1.77978e+07	1.63329e+07	7.32076e+06	7.54845e+06	5.62194e+06	1.2548e+07	1.34985e+07	1.05931e+07	1.49619e+07	5.08509e+07	1.11717e+07	1.56693e+07	1.56372e+07	1.67423e+07	8.68812e+06	1.23246e+07	1.73756e+07	6.83039e+06	1.22132e+07	2.56615e+07	1.60163e+07	0.999951	-0.851506	-0.0131025	1.05806	0.377992	0.00331607	0.016529	0.944677	0.353013	0.0463661	2.47938	1.78175	0.0247165	0.452209	1.3338	25.6006	17.4695	5.22866	15.4123
P62993	Growth factor receptor-bound protein 2	GRB2	85969.5	88103.4	78916.9	161810	189585	199915	531809	366200	400951	792340	851369	889768	619778	538663	179887	599420	868367	409493	723160	520300	421947	84329.9	183770	432987	844492	446109	625760	555136	2.36021	2.20018	1.27949	1.76771	1.59494	0.00230758	2.69787e-05	0.125212	0.0297041	0.014218	2.63684	4.56898	0.902355	1.52718	1.84716	5.70104	10.7236	20.1689	5.81138
P62826	GTP-binding nuclear protein Ran	RAN	6.23479e+06	3.07276e+06	4.79764e+06	6.33098e+06	6.17959e+06	4.007e+06	2.24319e+06	1.70081e+06	2.81592e+06	1.49807e+06	1.32717e+06	1.35044e+06	2.41887e+06	4.57499e+06	5.24917e+06	3.93683e+06	2.04599e+06	778634	4.07754e+06	4.50247e+06	5.66166e+06	4.70173e+06	5.50586e+06	2.25331e+06	1.39189e+06	4.08101e+06	2.25382e+06	4.74722e+06	-1.06115	-1.98392	-0.43204	-1.2886	-0.213883	0.0649063	0.00544759	0.278296	0.0517424	0.440836	1.18771	2.2638	0.555493	1.28615	0.355723	33.6726	23.6158	24.747	6.65887
Q9BZE4	GTP-binding protein 4	GTPBP4	1.90001e+07	5.13489e+06	9.4786e+06	1.75249e+07	2.40388e+07	9.99272e+06	4.60317e+06	3.81614e+06	5.16156e+06	1.58539e+06	1.62789e+06	1.49254e+06	5.73562e+06	1.14006e+07	2.0832e+07	7.56809e+06	5.22095e+06	1.99567e+06	7.73476e+06	1.756e+07	2.53385e+07	1.12045e+07	1.71855e+07	4.52696e+06	1.56861e+06	1.26561e+07	4.92824e+06	1.68777e+07	-1.30747	-3.45364	-0.441361	-1.80205	-0.0260684	0.179804	0.0183348	0.491503	0.048505	0.964575	0.7452	1.73672	0.308474	1.31421	0.0156639	63.2949	40.9019	14.9314	4.41267
Q9NR31	GTP-binding protein SAR1a	SAR1A	1.54802e+06	1.05475e+06	1.10257e+06	2.11733e+06	1.97215e+06	2.08055e+06	731019	1.22839e+06	938499	653586	805860	672969	1.07319e+06	1.47699e+06	2.05285e+06	788030	597227	427769	1.48922e+06	1.81978e+06	3.42351e+06	1.23511e+06	2.05668e+06	965969	710805	1.53434e+06	604342	2.24417e+06	-0.354595	-1.53279	-0.422695	-1.76688	0.125867	0.275463	3.1603e-05	0.143486	0.000209937	0.769887	0.559937	4.50027	0.84319	3.67791	0.113573	22.025	3.66994	25.8621	11.6612
P04899	Guanine nucleotide-binding protein G(i) subunit alpha-2	GNAI2	5.39492e+06	3.49886e+06	4.05101e+06	6.12288e+06	6.86875e+06	4.64109e+06	4.09196e+06	5.25842e+06	4.12909e+06	3.39413e+06	5.10704e+06	2.64785e+06	6.07712e+06	8.1059e+06	9.086e+06	6.04158e+06	4.228e+06	2.75415e+06	5.73537e+06	6.00475e+06	7.89059e+06	4.31493e+06	5.87757e+06	4.49316e+06	3.71634e+06	7.75634e+06	4.34124e+06	6.54357e+06	0.0583922	-0.661338	0.400156	-0.437112	0.154858	0.806418	0.0918803	0.163308	0.253995	0.518772	0.0934398	1.03678	0.786993	0.595175	0.285023	22.6004	19.2921	14.7557	33.9276
P62879	Guanine nucleotide-binding protein G(I)/G(S)/G(T) subunit beta-2	GNB2	5.75266e+06	3.154e+06	4.31284e+06	5.50194e+06	6.52065e+06	4.39758e+06	5.03162e+06	4.0993e+06	2.57552e+06	3.71494e+06	3.8014e+06	3.34881e+06	7.94944e+06	9.35231e+06	9.99375e+06	6.04312e+06	2.67347e+06	2.65323e+06	5.54534e+06	4.26458e+06	5.49745e+06	4.4065e+06	5.47339e+06	3.90215e+06	3.62172e+06	9.0985e+06	3.78994e+06	5.10245e+06	-0.175364	-0.595761	0.733194	-0.53026	-0.101243	0.652452	0.0421372	0.0135475	0.259585	0.643666	0.185451	1.37533	1.86814	0.58572	0.191339	29.544	19.3997	31.7739	6.63401
P29992	Guanine nucleotide-binding protein subunit alpha-11	GNA11	615023	443273	370458	1.05009e+06	1.01984e+06	513435	319080	626481	259227	459615	608307	575018	808590	1.12439e+06	1.29636e+06	632737	211879	376386	514028	793200	1.17677e+06	476252	861120	401596	547647	1.07644e+06	407000	827999	-0.245978	-0.652969	0.321988	-1.08118	-0.0565845	0.609456	0.156202	0.393072	0.099777	0.904502	0.215057	0.806315	0.405528	1.00097	0.0435904	26.367	35.0106	49.0647	14.2489
Q9BVP2	Guanine nucleotide-binding protein-like 3	GNL3	9.6649e+06	6.6399e+06	6.63522e+06	9.6577e+06	1.10498e+07	9.08041e+06	1.32563e+07	1.3181e+07	1.3473e+07	8.47479e+06	1.07326e+07	7.00487e+06	1.15075e+07	1.30363e+07	1.35084e+07	1.29439e+07	1.0374e+07	9.02121e+06	1.1781e+07	1.22758e+07	1.32542e+07	7.64667e+06	9.92931e+06	1.33034e+07	8.73741e+06	1.26841e+07	1.07797e+07	1.2437e+07	0.798895	-0.184489	0.353252	0.118553	0.324873	0.00504177	0.387966	0.0305641	0.54589	0.0261084	2.29742	0.411206	1.51479	0.262895	1.58322	22.8575	10.1962	1.13939	21.49
Q9NY12	H/ACA ribonucleoprotein complex subunit 1	GAR1	7.84491e+06	9.96584e+06	9.83189e+06	9.73791e+06	6.20654e+06	1.72078e+07	6.54977e+06	1.13373e+07	7.77582e+06	7.62504e+06	7.15047e+06	7.2545e+06	5.35815e+06	6.73848e+06	7.39645e+06	5.85277e+06	6.12706e+06	4.87804e+06	7.46003e+06	9.37049e+06	1.05938e+07	9.21421e+06	1.10508e+07	8.55428e+06	7.34333e+06	6.49769e+06	5.61929e+06	9.14143e+06	-0.107215	-0.589638	-0.766146	-0.975686	-0.273654	0.699601	0.317133	0.239554	0.171537	0.60115	0.15515	0.498759	0.620597	0.765642	0.221017	12.8903	50.8284	29.0716	3.39686
Q9NX24	H/ACA ribonucleoprotein complex subunit 2	NHP2	6.15715e+06	8.84042e+06	1.31938e+07	6.47622e+06	5.92383e+06	9.94444e+06	6.99821e+06	8.75664e+06	6.19107e+06	4.79124e+06	5.10331e+06	4.86542e+06	6.02069e+06	7.79421e+06	7.53177e+06	5.83448e+06	5.50639e+06	4.03922e+06	5.6407e+06	6.20325e+06	6.47847e+06	9.39711e+06	7.44816e+06	7.31531e+06	4.91999e+06	7.11556e+06	5.1267e+06	6.10747e+06	-0.361299	-0.598229	-0.0659082	-0.538855	-0.286309	0.394797	0.115637	0.820667	0.166379	0.354763	0.403626	0.936903	0.0858332	0.778902	0.450062	37.7901	29.261	17.933	3.31378
Q9NPE3	H/ACA ribonucleoprotein complex subunit 3	NOP10	4.30565e+06	4.37093e+06	4.85153e+06	4.64064e+06	4.53764e+06	4.43267e+06	4.00175e+06	3.3074e+06	2.78882e+06	2.54862e+06	1.19988e+06	2.13402e+06	2.59278e+06	3.04961e+06	4.37015e+06	3.00284e+06	2.36105e+06	2.37467e+06	3.20063e+06	2.99069e+06	3.56203e+06	4.50937e+06	4.53698e+06	3.36599e+06	1.96084e+06	3.33751e+06	2.57952e+06	3.25112e+06	-0.421896	-1.21026	-0.442961	-0.81463	-0.480797	0.0431427	0.00308438	0.0889451	0.000882442	0.00192002	1.36509	2.51083	1.05088	3.05431	2.71669	6.6109	2.2919	18.0804	35.2321
O60832	H/ACA ribonucleoprotein complex subunit DKC1	DKC1	1.64063e+07	6.03555e+06	8.19629e+06	1.43409e+07	1.67938e+07	9.83161e+06	5.97776e+06	5.86561e+06	6.08446e+06	4.94526e+06	4.69608e+06	3.88106e+06	9.1483e+06	1.07541e+07	2.2067e+07	1.02735e+07	6.41138e+06	3.24969e+06	6.16784e+06	9.05991e+06	1.30663e+07	1.02127e+07	1.36554e+07	5.97594e+06	4.50747e+06	1.39898e+07	6.64487e+06	9.43133e+06	-0.773128	-1.59909	0.0349001	-1.03916	-0.53394	0.251031	0.0114028	0.944919	0.0715085	0.213225	0.600273	1.94299	0.0246053	1.14564	0.671161	53.5755	25.8603	1.83131	12.3486
Q92574	Hamartin	TSC1	420447	541182	292130	404678	377565	461745	4.17598e+06	5.05626e+06	3.44888e+06	7.15506e+06	9.29696e+06	7.09764e+06	2.86508e+06	2.44711e+06	1.40373e+06	894272	1.02542e+06	872924	500453	518673	548655	417920	414663	4.22704e+06	7.84989e+06	2.23864e+06	930871	522593	3.33835	4.24266	2.43261	1.16664	0.333751	0.00126258	0.000507359	0.0137996	0.000656681	0.0193435	2.89874	3.29469	1.86013	3.18265	1.71346	29.8013	10.3624	19.0419	15.9688
P00738	Haptoglobin	HP	195503	636327	395040	197811	1.80447e+06	480845	38354.3	103737	18778.5	88697.8	52427.3	17100	68779.5	62491.3	112340	113908	95498.2	47628.1	67019.3	64120.7	99729.8	408956	827708	53623.4	52741.7	81203.7	85678.2	76956.6	-2.93101	-3.97211	-3.3495	-3.27212	-3.42701	0.0522721	0.192931	0.20633	0.208652	0.204165	1.28173	0.714597	0.685438	0.680578	0.690019	53.9768	103.618	82.9676	67.8778
Q9H583	HEAT repeat-containing protein 1	HEATR1	1.79495e+07	9.02039e+06	1.49437e+07	2.16672e+07	2.56366e+07	1.52794e+07	3.53921e+06	4.63639e+06	5.61e+06	2.15583e+06	3.27136e+06	2.22277e+06	4.99069e+06	1.16267e+07	1.94722e+07	2.6757e+06	3.48724e+06	2.67243e+06	1.04072e+07	2.01579e+07	2.70139e+07	1.39712e+07	2.08611e+07	4.5952e+06	2.54999e+06	1.20299e+07	2.94512e+06	1.9193e+07	-1.60426	-3.03225	-0.794193	-2.82441	-0.120234	0.0252379	0.00382052	0.162119	0.00409161	0.783787	1.59795	2.41788	0.790166	2.38811	0.105802	32.5191	25.0489	22.5455	24.5343
P0DMV9	Heat shock 70 kDa protein 1B	HSPA1B	5.74382e+06	2.66888e+06	3.12565e+06	5.39511e+06	6.94309e+06	4.52639e+06	6.20788e+06	5.7763e+06	5.17347e+06	5.23296e+06	4.70349e+06	3.33149e+06	4.35729e+06	4.09239e+06	4.93185e+06	9.80395e+06	8.13488e+06	9.16245e+06	9.21951e+06	9.16475e+06	1.05385e+07	3.84612e+06	5.62153e+06	5.71922e+06	4.42265e+06	4.46051e+06	9.03376e+06	9.64092e+06	0.572415	-0.346053	-0.333754	0.684364	0.778208	0.135466	0.256243	0.196023	0.0164295	0.0086478	0.86817	0.591348	0.707692	1.78438	2.06309	43.141	21.7762	9.0845	22.1893
P11142	Heat shock cognate 71 kDa protein	HSPA8	1.03833e+08	7.48841e+07	9.1129e+07	8.49761e+07	9.69332e+07	7.58769e+07	1.47022e+08	1.31379e+08	1.33662e+08	1.28442e+08	1.07065e+08	9.40868e+07	1.31054e+08	1.26009e+08	1.38058e+08	1.33748e+08	1.21428e+08	1.0555e+08	1.147e+08	1.26448e+08	1.4663e+08	8.99488e+07	8.59287e+07	1.37354e+08	1.09864e+08	1.31707e+08	1.20242e+08	1.29259e+08	0.610727	0.354513	0.616118	0.484727	0.589056	0.00810303	0.110776	0.00286604	0.0280936	0.0176988	2.09135	0.955556	2.54272	1.55139	1.75206	16.1321	12.2897	6.15212	15.7901
Q92598	Heat shock protein 105 kDa	HSPH1	375213	263663	114407	723162	402828	387166	237385	296979	360850	276510	627155	275940	245835	443831	354397	189402	87754.5	307322	644427	612854	760056	251094	504386	298405	393201	348021	194826	672446	0.249041	-0.359258	-0.535352	-1.37234	0.414891	0.601431	0.525904	0.274336	0.070716	0.228369	0.220814	0.279094	0.561716	1.15048	0.641363	52.1144	37.5958	20.6916	51.5282
P04792	Heat shock protein beta-1	HSPB1	4.64555e+07	2.30045e+07	2.15334e+07	2.93011e+07	3.08096e+07	2.99178e+07	1.73994e+07	2.09545e+07	1.99703e+07	2.04216e+07	1.85887e+07	2.19829e+07	1.6963e+07	2.21945e+07	2.85425e+07	1.64755e+07	1.4925e+07	1.79506e+07	3.93164e+07	3.75326e+07	5.21702e+07	3.03311e+07	3.00095e+07	1.94414e+07	2.0331e+07	2.25666e+07	1.64504e+07	4.30064e+07	-0.64167	-0.561736	-0.411228	-0.867299	0.519132	0.252081	0.000840127	0.0922025	0.000156363	0.0485037	0.59846	3.07566	1.03526	3.80587	1.31423	46.1026	2.52735	9.44188	8.35608
P07900	Heat shock protein HSP 90-alpha	HSP90AA1	9.40387e+06	4.34928e+06	4.74551e+06	8.1461e+06	8.5322e+06	7.12484e+06	4.97731e+06	5.03691e+06	6.92026e+06	6.19718e+06	7.19995e+06	6.69741e+06	7.91558e+06	1.16764e+07	1.27268e+07	1.01939e+07	5.9803e+06	5.41168e+06	8.61109e+06	7.37944e+06	1.00374e+07	6.16622e+06	7.93438e+06	5.64483e+06	6.69818e+06	1.07729e+07	7.1953e+06	8.67596e+06	-0.127457	-0.244348	0.441219	-0.141062	0.128907	0.779827	0.07244	0.135158	0.661478	0.444545	0.108002	1.14002	0.869158	0.179484	0.352084	45.5851	9.16485	19.5748	7.48544
P08238	Heat shock protein HSP 90-beta	HSP90AB1	4.29501e+07	3.17746e+07	3.91316e+07	3.52406e+07	3.48459e+07	3.86549e+07	1.74417e+07	1.74106e+07	1.95456e+07	1.30205e+07	1.44263e+07	1.34458e+07	2.06922e+07	3.14878e+07	3.428e+07	2.46177e+07	1.55085e+07	1.39975e+07	3.64122e+07	3.25206e+07	5.09816e+07	3.79521e+07	3.62471e+07	1.81326e+07	1.36309e+07	2.882e+07	1.80412e+07	3.99715e+07	-1.06559	-1.41099	-0.330797	-1.00657	0.141104	0.00410895	6.00642e-05	0.160387	0.00671365	0.552287	2.38627	4.22138	0.794831	2.17304	0.257835	14.9671	5.77841	6.74883	5.28931
Q9HCE1	Helicase MOV-10	MOV10	2.86981e+06	1.89988e+06	1.08025e+06	2.74146e+06	2.47764e+06	1.59662e+06	2.38133e+06	1.91519e+06	2.30958e+06	1.01475e+06	1.76968e+06	815500	3.43333e+06	2.85469e+06	3.42979e+06	2.64073e+06	1.99351e+06	817186	2.05464e+06	2.12703e+06	2.8436e+06	1.94998e+06	2.2719e+06	2.20203e+06	1.19998e+06	3.23927e+06	1.81714e+06	2.34175e+06	0.175379	-0.920896	0.511766	-0.322232	0.0436871	0.663314	0.0766677	0.070968	0.514196	0.878281	0.178281	1.11539	1.14894	0.288871	0.0563667	45.9406	26.3877	11.3983	41.9454
Q6ZRS2	Helicase SRCAP	SRCAP	108572	112465	184227	99530.8	164160	129129	673075	466992	370993	662676	523280	420966	524653	312163	248372	533343	837578	369752	324658	366139	440643	135088	130940	503687	535641	361729	580224	377147	1.89863	2.03236	1.466	2.1477	1.52622	0.0163025	0.0050495	0.0542769	0.0314418	0.00313913	1.78775	2.29675	1.26539	1.50249	2.50319	31.535	24.7081	30.6436	22.651
Q9BYK8	Helicase with zinc finger domain 2	HELZ2	2.6055e+06	2.03483e+06	3.00834e+06	7.26435e+06	8.21856e+06	1.48767e+07	1.22787e+07	1.07898e+07	1.2265e+07	557995	846854	650666	1.88676e+06	3.96813e+06	2.41921e+06	1.30586e+07	2.19118e+07	2.72512e+07	1.97385e+07	1.21916e+07	9.14659e+06	2.54955e+06	1.01199e+07	1.17778e+07	685172	2.75803e+06	2.07406e+07	1.36922e+07	2.20776	-3.88458	-1.87548	1.03526	0.436167	8.45962e-05	0.0169887	0.0409307	0.0904848	0.417506	4.07265	1.76984	1.38795	1.04342	0.379337	19.1862	40.9795	7.26516	21.5258
P69905	Hemoglobin subunit alpha	HBA1	3.38874e+07	1.5988e+07	1.99502e+07	2.78031e+07	5.31644e+07	1.92165e+07	6.16752e+06	8.31312e+06	1.53242e+07	1.6405e+06	1.17261e+06	916054	8.46939e+06	1.2957e+07	2.51556e+07	4.5635e+06	4.76482e+06	3.8834e+06	1.59456e+07	2.69727e+07	2.87025e+07	2.32752e+07	3.33947e+07	9.93494e+06	1.24306e+06	1.55273e+07	4.40391e+06	2.38736e+07	-1.22821	-4.74765	-1.10481	-2.92276	-0.484202	0.0936968	0.0343734	0.190396	0.046688	0.433485	1.02828	1.46378	0.720342	1.33079	0.363026	40.3927	52.8563	48.2029	29.5503
P68871	Hemoglobin subunit beta	HBB	4.60069e+06	1.0018e+07	4.29743e+06	4.50762e+06	3.36881e+07	5.93088e+06	747026	1.55523e+06	1.71508e+06	937396	809147	1.08176e+06	2.6263e+06	1.78568e+06	4.12139e+06	738888	369301	3.14591e+06	1.98252e+06	2.78438e+06	3.62446e+06	6.30538e+06	1.47089e+07	1.33911e+06	942768	2.84446e+06	1.41803e+06	2.79712e+06	-2.23531	-3.96364	-2.37046	-3.37472	-2.39467	0.0576837	0.220861	0.280803	0.23593	0.278617	1.23895	0.655881	0.551598	0.627217	0.554993	51.0488	111.85	38.7535	14.4666
Q99729	Heterogeneous nuclear ribonucleoprotein A/B	HNRNPAB	207893	552839	328013	358391	350268	392742	163434	271961	311867	302076	228469	230945	131780	39117.4	243399	25586.9	278666	181162	338556	304663	324842	362915	367134	249088	253830	138099	161805	322687	-0.542978	-0.532445	-1.4106	-1.18205	-0.186172	0.360759	0.0144688	0.0193126	0.0517085	0.0527949	0.442783	1.83957	1.71416	1.28644	1.27741	48.2487	6.14119	30.8383	16.4679
Q13151	Heterogeneous nuclear ribonucleoprotein A0	HNRNPA0	6.70747e+06	8.84775e+06	8.61236e+06	4.7626e+06	4.92025e+06	7.9412e+06	5.08417e+06	4.19553e+06	4.21297e+06	4.87575e+06	4.83197e+06	4.2452e+06	7.1141e+06	6.17092e+06	6.65473e+06	7.39574e+06	5.5916e+06	3.38844e+06	4.31699e+06	4.36575e+06	5.66378e+06	8.05586e+06	5.87469e+06	4.49756e+06	4.65097e+06	6.64658e+06	5.45859e+06	4.78218e+06	-0.840897	-0.336979	0.178101	-0.105983	-0.296845	0.00852898	0.310219	0.510393	0.802024	0.386238	2.0691	0.508331	0.292095	0.0958127	0.413145	14.569	30.4934	11.2972	7.57027
P09651	Heterogeneous nuclear ribonucleoprotein A1	HNRNPA1	1.54571e+07	2.91569e+07	1.906e+07	1.48113e+07	2.0967e+07	2.03077e+07	1.08272e+07	1.88436e+07	1.40549e+07	1.94815e+07	1.51378e+07	1.69295e+07	1.94457e+07	1.63296e+07	1.12868e+07	1.78555e+07	1.38112e+07	8.22e+06	1.54137e+07	1.95163e+07	1.79125e+07	2.12247e+07	1.86953e+07	1.45752e+07	1.71829e+07	1.56874e+07	1.32956e+07	1.76142e+07	-0.542222	-0.121704	-0.253075	-0.491735	-0.0859426	0.231306	0.550503	0.383416	0.188216	0.661096	0.635812	0.25924	0.416329	0.725344	0.179735	33.4602	18.0782	27.6733	12.704
P51991	Heterogeneous nuclear ribonucleoprotein A3	HNRNPA3	3.47633e+07	9.12087e+07	7.53964e+07	3.12423e+07	3.22124e+07	5.8867e+07	2.99882e+07	4.64529e+07	3.78071e+07	5.41142e+07	3.64838e+07	4.06782e+07	4.71782e+07	3.8506e+07	3.75738e+07	3.21466e+07	2.94333e+07	2.51787e+07	2.69605e+07	2.96298e+07	2.90841e+07	6.71228e+07	4.07739e+07	3.80828e+07	4.37587e+07	4.1086e+07	2.89196e+07	2.85581e+07	-0.817664	0.101925	0.0110022	-0.4956	-0.513744	0.171808	0.79026	0.975501	0.270356	0.250045	0.764958	0.10223	0.0107722	0.568064	0.601982	43.3803	38.4476	21.6261	21.0473
Q14103	Heterogeneous nuclear ribonucleoprotein D0	HNRNPD	2.58568e+06	6.97261e+06	4.34899e+06	3.71579e+06	3.89061e+06	7.02869e+06	2.53457e+06	2.98299e+06	2.3195e+06	3.6882e+06	3.05053e+06	3.24251e+06	2.07187e+06	2.21986e+06	2.26268e+06	3.92791e+06	3.19726e+06	2.64555e+06	3.53596e+06	3.77978e+06	3.23553e+06	4.63576e+06	4.87836e+06	2.61236e+06	3.32708e+06	2.1848e+06	3.25691e+06	3.51709e+06	-0.827455	-0.552141	-1.15889	-0.582895	-0.472015	0.191665	0.228749	0.0668451	0.227536	0.278977	0.717456	0.64064	1.17493	0.642951	0.554431	47.6185	38.2154	12.9581	9.83276
O14979	Heterogeneous nuclear ribonucleoprotein D-like	HNRNPDL	1.49234e+06	4.68867e+06	7.08595e+06	2.82128e+06	3.63595e+06	6.64522e+06	1.21765e+06	3.05302e+06	2.2203e+06	2.36771e+06	1.6746e+06	2.3477e+06	2.94429e+06	2.365e+06	2.21388e+06	2.40597e+06	2.71437e+06	2.75614e+06	2.78781e+06	2.30397e+06	3.02401e+06	4.42232e+06	4.36748e+06	2.16366e+06	2.13e+06	2.50773e+06	2.62549e+06	2.70526e+06	-1.03133	-1.03595	-0.800423	-0.734213	-0.691034	0.255846	0.132027	0.191337	0.210157	0.232384	0.592021	0.879336	0.7182	0.677456	0.633793	63.4576	46.1179	42.4741	18.522
P52597	Heterogeneous nuclear ribonucleoprotein F	HNRNPF	1.03543e+07	9.24773e+06	1.11332e+07	9.09815e+06	8.93787e+06	7.18909e+06	8.746e+06	7.72035e+06	1.00087e+07	5.14792e+06	5.059e+06	4.03861e+06	9.57341e+06	1.06932e+07	1.22664e+07	9.86963e+06	8.03202e+06	5.79888e+06	7.53962e+06	1.03892e+07	1.10759e+07	1.02451e+07	8.40837e+06	8.82503e+06	4.74851e+06	1.08443e+07	7.90018e+06	9.66823e+06	-0.215258	-0.824352	0.367045	-0.0899412	0.201425	0.173485	0.00663603	0.0700021	0.721089	0.368228	0.760738	2.17809	1.15489	0.142011	0.433883	9.24803	12.5942	12.9884	12.9809
P31943	Heterogeneous nuclear ribonucleoprotein H	HNRNPH1	7.07355e+07	1.33045e+08	1.09274e+08	7.03252e+07	6.63064e+07	9.95966e+07	5.02451e+07	6.13081e+07	6.88323e+07	6.78262e+07	5.1092e+07	5.67113e+07	6.75109e+07	7.71083e+07	7.54753e+07	4.99143e+07	5.67533e+07	6.56533e+07	5.65975e+07	7.0144e+07	7.45039e+07	1.04351e+08	7.87427e+07	6.01285e+07	5.85432e+07	7.33648e+07	5.74403e+07	6.70818e+07	-0.79533	-0.427646	-0.102058	-0.455084	-0.231226	0.0798251	0.156216	0.647664	0.136018	0.378822	1.09786	0.806275	0.18865	0.866405	0.421564	30.1336	23.077	15.5493	14.5468
P55795	Heterogeneous nuclear ribonucleoprotein H2	HNRNPH2	4.22176e+06	4.07822e+06	7.1904e+06	3.55182e+06	3.73051e+06	6.32979e+06	3.95649e+06	4.01028e+06	5.27107e+06	5.38182e+06	3.51028e+06	3.6492e+06	4.48511e+06	4.46026e+06	4.619e+06	3.63811e+06	3.96142e+06	3.9738e+06	4.61739e+06	6.14466e+06	6.77349e+06	5.16346e+06	4.53737e+06	4.41261e+06	4.18043e+06	4.52146e+06	3.85778e+06	5.84518e+06	-0.226705	-0.118204	-0.00506987	-0.234088	0.36539	0.532881	0.757797	0.986722	0.494182	0.301207	0.27337	0.120447	0.00580497	0.306113	0.521135	34.0246	34.2675	16.8592	24.9436
P31942	Heterogeneous nuclear ribonucleoprotein H3	HNRNPH3	1.28355e+07	5.98275e+07	5.86497e+07	2.80778e+07	3.39719e+07	6.45519e+07	1.48838e+07	2.07093e+07	1.92769e+07	3.17219e+07	2.55439e+07	3.10375e+07	3.67671e+07	2.77429e+07	2.33286e+07	3.71144e+07	3.06903e+07	2.70202e+07	2.26573e+07	2.22923e+07	2.21325e+07	4.37709e+07	4.22005e+07	1.829e+07	2.94345e+07	2.92795e+07	3.16083e+07	2.23607e+07	-1.25892	-0.519756	-0.527369	-0.416958	-0.916297	0.177077	0.328169	0.341355	0.415877	0.154135	0.751838	0.483902	0.466794	0.381035	0.812098	61.2218	46.3973	16.5968	11.5056
P61978	Heterogeneous nuclear ribonucleoprotein K	HNRNPK	1.75294e+07	3.90549e+07	3.35631e+07	1.49917e+07	1.65044e+07	2.97327e+07	5.87577e+07	4.01507e+07	5.2911e+07	4.95392e+07	5.08271e+07	3.88931e+07	4.34205e+07	4.4344e+07	3.84081e+07	4.71294e+07	5.46818e+07	5.41189e+07	4.27363e+07	3.24671e+07	3.19308e+07	3.00491e+07	2.04096e+07	5.06065e+07	4.64198e+07	4.20576e+07	5.19767e+07	3.57114e+07	0.752	1.18549	1.04312	1.34862	0.807137	0.0723899	0.0124302	0.0126254	0.00391886	0.0592068	1.14032	1.90552	1.89876	2.40684	1.22763	37.2214	39.7331	18.8022	14.1104
P14866	Heterogeneous nuclear ribonucleoprotein L	HNRNPL	1.38856e+07	2.19963e+07	3.42396e+07	7.53811e+06	1.24143e+07	1.70839e+07	5.10449e+07	4.77768e+07	4.28239e+07	4.35455e+07	3.86323e+07	3.27554e+07	3.94095e+07	3.84221e+07	2.85727e+07	4.21711e+07	4.27783e+07	3.72127e+07	2.76244e+07	3.26171e+07	2.81591e+07	2.33738e+07	1.23454e+07	4.72152e+07	3.8311e+07	3.54681e+07	4.07207e+07	2.94669e+07	1.01436	1.63378	1.52254	1.72178	1.25512	0.0201794	0.00336384	0.00639287	0.000972245	0.00573968	1.69509	2.47316	2.1943	3.01222	2.24111	43.8384	38.6641	8.76663	14.101
P52272	Heterogeneous nuclear ribonucleoprotein M	HNRNPM	2.13887e+08	1.28397e+08	1.87519e+08	1.70482e+08	1.88779e+08	1.43436e+08	1.37271e+08	9.08574e+07	1.47921e+08	7.00319e+07	5.9154e+07	4.53438e+07	1.49563e+08	1.71655e+08	2.34705e+08	1.56912e+08	1.26064e+08	8.17938e+07	1.40352e+08	1.86377e+08	2.31661e+08	1.76601e+08	1.67566e+08	1.2535e+08	5.81766e+07	1.85308e+08	1.2159e+08	1.8613e+08	-0.49453	-1.52622	0.145196	-0.462701	0.151581	0.170932	0.00187154	0.570016	0.145371	0.562884	0.767176	2.7278	0.244113	0.837524	0.249581	24.7892	13.6137	24.2062	21.2681
O60506	Heterogeneous nuclear ribonucleoprotein Q	SYNCRIP	5.51043e+07	1.3571e+08	4.32176e+07	5.29127e+07	6.14401e+07	1.06572e+08	4.39052e+07	1.77986e+08	1.1105e+08	7.45396e+07	1.68933e+08	1.001e+08	5.02981e+07	6.02696e+07	6.80059e+07	8.28993e+06	1.28402e+07	7.9611e+07	6.67678e+07	7.96057e+07	4.89076e+07	7.80106e+07	7.36415e+07	1.10981e+08	1.14524e+08	5.95245e+07	3.35804e+07	6.50937e+07	0.508566	0.637065	-0.307034	-1.1329	-0.178	0.533112	0.279821	0.463157	0.231669	0.674178	0.273181	0.55312	0.334272	0.635132	0.171226	64.5057	39.1563	60.4075	42.6303
O43390	Heterogeneous nuclear ribonucleoprotein R	HNRNPR	4.0637e+06	4.614e+06	4.74273e+06	3.41109e+06	3.67676e+06	5.8336e+06	3.53508e+06	3.5388e+06	4.24236e+06	4.4541e+06	3.69361e+06	3.80263e+06	3.86297e+06	3.73962e+06	4.87569e+06	5.49173e+06	4.43284e+06	3.03089e+06	4.0587e+06	4.05182e+06	5.00324e+06	4.47348e+06	4.30715e+06	3.77208e+06	3.98345e+06	4.15943e+06	4.31849e+06	4.37125e+06	-0.246037	-0.112716	-0.050348	0.00379262	0.0213139	0.0893011	0.70747	0.870064	0.991879	0.942119	1.04914	0.150292	0.0604486	0.0035413	0.0258944	8.06234	30.8464	10.7972	10.3234
Q00839	Heterogeneous nuclear ribonucleoprotein U	HNRNPU	8.05321e+08	2.88384e+09	2.44475e+09	1.00666e+09	1.10833e+09	2.84518e+09	9.71166e+08	1.20945e+09	8.24598e+08	2.04528e+09	1.28637e+09	1.74062e+09	1.46214e+09	1.37691e+09	1.23186e+09	1.18768e+09	1.66714e+09	1.67831e+09	1.1057e+09	9.25431e+08	9.62623e+08	2.04463e+09	1.65339e+09	1.00174e+09	1.69075e+09	1.35697e+09	1.51105e+09	9.97917e+08	-1.02934	0.0322399	-0.285038	-0.129879	-0.728435	0.179793	0.955974	0.647391	0.829175	0.335407	0.745228	0.019554	0.188834	0.081354	0.474428	53.5793	62.5	19.3901	22.5877
Q9BUJ2	Heterogeneous nuclear ribonucleoprotein U-like protein 1	HNRNPUL1	3.3371e+06	3.10148e+06	3.27659e+06	4.30647e+06	4.0194e+06	5.76171e+06	2.6114e+06	2.74096e+06	3.46521e+06	2.58188e+06	1.61044e+06	1.9384e+06	2.43412e+06	2.234e+06	1.85805e+06	1.69525e+06	3.02041e+06	2.6703e+06	3.52186e+06	3.62818e+06	5.09857e+06	3.23839e+06	4.69586e+06	2.93919e+06	2.04357e+06	2.17539e+06	2.46199e+06	4.08287e+06	-0.139859	-1.2003	-1.11012	-0.931567	-0.201807	0.337586	0.0121864	0.0111616	0.0289099	0.454838	0.471615	1.91412	1.95227	1.53895	0.342144	3.77863	19.893	15.6549	24.1825
Q1KMD3	Heterogeneous nuclear ribonucleoprotein U-like protein 2	HNRNPUL2	6.39482e+07	2.22688e+08	1.71957e+08	7.09397e+07	7.95574e+07	1.73645e+08	8.94774e+07	9.41665e+07	8.09614e+07	1.32903e+08	8.17193e+07	9.89856e+07	8.76007e+07	9.24589e+07	8.1198e+07	8.19175e+07	1.12453e+08	1.19552e+08	8.00736e+07	6.54062e+07	5.99846e+07	1.52865e+08	1.08047e+08	8.82018e+07	1.04536e+08	8.70858e+07	1.04641e+08	6.84881e+07	-0.793374	-0.0476614	-0.311153	-0.046215	-0.657737	0.240621	0.927329	0.560435	0.92686	0.302269	0.618666	0.0327664	0.251475	0.0329858	0.519606	53.0365	52.729	7.58981	24.9097
P22626	Heterogeneous nuclear ribonucleoproteins A2/B1	HNRNPA2B1	1.19328e+07	3.53026e+07	4.28701e+07	2.07426e+07	2.38881e+07	3.35548e+07	1.51136e+07	3.08922e+07	1.92084e+07	3.12466e+07	3.59771e+07	3.06796e+07	3.74822e+07	2.65502e+07	2.05798e+07	3.59637e+07	2.51245e+07	2.6037e+07	2.55048e+07	2.88063e+07	2.6602e+07	3.00352e+07	2.60618e+07	2.17381e+07	3.26344e+07	2.82041e+07	2.90417e+07	2.6971e+07	-0.466427	0.324456	0.113965	0.15619	0.049473	0.471349	0.193066	0.749918	0.596419	0.830307	0.326657	0.714294	0.124986	0.224449	0.0807613	53.6946	25.6197	37.6657	8.91288
P07910	Heterogeneous nuclear ribonucleoproteins C1/C2	HNRNPC	8.32345e+07	6.8783e+07	7.69576e+07	8.71352e+07	8.31126e+07	7.41282e+07	4.15066e+07	4.53068e+07	8.06614e+07	2.36539e+07	2.07431e+07	1.2955e+07	8.17922e+07	7.22206e+07	9.85024e+07	5.43293e+07	4.71796e+07	3.50057e+07	4.79843e+07	7.0716e+07	9.00763e+07	7.6325e+07	8.14587e+07	5.5825e+07	1.91173e+07	8.41717e+07	4.55048e+07	6.95922e+07	-0.451246	-2.09119	0.0472676	-0.840048	-0.227142	0.194014	0.000237637	0.767873	0.00622544	0.404929	0.712167	3.62409	0.11471	2.20583	0.392621	9.49423	8.17511	38.6795	28.9352
Q9NP66	High mobility group protein 20A	HMG20A	6.89486e+06	7.02722e+06	5.76927e+06	7.22545e+06	6.41981e+06	6.21101e+06	1.86465e+07	1.52326e+07	2.02038e+07	2.70301e+07	2.73886e+07	2.82369e+07	1.78498e+07	1.81759e+07	1.7333e+07	1.46293e+07	1.50179e+07	2.06173e+07	2.56946e+07	2.61195e+07	1.75595e+07	6.56378e+06	6.61876e+06	1.80276e+07	2.75519e+07	1.77863e+07	1.67549e+07	2.31245e+07	1.45761	2.05752	1.42613	1.33995	1.80479	0.00166103	1.55822e-06	9.29427e-06	0.00663393	0.00415454	2.77962	5.80737	5.03178	2.17823	2.38148	10.5311	8.09345	14.1047	2.24945
P42357	Histidine ammonia-lyase	HAL	2.74438e+06	2.08745e+06	1.60416e+06	1.81895e+06	838635	567248	547567	1.01477e+06	340924	465088	411516	509092	1.21783e+06	520264	1.18594e+06	634618	1.80669e+06	1.32035e+06	696656	630125	635577	2.14533e+06	1.07494e+06	634421	461899	974675	1.25389e+06	654119	-1.75769	-1.21861	-0.141267	0.222146	-0.716634	0.0173135	0.18308	0.832026	0.743389	0.331066	1.76161	0.73736	0.0798631	0.128784	0.480085	26.6769	61.2552	54.4147	10.5794
P04196	Histidine-rich glycoprotein	HRG	1.25066e+06	3.72406e+06	3.23971e+06	1.421e+06	1.16484e+06	3.06264e+06	61140.5	72246.2	99907.4	55698.4	116982	19164.2	165950	86910.4	90948.8	77759.5	80838.8	80086.6	65568.2	92946.3	92957.4	2.73814e+06	1.88283e+06	77764.7	63948.3	114603	79561.6	83824	-5.13794	-4.87985	-4.03818	-4.56468	-4.48939	0.02456	0.0378104	0.0410865	0.0386617	0.0389481	1.60977	1.42239	1.3863	1.41272	1.40951	47.8705	54.6913	25.6723	77.2938
Q13547	Histone deacetylase 1	HDAC1	1.15874e+06	1.26934e+06	905262	1.66121e+06	1.67889e+06	2.5422e+06	1.52237e+07	1.20878e+07	1.15032e+07	1.36739e+07	1.33358e+07	1.31807e+07	1.45245e+07	1.01482e+07	8.34439e+06	1.43335e+07	1.8204e+07	1.81502e+07	1.36978e+07	1.09956e+07	7.75169e+06	1.11111e+06	1.96077e+06	1.29382e+07	1.33968e+07	1.10057e+07	1.68959e+07	1.0815e+07	3.54156	2.7724	2.48876	3.10718	2.46355	0.000521625	3.9013e-06	0.00822684	0.000341531	0.00708541	3.28264	5.40879	2.08477	3.46657	2.14964	16.7988	25.6845	15.4641	1.88248
Q92769	Histone deacetylase 2	HDAC2	389225	546532	548263	418218	468578	341430	6.36469e+06	5.63301e+06	5.97754e+06	5.97166e+06	5.75705e+06	6.00842e+06	5.65422e+06	4.62209e+06	3.43054e+06	7.85468e+06	6.32724e+06	5.79242e+06	3.43597e+06	4.52262e+06	3.29697e+06	494673	409409	5.99175e+06	5.91238e+06	4.56895e+06	6.65811e+06	3.75185e+06	3.59843	3.85212	3.48025	4.0235	3.19599	1.46365e-05	3.68516e-07	0.00295082	0.000541793	0.00101023	4.83456	6.43354	2.53006	3.26617	2.99558	18.4617	15.6397	6.10915	2.29637
Q9H0E3	Histone deacetylase complex subunit SAP130	SAP130	447625	287084	568694	226623	197650	183795	1.6529e+06	1.03941e+06	1.02257e+06	1.78338e+06	2.03149e+06	1.49528e+06	1.59696e+06	1.78057e+06	1.19532e+06	2.66579e+06	2.72748e+06	2.47481e+06	2.42043e+06	1.40456e+06	919998	434468	202689	1.23829e+06	1.77005e+06	1.52428e+06	2.6227e+06	1.58166e+06	1.51103	3.12645	2.91079	3.69371	2.9641	0.0226074	0.000544283	0.00158654	6.1386e-06	0.0355992	1.64575	3.26417	2.79955	5.21193	1.44856	32.5145	10.7821	29.0042	15.1606
O00422	Histone deacetylase complex subunit SAP18	SAP18	1.82823e+07	1.80677e+07	2.13878e+07	1.57774e+07	1.72149e+07	2.4788e+07	1.39009e+08	1.19442e+08	1.27507e+08	9.20583e+07	8.08011e+07	8.448e+07	7.89166e+07	6.9917e+07	6.29169e+07	1.34818e+08	1.19822e+08	1.08335e+08	1.02382e+08	9.75072e+07	8.71167e+07	1.92459e+07	1.92601e+07	1.28653e+08	8.57798e+07	7.05835e+07	1.20991e+08	9.56688e+07	2.74086	2.15502	1.87371	2.65122	2.31243	4.58112e-05	0.000105247	0.00068834	0.000238177	0.000134425	4.33903	3.97779	3.1622	3.6231	3.87152	9.65425	25.1348	7.64331	6.69161
P07305	Histone H1.0	H1-0	4.22667e+06	1.07527e+06	1.84251e+07	8.18569e+06	8.26479e+06	2.51595e+06	4.48051e+06	9.89087e+06	5.85843e+06	3.1383e+06	2.79532e+06	3.3351e+06	5.53332e+06	5.09367e+06	8.1702e+06	1.30837e+07	1.48153e+07	7.80887e+06	3.26799e+06	5.45631e+06	7.00059e+06	7.90901e+06	6.32215e+06	6.74327e+06	3.08958e+06	6.26573e+06	1.19026e+07	5.24163e+06	-0.230049	-1.03301	-0.012932	0.912793	-0.270399	0.844657	0.165775	0.980156	0.120803	0.64756	0.0733195	0.780481	0.00870491	0.917921	0.18872	116.86	52.1421	41.6953	8.8416
Q92522	Histone H1.10	H1-10	3.48565e+06	475929	391414	2.22411e+06	1.94225e+06	583644	911829	495699	1.02274e+06	333272	382812	260487	2.81197e+06	1.78911e+06	3.36923e+06	2.2197e+06	1.11447e+06	1.42306e+06	525698	991531	1.64448e+06	1.451e+06	1.58333e+06	810090	325524	2.65677e+06	1.58574e+06	1.0539e+06	-0.840892	-2.28213	0.746709	0.00219624	-0.587223	0.567564	0.0683852	0.192668	0.997005	0.428431	0.245985	1.16504	0.71519	0.00130266	0.368119	121.473	55.399	34.3	18.9018
P16403	Histone H1.2	H1-2	3.92477e+06	788569	857898	1.11304e+06	1.22709e+06	455937	1.00136e+06	391922	1.50475e+06	398073	266733	373516	2.0402e+06	875338	2.4676e+06	1.75572e+06	1.09786e+06	260654	402725	1.2451e+06	1.45596e+06	1.85708e+06	932021	966009	346107	1.79438e+06	1.03808e+06	1.03459e+06	-0.942927	-1.42914	0.945048	0.155483	0.150631	0.456829	0.0739886	0.181012	0.840787	0.810992	0.340246	1.13084	0.742292	0.075314	0.0909832	96.4422	44.6585	57.6862	20.1753
P16402	Histone H1.3	H1-3	5.76187e+07	1.22522e+07	8.71759e+06	2.86824e+07	3.26104e+07	8.72011e+06	1.239e+07	5.92462e+06	1.45142e+07	6.08412e+06	8.09649e+06	5.57684e+06	3.56796e+07	2.44e+07	5.44254e+07	3.89453e+07	1.72886e+07	6.53797e+06	7.7134e+06	1.56369e+07	2.23706e+07	2.61962e+07	2.33376e+07	1.0943e+07	6.58582e+06	3.81683e+07	2.0924e+07	1.52403e+07	-1.25935	-1.82522	0.709718	-0.157502	-0.614767	0.393199	0.0873771	0.265356	0.851178	0.395894	0.405388	1.0586	0.57617	0.0699797	0.402421	104.099	54.8924	40.8839	20.235
P10412	Histone H1.4	H1-4	1.09719e+07	2.12901e+06	1.8892e+06	4.01635e+06	3.84257e+06	1.43997e+06	1.88093e+06	657114	2.11212e+06	868668	909135	643286	4.98568e+06	3.08196e+06	9.21794e+06	5.20489e+06	3.21386e+06	1.47712e+06	1.16189e+06	2.56534e+06	2.72494e+06	4.99671e+06	3.09963e+06	1.55005e+06	807030	5.76186e+06	3.29862e+06	2.15072e+06	-1.68866	-1.9414	0.894439	0.0897657	-0.527274	0.317763	0.0516838	0.252916	0.89079	0.382609	0.497896	1.28665	0.597023	0.0502246	0.417245	103.59	46.4549	50.4434	17.7494
P16401	Histone H1.5	H1-5	9.93486e+07	1.88967e+07	2.64308e+07	4.95225e+07	5.39295e+07	2.39673e+07	3.51583e+07	1.7984e+07	3.5191e+07	1.16517e+07	1.43437e+07	9.89799e+06	7.19928e+07	4.63352e+07	7.57238e+07	7.00257e+07	3.81936e+07	1.5581e+07	1.93948e+07	3.30723e+07	3.60128e+07	4.82253e+07	4.24731e+07	2.94444e+07	1.19645e+07	6.4684e+07	4.12668e+07	2.94933e+07	-0.711796	-1.82779	0.606859	-0.0415678	-0.526163	0.514412	0.0318059	0.166138	0.950733	0.289946	0.288689	1.49749	0.77953	0.0219416	0.537682	92.1382	38.0883	33.7076	18.7163
Q93077	Histone H2A type 1-C	H2AC6	4.50771e+06	1.37567e+06	2.42281e+06	5.57727e+06	5.9948e+06	3.56723e+06	3.13875e+06	8.18902e+06	5.25512e+06	967284	4.00592e+06	431520	6.31334e+06	5.26082e+06	8.66681e+06	3.43209e+06	2.98629e+06	1.36349e+06	3.02244e+06	5.42166e+06	5.34253e+06	2.76873e+06	5.04643e+06	5.52763e+06	1.80158e+06	6.74699e+06	2.59396e+06	4.59554e+06	0.997437	-1.48601	0.41898	-0.960109	-0.135028	0.18591	0.0728882	0.246913	0.0662353	0.699469	0.730698	1.13734	0.607456	1.17891	0.155232	57.5866	25.7197	45.8811	107.002
Q16777	Histone H2A type 2-C	H2AC20	4.53739e+08	1.47649e+08	1.89229e+08	2.9063e+08	3.45538e+08	2.00189e+08	2.3284e+08	3.92653e+08	3.30735e+08	1.22184e+08	2.65504e+08	8.88187e+07	4.95118e+08	4.18222e+08	6.07848e+08	4.36118e+08	2.77272e+08	8.82002e+07	1.59877e+08	3.02325e+08	3.10048e+08	2.63539e+08	2.78786e+08	3.18743e+08	1.58836e+08	5.07063e+08	2.67197e+08	2.57417e+08	0.274376	-0.811621	0.863009	-0.0612545	-0.11505	0.631718	0.156188	0.0303463	0.920537	0.757571	0.199477	0.806354	1.51789	0.0359588	0.120577	62.9982	26.3266	25.28	59.0999
Q71UI9	Histone H2A.V	H2AZ2	4.66449e+06	1.14892e+06	1.68388e+06	4.70714e+06	4.24628e+06	2.67907e+06	2.26395e+06	5.13323e+06	3.06562e+06	1.81444e+06	1.93586e+06	1.41007e+06	6.32036e+06	6.13328e+06	7.73031e+06	5.69683e+06	3.20271e+06	904157	3.20258e+06	3.82496e+06	6.56692e+06	2.4991e+06	3.8775e+06	3.4876e+06	1.72012e+06	6.72798e+06	3.2679e+06	4.53149e+06	0.48083	-1.17262	0.795048	-0.246763	0.224859	0.515701	0.0272138	0.0229847	0.707788	0.615288	0.287602	1.56521	1.63856	0.150097	0.210921	75.7981	27.4183	42.449	16.0042
P16104	Histone H2AX	H2AX	1.71674e+07	2.03998e+07	4.79065e+07	2.13951e+07	2.2884e+07	3.59379e+07	2.1758e+07	2.5861e+07	2.17925e+07	2.1429e+07	2.03155e+07	1.6408e+07	8.93474e+06	1.34246e+07	1.28487e+07	2.9787e+07	4.0862e+07	2.08365e+07	2.01281e+07	3.28297e+07	2.63438e+07	2.84912e+07	2.6739e+07	2.31372e+07	1.93842e+07	1.1736e+07	3.04952e+07	2.64339e+07	-0.300304	-0.464064	-1.188	0.189637	-0.0165547	0.615519	0.205042	0.0360046	0.638812	0.961228	0.210759	0.688157	1.44364	0.194627	0.0171737	59.2871	29.9233	10.1957	13.6032
Q5QNW6	Histone H2B type 2-F	H2BC18	5.43534e+08	1.52611e+08	1.96193e+08	3.28398e+08	4.17184e+08	1.88446e+08	2.03692e+08	2.51996e+08	2.60827e+08	1.01077e+08	1.56581e+08	7.85527e+07	5.37925e+08	4.38208e+08	5.8514e+08	7.09683e+08	3.81927e+08	1.124e+08	2.03558e+08	2.40971e+08	3.0473e+08	2.97446e+08	3.11342e+08	2.38839e+08	1.1207e+08	5.20424e+08	4.01337e+08	2.49753e+08	-0.316591	-1.4741	0.741186	0.366311	-0.318001	0.663469	0.047513	0.0580394	0.652237	0.445396	0.178179	1.32319	1.23628	0.185595	0.351254	72.0231	37.0392	12.8773	35.8339
Q8N257	Histone H2B type 3-B	H2BU1	2.34838e+06	717175	1.06132e+06	2.87672e+06	3.93291e+06	1.28176e+06	2.71656e+06	3.619e+06	1.96712e+06	1.88789e+06	2.10721e+06	1.51551e+06	7.0292e+06	5.8052e+06	8.20371e+06	4.2495e+06	2.20912e+06	1.46528e+06	2.03188e+06	2.78217e+06	3.02579e+06	1.37562e+06	2.69713e+06	2.76756e+06	1.83687e+06	7.0127e+06	2.6413e+06	2.61328e+06	1.00853	-0.554177	1.37854	-0.030179	-0.0455631	0.1134	0.337224	0.0140802	0.963099	0.924081	0.945386	0.472081	1.85139	0.0163292	0.0342898	62.5043	49.4847	29.8862	16.2849
P84243	Histone H3.3	H3-3A	322398	65431	61403.5	582123	674784	352364	494800	393056	411127	219714	379440	240206	834897	523355	562253	754973	675632	391194	418362	606890	98381	149744	536424	432994	279787	640168	607267	374544	1.53185	-0.939046	0.255079	0.178957	-0.518237	0.0367906	0.0766258	0.491289	0.653377	0.411371	1.43426	1.11563	0.308663	0.184836	0.385767	99.8611	30.9452	12.5366	31.0623
P62805	Histone H4	H4C1	5.35763e+08	1.23488e+08	1.33174e+08	3.15527e+08	4.18248e+08	1.33385e+08	2.17547e+08	3.11155e+08	2.13268e+08	7.40625e+07	1.3856e+08	4.568e+07	5.89838e+08	4.12107e+08	7.17493e+08	6.20971e+08	2.69863e+08	9.03172e+07	1.1559e+08	2.42292e+08	3.32247e+08	2.64141e+08	2.89053e+08	2.47323e+08	8.61009e+07	5.73146e+08	3.2705e+08	2.30043e+08	-0.0949119	-1.74723	0.987567	0.178178	-0.32943	0.909881	0.081675	0.079648	0.840252	0.60191	0.0410152	1.08791	1.09883	0.0755904	0.220469	89.0738	49.9094	22.3679	55.2794
Q09028	Histone-binding protein RBBP4	RBBP4	559375	603761	765482	828611	905713	644245	1.52189e+07	9.18031e+06	1.14675e+07	1.36679e+07	1.06427e+07	1.34189e+07	1.26394e+07	1.0329e+07	8.14247e+06	1.36064e+07	1.42639e+07	1.81429e+07	1.15366e+07	1.12777e+07	7.61891e+06	642873	792856	1.19556e+07	1.25765e+07	1.03703e+07	1.53377e+07	1.01444e+07	4.21701	3.98753	3.70925	4.27388	3.67748	0.00302075	0.000266334	0.00181212	0.000508616	0.00179802	2.51989	3.57457	2.74181	3.29361	2.7452	16.8738	16.9451	25.5007	13.3531
Q16576	Histone-binding protein RBBP7	RBBP7	1.47977e+06	1.60685e+06	1.97877e+06	1.53638e+06	1.56304e+06	1.63277e+06	2.76114e+07	2.54369e+07	3.01993e+07	2.90832e+07	3.0267e+07	3.11119e+07	2.6299e+07	2.40435e+07	1.70339e+07	2.39798e+07	2.95182e+07	3.61555e+07	2.22137e+07	2.19504e+07	1.49965e+07	1.68846e+06	1.5774e+06	2.77492e+07	3.0154e+07	2.24588e+07	2.98845e+07	1.97202e+07	4.03866	4.25673	3.83166	4.24378	3.64406	4.6923e-05	1.08014e-06	0.00170343	0.00129751	0.00154803	4.32861	5.96652	2.76868	2.88689	2.81022	15.3581	3.15535	8.5918	3.37947
Q9H9B1	Histone-lysine N-methyltransferase EHMT1	EHMT1	7.53943e+07	7.8085e+08	4.50538e+08	1.83072e+08	1.36588e+08	3.75731e+08	3.44924e+08	4.18011e+08	1.97844e+08	3.22878e+08	3.18536e+08	2.37506e+08	3.30382e+08	2.28678e+08	1.58965e+08	2.31302e+08	2.82794e+08	2.86689e+08	3.21175e+08	1.76777e+08	1.44835e+08	4.35594e+08	2.31797e+08	3.2026e+08	2.92973e+08	2.39342e+08	2.66928e+08	2.14262e+08	-0.443744	0.337908	0.0462094	0.20359	-0.113483	0.618236	0.47825	0.936176	0.665308	0.85677	0.208846	0.320345	0.0286425	0.176977	0.0671359	81.0307	54.7025	35.0143	16.4128
Q96KQ7	Histone-lysine N-methyltransferase EHMT2	EHMT2	57990.5	40451.7	78020.3	33217.8	73738.4	108181	191671	344005	258008	384587	248927	439547	177416	170532	267032	99793.1	49028.2	180415	218870	184275	90523.6	58820.8	71712.5	264561	357687	204993	109746	164557	2.1692	2.3184	1.51528	0.613866	1.19829	0.0105737	0.00920368	0.0244985	0.435763	0.102686	1.97577	2.03604	1.61086	0.360749	0.988489	31.9582	52.324	28.8696	27.4307
P10321	HLA class I histocompatibility antigen, C alpha chain	HLA-C	458473	194229	176322	610642	733893	434190	509276	620013	490384	308566	268596	182365	835613	827202	303323	207447	729595	603738	1.20988e+06	1.25103e+06	1.34928e+06	276341	592908	539891	253176	655379	513594	1.27006e+06	0.966216	-1.22767	0.144522	-0.207181	1.09902	0.057488	0.0229415	0.766287	0.681858	0.0021553	1.24042	1.63938	0.115609	0.166306	2.66649	57.17	25.4063	12.9707	25.4758
Q86YZ3	Hornerin	HRNR	3.24153e+07	8.77139e+08	1.09397e+09	3.19499e+08	2.11239e+08	5.35517e+08	5.69298e+08	6.68336e+08	6.25487e+08	4.69072e+08	3.35237e+08	5.38757e+08	5.23276e+08	3.48056e+08	2.55943e+08	4.27855e+08	4.68416e+08	5.77724e+08	3.24178e+08	4.00925e+08	3.36667e+08	6.67841e+08	3.55418e+08	6.2104e+08	4.47689e+08	3.75759e+08	4.91332e+08	3.53923e+08	-0.104818	0.332978	0.0802886	0.46718	-0.00608125	0.89249	0.458096	0.877092	0.266357	0.988587	0.0493964	0.339043	0.0569551	0.574536	0.00498512	83.983	46.4511	7.99765	23.1033
P51610	Host cell factor 1	HCFC1	3.39661e+06	5.77294e+06	4.89408e+06	2.69736e+06	2.54393e+06	3.9665e+06	3.9888e+07	2.49517e+07	3.23032e+07	3.49802e+07	4.51475e+07	3.3291e+07	3.34495e+07	3.73581e+07	2.40202e+07	3.45742e+07	3.75428e+07	4.26678e+07	3.2287e+07	2.61366e+07	1.89015e+07	4.68788e+06	3.06926e+06	3.2381e+07	3.78062e+07	3.16093e+07	3.82616e+07	2.5775e+07	2.78814	3.62266	3.36438	3.63993	3.07001	0.00316778	0.000740014	0.00201061	0.000127201	0.00431214	2.49925	3.13076	2.69667	3.89551	2.36531	25.6302	25.4396	23.0643	16.9642
Q9Y4L1	Hypoxia up-regulated protein 1	HYOU1	87698.3	63803.4	36372.9	314220	234519	289928	25559.3	135118	117797	99481	115620	112877	40829	94548.5	110774	114703	39555	75217.4	278680	294385	390465	62624.9	279555	92825	109326	82050.5	76491.8	321177	0.567778	-1.3545	-1.76855	-1.86976	0.200233	0.46126	0.00212125	0.00336847	0.00317753	0.37937	0.336054	2.67341	2.47257	2.49791	0.420937	41.0109	14.6127	63.4463	7.89888
F5HCM1	Immediate early protein IE1	UL123	188633	130977	165436	1.30187e+06	1.02633e+06	1.07604e+06	106515	109028	165879	45363.9	100064	136882	112855	176290	132408	472486	225575	288937	1.50411e+06	1.50558e+06	1.68525e+06	161682	1.13475e+06	127141	94103.1	140518	328999	1.56498e+06	-0.346735	-3.59198	-3.01354	-1.78621	0.463776	0.248826	0.000303987	0.000332048	0.00201568	0.0143879	0.604105	3.51714	3.4788	2.69558	1.842	17.9431	12.9413	26.4051	48.9347
P01876	Immunoglobulin heavy constant alpha 1	IGHA1	1.60408e+06	1.90091e+06	2.69725e+06	2.79204e+06	1.57546e+07	1.35761e+06	888432	1.29001e+06	456852	330982	295917	373230	1.99853e+06	154467	524296	698286	1.29127e+06	1.47221e+06	1.60645e+06	1.32492e+06	854219	2.06741e+06	6.63476e+06	878433	333376	892430	1.15392e+06	1.26186e+06	-1.23482	-4.31482	-2.89423	-2.5235	-2.39449	0.0427061	0.240773	0.281169	0.297929	0.306199	1.36951	0.618391	0.551033	0.525887	0.513996	27.3425	119.53	47.4334	11.6121
P01857	Immunoglobulin heavy constant gamma 1	IGHG1	7.72552e+06	1.91206e+06	1.27135e+06	885776	2.26077e+06	242949	551840	535781	503504	387376	457119	402804	807492	198946	876972	535424	537314	752875	670246	369526	424622	3.63631e+06	1.12983e+06	530375	415766	627804	608537	488131	-2.77739	-1.44226	-0.847723	-0.89269	-1.21077	0.20486	0.296674	0.472052	0.433614	0.346709	0.688543	0.52772	0.32601	0.362897	0.460035	97.7864	91.2359	4.64146	8.81115
P01859	Immunoglobulin heavy constant gamma 2	IGHG2	4.3671e+06	3.8693e+06	3.79445e+06	1.60573e+06	2.81426e+06	3.26318e+06	361324	407448	228055	420506	245308	379194	567900	360843	386458	260408	275975	572647	441542	220183	230220	4.01029e+06	2.56106e+06	332276	348336	438400	369677	297315	-3.59325	-2.87819	-2.54642	-2.7924	-3.10668	3.99058e-05	0.011286	0.013136	0.0122795	0.0106096	4.39896	1.94746	1.88154	1.91082	1.9743	7.76186	33.4722	28.0363	26.2921
P01834	Immunoglobulin kappa constant	IGKC	1.57185e+06	1.11598e+06	356510	784056	2.7344e+06	82107.6	182262	570762	141834	45650.8	39607.8	72545.1	97280.6	90253.8	121081	171715	92004.6	183557	45595.3	416579	402603	1.01478e+06	1.20019e+06	298286	52601.2	102872	149092	288259	-1.7664	-4.51202	-3.54434	-3.00899	-2.05782	0.132381	0.22164	0.238873	0.256125	0.319348	0.878175	0.654353	0.621832	0.591548	0.495736	60.5017	114.502	79.3987	33.3342
A0A0B4J2D9	Immunoglobulin kappa variable 1D-13	IGKV1D-13	9.63003e+06	5.71225e+07	3.65127e+07	1.60442e+07	1.26547e+07	4.08841e+07	66389.9	81798.4	58710.4	906514	5.55112e+06	1.53158e+06	1.01682e+06	3.67151e+06	641757	286827	166574	128450	1.26746e+06	2.18835e+06	1.23586e+06	3.44217e+07	2.31944e+07	68966.2	2.66307e+06	1.77669e+06	193950	1.56389e+06	-8.96321	-3.12261	-3.70651	-6.90194	-3.89056	0.0668781	0.0850735	0.0749161	0.0610297	0.0720426	1.17472	1.07021	1.12543	1.21446	1.14241	69.1865	66.4527	17.0484	94.6491
P0DOY2	Immunoglobulin lambda constant 2	IGLC2	4.54179e+06	1.25924e+06	1.98815e+06	2.17211e+06	6.22603e+06	1.37701e+06	1.95373e+06	1.6483e+06	1.56291e+06	2.2478e+06	2.65881e+06	2.1293e+06	3.50094e+06	3.11544e+06	3.31231e+06	1.90585e+06	2.15778e+06	2.42689e+06	2.80587e+06	2.85192e+06	3.46881e+06	2.59639e+06	3.25838e+06	1.72165e+06	2.34531e+06	3.30956e+06	2.16351e+06	3.0422e+06	-0.592718	-0.474381	0.0224845	-0.590785	-0.0990404	0.432042	0.578016	0.974511	0.508278	0.893543	0.364474	0.23806	0.0112132	0.293899	0.0488846	66.3896	79.8133	11.9349	11.849
P80748	Immunoglobulin lambda variable 3-21	IGLV3-21	4.44557e+06	1.83108e+07	1.71057e+07	4.82001e+06	5.66339e+06	1.48565e+07	88088.5	48724.5	102316	94759.2	87750.6	39434.3	56878.2	54005.1	87221.9	118250	78106	114421	59074.8	69612.5	77936.3	1.32874e+07	8.44663e+06	79709.7	73981.3	66035.1	103592	68874.5	-7.38108	-6.83507	-6.999	-6.34939	-6.93826	0.0408065	0.0597406	0.059584	0.0603215	0.0596387	1.38927	1.22373	1.22487	1.21953	1.22447	57.806	65.9092	34.8276	40.7173
B9A064	Immunoglobulin lambda-like polypeptide 5	IGLL5	4.13204e+06	7.68239e+06	5.29029e+06	2.83066e+06	3.7149e+06	4.5325e+06	1.31212e+07	1.09797e+07	1.19406e+07	9.12945e+06	5.98862e+06	7.2483e+06	7.16418e+06	7.01551e+06	8.13642e+06	1.1984e+07	1.36017e+07	9.33498e+06	8.60852e+06	7.22601e+06	6.79653e+06	5.70157e+06	3.69269e+06	1.20138e+07	7.45546e+06	7.4387e+06	1.16402e+07	7.54369e+06	1.07526	1.01362	1.01038	1.65638	1.0306	0.00653737	0.0221528	0.00344128	0.00401956	0.00634457	2.1846	1.65457	2.46328	2.39582	2.1976	31.7554	23.0493	8.92844	21.201
P52292	Importin subunit alpha-1	KPNA2	1.03627e+07	2.49472e+07	1.95814e+07	1.69619e+07	1.73271e+07	3.27787e+07	1.07128e+07	1.34348e+07	1.21514e+07	1.48019e+07	1.29216e+07	1.52213e+07	9.27338e+06	1.25701e+07	1.15065e+07	9.8864e+06	1.26614e+07	1.19306e+07	1.83961e+07	1.96171e+07	1.84219e+07	1.82971e+07	2.23559e+07	1.20997e+07	1.43149e+07	1.11167e+07	1.14928e+07	1.88117e+07	-0.596646	-0.643136	-1.00793	-0.959923	-0.249022	0.225677	0.201082	0.101375	0.108687	0.535014	0.646513	0.696627	0.994069	0.963822	0.271634	40.3156	40.3844	11.2547	8.55575
O00629	Importin subunit alpha-3	KPNA4	558240	642017	749465	411305	642687	687558	1.80487e+06	1.21277e+06	1.45528e+06	1.51334e+06	1.31495e+06	1.50505e+06	1.60024e+06	1.34649e+06	1.25781e+06	1.75143e+06	2.20254e+06	1.57962e+06	2.04632e+06	1.62075e+06	1.48757e+06	649907	580517	1.49098e+06	1.44445e+06	1.40152e+06	1.84453e+06	1.71822e+06	1.19795	1.31511	1.27158	1.66784	1.5655	0.00960005	0.00129418	0.00355812	0.00348229	0.00383578	2.01773	2.888	2.44878	2.45813	2.41615	14.7493	25.5374	19.9639	7.76915
O00505	Importin subunit alpha-4	KPNA3	4.08364e+06	4.03071e+06	5.43976e+06	3.95734e+06	3.93998e+06	4.42733e+06	1.13917e+07	1.02225e+07	1.09713e+07	1.16856e+07	1.34859e+07	1.15796e+07	1.23444e+07	1.1656e+07	1.07773e+07	1.61918e+07	1.90358e+07	1.6785e+07	1.48205e+07	1.32124e+07	1.1828e+07	4.51804e+06	4.10822e+06	1.08618e+07	1.22504e+07	1.15926e+07	1.73375e+07	1.3287e+07	1.2655	1.57624	1.49662	2.07732	1.69343	0.000381252	0.000218271	9.94064e-05	0.000114487	0.000475788	3.41879	3.661	4.00259	3.94124	3.32259	17.6775	6.73028	5.45224	8.74505
P52294	Importin subunit alpha-5	KPNA1	3.74475e+06	8.20018e+06	6.92091e+06	6.6992e+06	7.19131e+06	1.36598e+07	9.82044e+06	1.02931e+07	9.43078e+06	1.24297e+07	1.44925e+07	1.3996e+07	9.57563e+06	8.74456e+06	9.06305e+06	1.06536e+07	1.26446e+07	1.03241e+07	1.37332e+07	1.42246e+07	1.16566e+07	6.28861e+06	9.18344e+06	9.8481e+06	1.36394e+07	9.12775e+06	1.12074e+07	1.32048e+07	0.647103	0.570671	-0.00877583	0.287347	0.523956	0.0575128	0.128052	0.981485	0.4389	0.165914	1.24024	0.892613	0.00811628	0.357635	0.780118	36.4791	42.2984	4.3847	7.89359
O60684	Importin subunit alpha-7	KPNA6	1.58678e+06	3.00036e+06	3.13371e+06	2.32609e+06	2.43486e+06	5.47181e+06	2.80252e+06	2.76652e+06	1.9931e+06	4.50647e+06	3.38336e+06	5.20345e+06	2.96962e+06	3.37621e+06	2.99051e+06	2.87113e+06	3.70043e+06	3.09877e+06	3.6968e+06	2.88045e+06	2.90879e+06	2.57362e+06	3.41092e+06	2.52071e+06	4.36443e+06	3.11211e+06	3.22344e+06	3.16201e+06	-0.0299663	0.35563	-0.132267	-0.0815588	-0.109318	0.929393	0.456995	0.788015	0.868231	0.82669	0.0318005	0.340089	0.103466	0.0613647	0.0826572	33.3081	52.3498	18.141	21.041
Q14974	Importin subunit beta-1	KPNB1	1.61955e+07	1.06881e+07	1.33514e+07	1.45428e+07	1.44237e+07	1.1884e+07	8.20808e+06	8.56119e+06	9.72246e+06	6.27133e+06	8.01049e+06	5.1251e+06	1.29433e+07	1.77786e+07	2.47594e+07	1.08396e+07	6.35462e+06	5.71592e+06	1.20312e+07	1.38173e+07	1.83313e+07	1.34117e+07	1.36168e+07	8.83058e+06	6.46898e+06	1.84937e+07	7.63673e+06	1.47266e+07	-0.602908	-1.07378	0.441646	-0.834365	0.113033	0.0504001	0.00406566	0.240102	0.0308753	0.61956	1.29757	2.39087	0.619605	1.51039	0.207917	20.5358	11.0293	8.97239	22.4582
O00410	Importin-5	IPO5	458094	357822	400320	356020	381441	321142	308374	362697	353332	526580	486602	424163	392582	553746	774629	464131	321423	246317	555598	426855	497828	405412	352868	341468	479115	573652	343957	493427	-0.247641	0.441245	0.70105	-0.036899	0.483709	0.12933	0.0216906	0.12025	0.899468	0.0268403	0.8883	1.66373	0.919916	0.0460142	1.57121	12.4144	8.57913	8.50444	10.7734
O95373	Importin-7	IPO7	739999	744386	545221	1.10224e+06	993574	818955	590005	559696	523398	443701	473124	336019	642189	1.16264e+06	1.36461e+06	468756	533143	355613	683846	1.08308e+06	1.42645e+06	676536	971589	557700	417615	1.05648e+06	452504	1.06446e+06	-0.278677	-1.21817	0.120851	-1.10242	0.131702	0.157479	0.00389943	0.731281	0.00598333	0.706899	0.802778	2.409	0.135916	2.22306	0.150642	16.8125	14.7094	5.97959	17.2837
Q96P70	Importin-9	IPO9	579892	386868	557137	465668	460829	481480	364195	830123	610276	533688	1.27779e+06	374570	77811.8	67556.4	73811.4	327615	70116.4	240455	467352	682723	802275	507966	469326	601531	728681	73059.9	212729	650784	0.243909	0.634698	-2.68344	-1.14157	0.471588	0.560863	0.404341	5.54543e-07	0.0277347	0.138312	0.251143	0.393252	6.25606	1.55698	0.859141	20.7669	2.3012	38.749	66.1672
Q13308	Inactive tyrosine-protein kinase 7	PTK7	563677	226670	623509	580109	733445	455682	1.23251e+06	992430	840339	525379	861005	366526	882044	971990	987413	1.37329e+06	980150	838382	938582	771997	891017	471286	589745	1.02176e+06	584303	947149	1.06394e+06	867199	1.11638	-0.0133758	0.683499	0.851251	0.55627	0.0307063	0.975478	0.0146345	0.0570589	0.0423952	1.51277	0.0107824	1.83462	1.24368	1.37268	45.396	23.5918	19.3513	43.2055
O15111	Inhibitor of nuclear factor kappa-B kinase subunit alpha	CHUK	95355.4	62744.7	66761.4	171603	181965	171298	105118	526824	512432	564304	1.00858e+06	770917	371481	496675	373086	371519	419011	42614.7	1.00742e+06	1.01371e+06	861886	74953.8	174955	381458	781268	413748	277715	961004	2.34745	2.15883	1.24176	0.666617	2.45756	0.0915022	0.00915883	0.00456941	0.434412	9.35089e-05	1.03857	2.03816	2.34014	0.362098	4.02915	23.724	3.47093	62.766	28.4564
P20839	Inosine-5'-monophosphate dehydrogenase 1	IMPDH1	1.75718e+06	1.78859e+06	1.23239e+06	1.83854e+06	1.82488e+06	1.84758e+06	4.09093e+07	3.60496e+07	4.52589e+07	5.12073e+07	4.53125e+07	6.90231e+07	2.24461e+07	3.64971e+07	2.43746e+07	2.53374e+07	3.70073e+07	4.13884e+07	8.96843e+07	8.04059e+07	5.64572e+07	1.59272e+06	1.837e+06	4.07393e+07	5.5181e+07	2.77726e+07	3.45777e+07	7.55158e+07	4.67686	4.90875	3.91824	4.23442	5.36136	0.000125163	0.00170409	0.00413495	0.00239671	0.00173996	3.90252	2.76851	2.38353	2.62038	2.75946	19.6175	0.622173	11.3084	22.3713
P12268	Inosine-5'-monophosphate dehydrogenase 2	IMPDH2	8.30821e+06	1.83972e+07	5.42298e+07	1.09968e+07	1.07189e+07	1.8186e+07	9.50102e+08	6.86745e+08	8.83306e+08	1.01744e+09	8.3711e+08	1.438e+09	4.99581e+08	7.57281e+08	5.32203e+08	5.63779e+08	9.23338e+08	1.0937e+09	1.61285e+09	1.20059e+09	9.87752e+08	2.69784e+07	1.33006e+07	8.40051e+08	1.09752e+09	5.96355e+08	8.60271e+08	1.26706e+09	4.9606	6.36661	5.48661	6.01523	6.57386	0.000534475	0.00367673	0.00197849	0.00560947	0.00240012	3.27207	2.43454	2.70367	2.25108	2.61977	89.4548	31.8269	16.297	28.0949
P14735	Insulin-degrading enzyme	IDE	2.42444e+06	1.55205e+06	1.48244e+06	452556	407799	342578	493199	239607	463868	231978	205966	124555	288342	368191	194095	174143	142319	215582	257555	437865	484411	1.81964e+06	400978	398892	187500	283543	177348	393277	-2.18959	-1.09663	-0.499955	-1.17694	-0.0279772	0.0105585	0.00933515	0.120076	0.00430235	0.924356	1.9764	2.02988	0.920542	2.36629	0.0341607	28.8477	13.7926	34.7768	29.889
Q9NZI8	Insulin-like growth factor 2 mRNA-binding protein 1	IGF2BP1	719211	578230	390206	1.03523e+06	787261	745467	254273	348692	460328	272880	282499	299487	679614	1.02655e+06	819710	426776	371159	173606	627665	944974	1.24155e+06	562549	855986	354431	284955	841958	323847	938061	-0.666473	-1.58685	-0.0238395	-1.40228	0.132094	0.137673	0.00326102	0.922465	0.0109492	0.701142	0.861152	2.48665	0.0350499	1.96062	0.154194	29.3418	18.2983	29.1022	4.72789
Q9Y6M1	Insulin-like growth factor 2 mRNA-binding protein 2	IGF2BP2	1.21281e+06	1.02181e+06	1.48299e+06	1.49756e+06	1.55185e+06	1.56757e+06	957252	507035	724945	726576	435657	425781	1.16704e+06	1.16523e+06	1.17462e+06	1.06668e+06	897204	687388	1.1103e+06	1.20612e+06	1.86588e+06	1.2392e+06	1.53899e+06	729744	529338	1.16896e+06	883758	1.3941e+06	-0.763948	-1.53973	-0.396757	-0.800266	-0.142655	0.0523795	0.000560886	6.56709e-05	0.00422091	0.576224	1.28084	3.25113	4.18263	2.37459	0.239408	18.6991	2.38677	30.8528	32.2827
O00425	Insulin-like growth factor 2 mRNA-binding protein 3	IGF2BP3	5.17781e+06	3.86887e+06	2.34347e+06	4.09397e+06	4.40505e+06	3.2435e+06	3.73362e+06	2.82283e+06	3.74732e+06	2.68348e+06	2.40684e+06	2.20127e+06	4.30947e+06	4.02134e+06	5.36275e+06	3.67859e+06	3.24355e+06	2.81549e+06	3.41673e+06	4.44809e+06	5.87522e+06	3.79672e+06	3.91417e+06	3.43459e+06	2.43053e+06	4.56452e+06	3.24588e+06	4.58001e+06	-0.144615	-0.687436	0.221755	-0.2701	0.226644	0.699968	0.0166118	0.291338	0.192872	0.44826	0.154922	1.77958	0.535603	0.71473	0.34847	37.3624	15.3618	15.4267	9.95572
P24593	Insulin-like growth factor-binding protein 5	IGFBP5	1.11675e+06	724620	787328	963766	1.44716e+06	1.33567e+06	496852	289332	345581	211280	246577	166797	601386	919333	1.31036e+06	824234	511878	259616	715997	777353	1.18868e+06	876234	1.24887e+06	377255	208218	943692	531909	894009	-1.21578	-2.58445	-0.404231	-1.23137	-0.482258	0.0216607	0.00215292	0.292179	0.0307409	0.163622	1.66433	2.66697	0.534351	1.51228	0.786157	24.0395	20.2679	28.4488	19.2002
P05556	Integrin beta-1	ITGB1	2.73927e+06	2.78899e+06	2.58552e+06	2.64601e+06	2.80394e+06	2.12062e+06	1.11003e+06	1.20881e+06	938683	834845	848052	1.19955e+06	1.8027e+06	1.5305e+06	2.79914e+06	3.74624e+06	1.48848e+06	980431	1.94667e+06	2.41981e+06	2.82073e+06	2.7046e+06	2.52352e+06	1.08584e+06	960817	2.04411e+06	2.07172e+06	2.39574e+06	-1.3166	-1.3931	-0.303964	-0.284613	-0.0749687	8.48276e-05	0.00280932	0.334656	0.632747	0.71531	4.07146	2.5514	0.475402	0.19877	0.145505	3.922	14.1766	12.5874	21.5294
Q13418	Integrin-linked protein kinase	ILK	766089	838757	688020	1.17469e+06	1.13189e+06	1.07733e+06	810412	1.06768e+06	962139	1.10079e+06	886411	761058	498131	1.25187e+06	1.51772e+06	491723	419055	487770	1.23657e+06	1.39157e+06	2.01829e+06	764289	1.12797e+06	946745	916087	1.08924e+06	466183	1.54881e+06	0.308857	-0.30017	-0.0504012	-1.27476	0.457436	0.102358	0.109087	0.9056	5.58842e-05	0.155202	0.989879	0.962226	0.0430637	4.25271	0.809101	9.86335	4.32624	13.66	18.7536
P20591	Interferon-induced GTP-binding protein Mx1	MX1	5.39405e+06	3.34571e+06	3.04635e+06	1.21274e+07	1.08637e+07	9.48942e+06	838171	1.27187e+06	1.95879e+06	627641	801434	557596	2.0217e+06	3.0886e+06	5.4252e+06	2.52094e+06	1.54326e+06	1.5237e+06	8.2203e+06	1.135e+07	1.37244e+07	3.9287e+06	1.08268e+07	1.35627e+06	662223	3.51183e+06	1.86264e+06	1.10982e+07	-1.5344	-4.03115	-1.62431	-2.53919	0.0357202	0.033249	0.000185617	0.00439318	0.000416541	0.885334	1.47822	3.73138	2.35722	3.38034	0.0528928	32.5254	12.1862	41.6625	18.9579
P20592	Interferon-induced GTP-binding protein Mx2	MX2	105673	49194.5	90856.5	526081	605766	480784	159969	60975.5	112334	115551	93859	102346	156115	100525	133147	226410	376276	299041	793772	775379	851053	81907.9	537544	111093	103919	129929	300575	806735	0.439692	-2.37093	-2.04866	-0.838656	0.585712	0.429124	0.000305521	0.000519044	0.0138667	0.00333706	0.367417	3.51496	3.2848	1.85803	2.47664	35.7514	11.7711	44.5649	10.5189
P09914	Interferon-induced protein with tetratricopeptide repeats 1	IFIT1	438376	415858	360420	5.06367e+06	4.71173e+06	4.61236e+06	453160	385463	378383	457669	372566	380426	518383	760059	410386	2.43564e+06	1.98297e+06	1.29203e+06	6.10913e+06	4.56496e+06	7.64406e+06	404885	4.79592e+06	405669	403554	562943	1.90355e+06	6.10605e+06	0.00279049	-3.57098	-3.09075	-1.33312	0.348432	0.982312	6.07763e-06	1.60117e-05	0.00129693	0.218906	0.00775046	5.21627	4.79556	2.88708	0.659743	9.90893	4.94465	10.176	11.6539
P09913	Interferon-induced protein with tetratricopeptide repeats 2	IFIT2	882007	665411	398945	3.09658e+06	2.63408e+06	1.92236e+06	2.10713e+07	1.46618e+07	1.74241e+07	1.34415e+07	1.88203e+07	8.76453e+06	1.80556e+07	2.22271e+07	1.07209e+07	3.49117e+07	2.77215e+07	1.9452e+07	2.48023e+07	1.84606e+07	2.01822e+07	648788	2.55101e+06	1.77191e+07	1.36754e+07	1.70012e+07	2.73617e+07	2.11484e+07	4.77141	2.42245	2.7365	3.42302	3.05141	0.000784984	0.0190552	0.0129025	0.00519483	0.000640794	3.10514	1.71999	1.88933	2.28443	3.19328	37.2941	23.187	18.1438	36.7956
O14879	Interferon-induced protein with tetratricopeptide repeats 3	IFIT3	5.41032e+06	2.85438e+06	6.98913e+06	6.07117e+06	6.91151e+06	6.85765e+06	1.44277e+06	1.69845e+06	2.47555e+06	1.30186e+06	1.07056e+06	1.01664e+06	1.75963e+06	2.74782e+06	3.87209e+06	3.55451e+06	3.54033e+06	1.89081e+06	6.21423e+06	5.3434e+06	7.03286e+06	5.08461e+06	6.61345e+06	1.87226e+06	1.12969e+06	2.79318e+06	2.99522e+06	6.19683e+06	-1.44136	-2.54948	-1.24349	-1.14274	-0.0938717	0.0611856	4.31923e-05	0.00462415	0.00418154	0.496997	1.21335	4.36459	2.33497	2.37866	0.303647	41.0362	7.11274	28.7288	13.4131
Q01628	Interferon-induced transmembrane protein 3	IFITM3	716127	558094	1.22301e+06	1.01358e+06	830242	911498	4.33903e+06	3.70351e+06	3.28879e+06	3.09113e+06	2.50624e+06	2.69513e+06	3.58982e+06	3.75689e+06	3.06395e+06	4.09929e+06	4.89906e+06	3.76908e+06	3.65822e+06	3.05124e+06	2.73229e+06	832411	918440	3.77711e+06	2.76417e+06	3.47022e+06	4.25581e+06	3.14725e+06	2.18192	1.58959	1.91777	2.21218	1.77683	0.00128706	0.000513383	0.000290744	0.000601321	0.00128983	2.8904	3.28956	3.53649	3.22089	2.88947	41.7314	10.0024	14.0046	10.7986
P19525	Interferon-induced, double-stranded RNA-activated protein kinase	EIF2AK2	224041	109894	151783	628914	633562	477235	321238	107245	276580	216544	239639	208461	354498	232672	297992	285516	165797	291969	836366	937180	1.27539e+06	161906	579904	235021	221548	295054	247761	1.01631e+06	0.537633	-1.38819	-0.974835	-1.22687	0.809459	0.374442	0.00235691	0.0102192	0.00721384	0.0374507	0.426615	2.62766	1.99058	2.14183	1.42654	35.6643	15.3377	48.0331	7.30305
O75569	Interferon-inducible double-stranded RNA-dependent protein kinase activator A	PRKRA	276023	67034.5	230080	271189	224413	301369	120158	183557	169178	68722.4	67387.7	69459.8	150175	295807	399146	102099	111346	81940.1	115472	368918	931331	191046	265657	157631	68523.3	281709	98461.4	471907	-0.277368	-1.9549	0.084643	-1.43193	0.828938	0.640507	0.000918866	0.842243	0.00223582	0.442292	0.193476	3.03675	0.0745628	2.65056	0.354291	57.4869	14.596	21.0868	1.53274
Q12905	Interleukin enhancer-binding factor 2	ILF2	8.9895e+06	1.1471e+07	9.23595e+06	8.96402e+06	8.80346e+06	1.22348e+07	9.30798e+06	1.04467e+07	1.19876e+07	5.20884e+06	8.40847e+06	4.50585e+06	8.16112e+06	7.07455e+06	7.15881e+06	8.12062e+06	7.42893e+06	6.15673e+06	7.76932e+06	1.06067e+07	1.13523e+07	9.89881e+06	1.00008e+07	1.05807e+07	6.04105e+06	7.46483e+06	7.23543e+06	9.90944e+06	0.0961149	-0.727239	-0.42193	-0.46696	-0.0132347	0.571264	0.0732941	0.0963189	0.0927011	0.956194	0.243163	1.13493	1.01629	1.03292	0.0194538	13.8108	19.3626	12.7101	34.4336
Q12906	Interleukin enhancer-binding factor 3	ILF3	1.53889e+07	1.30394e+07	1.03496e+07	1.69878e+07	1.87618e+07	1.77823e+07	1.15183e+07	9.35663e+06	1.32252e+07	6.25429e+06	5.05194e+06	3.96946e+06	1.38174e+07	1.35663e+07	1.65666e+07	1.24563e+07	1.10024e+07	7.55199e+06	1.1454e+07	2.07385e+07	1.84524e+07	1.2926e+07	1.7844e+07	1.13667e+07	5.09189e+06	1.46501e+07	1.03369e+07	1.68816e+07	-0.185455	-1.80916	-0.28453	-0.787635	-0.0799833	0.443667	0.000107649	0.0427336	0.0082322	0.751728	0.352943	3.96799	1.36923	2.08448	0.123939	19.5076	4.97994	17.0564	22.4462
P40189	Interleukin-6 receptor subunit beta	IL6ST	55199.5	98393.6	95702.9	247824	229258	214714	360760	260735	258713	389759	279497	366463	460159	377459	532540	261500	262424	211234	225426	285076	133709	83098.7	230599	293403	345240	456719	245053	214737	1.81999	0.582213	0.985922	0.0877063	-0.102816	0.00448664	0.0303446	0.00784132	0.498408	0.742543	2.34808	1.51792	2.10561	0.302415	0.129279	29.1205	7.19661	19.8845	16.833
Q15811	Intersectin-1	ITSN1	81803.6	91493.3	95191.2	133625	203595	250542	517977	436243	452136	424661	419453	422071	604109	644242	312915	489267	489333	590745	312452	264824	230573	89496.1	195921	468785	422061	520422	523115	269283	2.38903	1.10718	1.40941	1.41686	0.458852	0.000115993	0.00265372	0.0417293	0.00240798	0.151403	3.93557	2.57614	1.37956	2.61835	0.819865	7.72512	30.0299	9.24426	0.616961
Q9NZM3	Intersectin-2	ITSN2	2.26131e+06	2.50352e+06	2.7814e+06	2.24602e+06	2.3491e+06	3.18864e+06	1.17865e+07	9.15454e+06	1.17875e+07	9.73335e+06	8.09843e+06	8.43367e+06	7.04505e+06	9.34047e+06	7.54915e+06	7.81677e+06	1.05645e+07	8.22122e+06	1.1687e+07	8.95797e+06	8.48167e+06	2.51541e+06	2.59459e+06	1.09095e+07	8.75515e+06	7.97822e+06	8.86749e+06	9.70889e+06	2.11672	1.75463	1.62056	1.77302	1.9038	0.000705423	0.000448115	0.00207353	0.00229355	0.00240873	3.15155	3.34861	2.68329	2.63949	2.61821	10.3461	19.9277	13.9316	9.86358
P07476	Involucrin	IVL	233147	65629.7	37990.5	51487.9	20016.8	43223.9	49594.3	4350.01	37726.3	9968.2	24580.2	53989.8	45467.4	41602.5	40525	68194.7	26708.3	39496.4	32471.5	47672.1	65508.3	112256	38242.9	30556.9	29512.7	42531.6	44799.8	48550.6	-1.87722	-0.373852	0.153346	0.228302	0.3443	0.260946	0.614529	0.676277	0.693401	0.485027	0.583449	0.211457	0.169875	0.159016	0.314234	94.0736	42.6645	76.7707	75.9722
O75874	Isocitrate dehydrogenase [NADP] cytoplasmic	IDH1	1.38921e+06	429998	450951	611562	715681	358803	399207	313802	382932	224912	224797	187514	537371	549193	552142	497772	435081	258016	455264	296797	363972	756720	562016	365314	212408	546235	396956	372011	-1.05062	-1.40377	-0.041087	-0.501629	-0.595265	0.28501	0.0305886	0.888918	0.266688	0.175249	0.54514	1.51444	0.0511383	0.573997	0.756345	72.3984	32.6549	12.4131	10.1498
P48735	Isocitrate dehydrogenase [NADP], mitochondrial	IDH2	740071	406394	214369	968195	842564	1.13145e+06	286795	336015	298615	142784	230145	164586	238468	351438	413977	510840	287589	162851	1.00615e+06	768307	1.41161e+06	453612	980736	307141	179172	334628	320427	1.06202e+06	-0.562555	-2.45252	-1.55131	-1.61387	0.114877	0.396235	0.000793632	0.00275615	0.00742561	0.712724	0.402047	3.10038	2.5597	2.12927	0.147079	58.6432	14.7696	8.36569	25.378
P41252	Isoleucine--tRNA ligase, cytoplasmic	IARS1	1.31748e+06	1.06098e+06	1.12524e+06	1.32949e+06	1.42387e+06	1.30851e+06	1.74115e+06	1.71071e+06	1.59498e+06	1.23621e+06	1.67928e+06	1.38648e+06	1.58039e+06	1.57267e+06	1.47914e+06	1.15455e+06	1.1917e+06	1.14603e+06	2.01195e+06	1.82021e+06	2.22254e+06	1.1679e+06	1.35395e+06	1.68228e+06	1.43399e+06	1.54407e+06	1.16409e+06	2.01823e+06	0.5265	0.0828539	0.189557	-0.217974	0.575914	0.00445098	0.584755	0.0168299	0.00761201	0.00544074	2.35154	0.233026	1.77392	2.1185	2.26434	11.4278	4.53832	4.58448	15.7131
P14923	Junction plakoglobin	JUP	4.33827e+07	6.54489e+07	5.06126e+07	5.33003e+07	2.87006e+07	2.44452e+07	2.48478e+07	4.1723e+07	1.45635e+07	2.1702e+07	2.62724e+07	2.28103e+07	3.39151e+07	2.10053e+07	3.82904e+07	1.58297e+07	2.55312e+07	3.96103e+07	2.22286e+07	2.40738e+07	3.54129e+07	5.3148e+07	3.5482e+07	2.70448e+07	2.35949e+07	3.10703e+07	2.69904e+07	2.72384e+07	-0.974666	-0.588614	-0.191554	-0.394644	-0.381445	0.0633651	0.261426	0.692762	0.495507	0.451553	1.19815	0.582651	0.159416	0.30495	0.345291	21.1663	43.9014	50.7027	10.1043
Q9P266	Junctional protein associated with coronary artery disease	JCAD	2.40342e+06	3.19502e+06	2.77656e+06	2.89806e+06	1.95074e+06	2.00912e+06	8.18121e+06	7.11392e+06	6.88077e+06	8.44081e+06	7.7725e+06	8.41338e+06	7.98445e+06	7.64375e+06	6.85741e+06	5.23088e+06	5.10459e+06	7.34666e+06	6.63327e+06	4.24991e+06	3.91757e+06	2.79167e+06	2.28597e+06	7.39197e+06	8.2089e+06	7.4952e+06	5.89404e+06	4.93358e+06	1.40483	1.84438	1.71316	1.36645	1.10983	0.000566655	9.52029e-05	0.000326813	0.0102458	0.0434934	3.24668	4.02135	3.4857	1.98945	1.36158	14.1856	23.2236	9.38007	4.60691
O43240	Kallikrein-10	KLK10	437744	168448	33484.2	43110.3	42940.7	27117.6	19671.9	29016	52449.1	53652	43190.3	71660.3	25175	48867.2	15361.9	71928.7	110753	146506	112001	43656	79751.4	213225	37722.9	33712.4	56167.6	29801.4	109729	78469.5	-2.66103	0.574298	-0.340061	1.54044	1.05669	0.206619	0.13477	0.520895	0.0314728	0.116982	0.684829	0.870407	0.28325	1.50207	0.93188	96.5252	24.3482	50.0876	25.6389
Q92876	Kallikrein-6	KLK6	477567	54651.2	24951.5	39028.6	21394.7	45120.2	60041.8	22170.9	65034.3	55110.8	59433.4	48224	68061	67742.8	48219.5	6612.43	167710	55241.7	26906.1	34224.2	5525.66	185723	35181.2	49082.3	54256	61341.1	76521.5	22218.6	-1.91988	0.62498	0.80205	1.12106	-0.663034	0.404645	0.0714352	0.053923	0.439716	0.310339	0.392926	1.14609	1.26823	0.356827	0.508163	136.321	35.0238	47.755	10.4198
Q674X7	Kazrin	KAZN	653648	450123	714416	497708	688056	617876	1.01875e+07	4.90865e+06	8.65528e+06	1.27655e+07	1.61724e+07	1.34489e+07	1.40916e+07	1.2891e+07	8.08278e+06	1.51068e+07	1.48177e+07	2.07365e+07	2.15196e+07	1.57546e+07	9.51335e+06	606062	601213	7.91714e+06	1.41289e+07	1.16884e+07	1.6887e+07	1.55959e+07	3.70744	4.55463	4.28106	4.81189	4.69714	0.00961211	0.000203192	0.00379701	0.00107464	0.012402	2.01718	3.69209	2.42056	2.96874	1.90651	22.8398	16.0112	34.3019	12.7568
Q14145	Kelch-like ECH-associated protein 1	KEAP1	328542	161977	226241	410724	357247	156064	227102	159814	230704	259211	222297	172914	276844	509191	529541	171459	193641	152098	377801	386174	455931	238920	308011	205873	218141	438526	172399	406635	-0.214771	-0.497726	0.509677	-0.837231	0.400751	0.571578	0.33181	0.309252	0.158933	0.292274	0.242925	0.479111	0.509688	0.798787	0.53421	35.1595	43.5955	19.3951	19.8488
Q53HC5	Kelch-like protein 26	KLHL26	144264	192770	117371	56475.5	125502	154940	385920	228552	225637	411524	428482	326025	242799	375087	148193	571607	592597	579898	1.40426e+06	1.10854e+06	626371	151468	112306	280036	388677	255360	581367	1.04639e+06	0.886599	1.79114	1.1851	2.37202	3.21992	0.0884847	0.00303666	0.117796	9.53151e-05	0.0150157	1.05313	2.5176	0.928871	4.02084	1.82346	25.228	45.0032	32.749	14.1292
Q92764	Keratin, type I cuticular Ha5	KRT35	90832.9	143694	189909	206828	207312	83839.8	476664	1.34128e+06	982100	1.13132e+06	1.40712e+06	1.27051e+06	608508	431782	313445	325194	572633	411145	365129	190112	153355	141479	165993	933349	1.26965e+06	451245	436324	236199	2.72183	2.93523	1.44279	1.39428	0.508877	0.0349404	0.00024945	0.0399173	0.0315798	0.414431	1.45667	3.60302	1.39884	1.50059	0.382548	35.0408	42.8616	46.5385	10.8612
P35527	Keratin, type I cytoskeletal 9	KRT9	6.22411e+08	2.11811e+09	1.70355e+09	1.41755e+09	8.67559e+08	6.65928e+08	7.60229e+08	1.08821e+09	5.47141e+08	7.37536e+08	4.55516e+08	9.44239e+08	1.30444e+09	4.472e+08	1.31561e+09	6.02879e+08	8.93368e+08	9.93755e+08	6.10944e+08	7.34641e+08	5.88752e+08	1.48136e+09	9.83677e+08	7.98527e+08	7.12431e+08	1.02242e+09	8.30001e+08	6.44779e+08	-0.891506	-0.465436	0.0557249	-0.245072	-0.60938	0.222167	0.364769	0.920572	0.576867	0.213237	0.65332	0.437982	0.035942	0.238924	0.671138	52.1284	39.5486	34.1328	34.4352
P04264	Keratin, type II cytoskeletal 1	KRT1	2.25644e+09	4.68868e+09	4.24657e+09	3.61669e+09	2.01081e+09	1.55257e+09	1.72088e+09	2.99446e+09	1.1734e+09	1.70475e+09	1.41584e+09	1.80743e+09	2.70501e+09	1.27779e+09	2.74954e+09	1.27491e+09	2.15313e+09	2.42947e+09	1.52711e+09	1.49997e+09	1.74185e+09	3.73056e+09	2.39336e+09	1.96291e+09	1.64267e+09	2.24411e+09	1.9525e+09	1.58964e+09	-0.926397	-0.542991	-0.0928914	-0.293711	-0.590332	0.12776	0.303723	0.859481	0.571433	0.271397	0.893604	0.517523	0.0657635	0.243034	0.566394	34.73	45.2889	47.5999	12.3603
P04259	Keratin, type II cytoskeletal 6B	KRT6B	7.35381e+06	2.64364e+07	2.14342e+07	9.25162e+06	2.0331e+07	9.45827e+06	5.17018e+06	7.539e+06	5.44931e+06	2.53911e+06	3.23004e+06	4.30504e+06	5.27624e+06	3.46499e+06	5.32589e+06	4.05e+06	9.70887e+06	8.47836e+06	6.52366e+06	4.63163e+06	1.15238e+07	1.84081e+07	1.30136e+07	6.05283e+06	3.35806e+06	4.68904e+06	7.41241e+06	7.55968e+06	-1.60466	-1.95432	-1.47266	-0.812009	-0.783625	0.0985873	0.0592269	0.0882486	0.238129	0.263629	1.00618	1.22748	1.05429	0.623188	0.579007	53.7515	48.7018	21.3884	26.5005
Q5T749	Keratinocyte proline-rich protein	KPRP	9.16019e+06	1.9886e+07	1.54372e+07	1.63082e+07	7.28174e+06	5.61952e+06	5.06224e+06	1.05008e+07	3.61612e+06	6.2135e+06	4.59672e+06	6.32256e+06	9.41059e+06	6.1243e+06	1.04554e+07	3.49384e+06	7.20616e+06	7.3771e+06	5.39233e+06	5.00932e+06	4.78125e+06	1.48278e+07	9.73649e+06	6.39307e+06	5.71093e+06	8.66343e+06	6.0257e+06	5.06096e+06	-1.21372	-0.769676	-0.168463	-0.692272	-0.943989	0.0877946	0.29792	0.778587	0.355396	0.232455	1.05653	0.525901	0.108693	0.449287	0.633661	36.3426	59.0729	56.7829	16.9232
Q07666	KH domain-containing, RNA-binding, signal transduction-associated protein 1	KHDRBS1	6.75056e+06	6.00298e+06	7.05418e+06	4.12586e+06	7.5594e+06	6.88605e+06	1.03212e+07	5.54283e+06	7.4676e+06	5.50993e+06	3.0566e+06	3.1775e+06	6.73189e+06	6.92364e+06	8.51385e+06	7.94689e+06	8.82237e+06	5.38033e+06	5.68228e+06	7.98654e+06	9.06725e+06	6.60258e+06	6.19044e+06	7.7772e+06	3.91468e+06	7.38979e+06	7.3832e+06	7.57869e+06	0.236222	-0.661148	0.255492	0.254204	0.291907	0.455426	0.159643	0.371484	0.463545	0.392302	0.341582	0.79685	0.43006	0.333908	0.406379	8.19374	29.3905	30.913	35.3247
O75525	KH domain-containing, RNA-binding, signal transduction-associated protein 3	KHDRBS3	1.56375e+06	564706	1.04623e+06	1.1902e+06	1.75453e+06	984817	283118	150882	400231	123384	113450	99814.7	161553	943429	1.38333e+06	135034	123032	148185	658289	1.16818e+06	1.14996e+06	1.05823e+06	1.30985e+06	278077	112216	829436	135417	992146	-1.92809	-3.54505	-0.659198	-3.27392	-0.400777	0.058555	0.00650568	0.321464	0.00697643	0.326412	1.23244	2.18671	0.492867	2.15637	0.486234	47.2137	30.428	44.8621	10.5448
Q96J84	Kin of IRRE-like protein 1	KIRREL1	331197	163865	218792	269219	288654	282296	2.15587e+06	1.61595e+06	1.32994e+06	1.21375e+06	1.70349e+06	1.64261e+06	1.89262e+06	1.61837e+06	1.62967e+06	1.03533e+06	503935	843090	593985	576822	513365	237951	280056	1.70059e+06	1.51995e+06	1.71356e+06	794120	561391	2.8373	2.44024	2.61321	1.50364	1.00329	0.00408072	0.00129886	8.99343e-05	0.0297388	0.000365127	2.38926	2.88644	4.04607	1.52668	3.43756	35.8457	3.5383	24.6634	17.5609
Q07866	Kinesin light chain 1	KLC1	142228	103567	180610	173560	134867	93676.6	112270	114338	123900	6687.97	11654.7	64902	81958.4	114131	137361	49635.9	33416.5	54243.4	115542	148510	223199	142135	134034	116836	27748.2	111150	45765.3	162417	-0.282775	-2.27214	-0.27009	-1.55028	0.277098	0.324264	0.0230703	0.461227	0.0209964	0.510351	0.489101	1.63695	0.336085	1.67786	0.292131	27.102	29.8045	5.31041	116.302
P33176	Kinesin-1 heavy chain	KIF5B	765234	451267	397086	941839	961884	944498	658671	720341	719528	644184	794755	1.16095e+06	512408	626542	822487	829948	597501	453128	1.10353e+06	813057	1.2784e+06	537862	949407	699514	866630	653812	626859	1.06499e+06	0.379115	-0.13161	-0.53815	-0.598886	0.165748	0.237767	0.618486	0.0311753	0.0426545	0.442799	0.623848	0.20867	1.50619	1.37004	0.353793	36.9544	1.14673	5.05681	30.6678
Q9NQT8	Kinesin-like protein KIF13B	KIF13B	47736.5	83777.6	63035.6	43782.4	46182.4	94992.9	40514.2	343958	236046	175627	653231	243022	68805.9	130757	112889	71850.3	48647.4	54758.1	140304	155840	136746	64849.9	61652.6	206839	357293	104151	58418.6	144296	1.67333	2.53488	0.756437	-0.0777339	1.2268	0.187495	0.120351	0.162345	0.866673	0.00949531	0.72701	0.91955	0.78956	0.0621446	2.02249	27.8935	46.8732	74.3648	72.3482
Q15058	Kinesin-like protein KIF14	KIF14	139843	106279	84493.6	92365	96733.3	95053.6	84192.4	121217	56214.8	97232.1	293204	157163	69660.6	86487	62198.1	108942	80668	121868	163651	141139	142718	110205	94717.3	87208	182533	72781.9	103826	149169	-0.33766	0.946458	-0.380049	0.132465	0.655251	0.405729	0.204515	0.0396702	0.497844	0.00178571	0.391764	0.689275	1.40154	0.302906	2.74819	25.3009	2.32635	37.3885	55.0141
Q02241	Kinesin-like protein KIF23	KIF23	2.4224e+06	860502	1.41646e+06	618319	636353	500760	1.29139e+06	1.20569e+06	1.6658e+06	439938	715340	395307	464042	1.45895e+06	1.83278e+06	537900	426154	335652	734137	657238	1.21521e+06	1.56645e+06	585144	1.38763e+06	516862	1.25192e+06	433236	868862	-0.174884	-0.179014	1.09728	-0.43364	0.570334	0.727525	0.564067	0.179768	0.103555	0.189502	0.138152	0.24867	0.745289	0.98483	0.722385	50.5397	12.5837	17.6333	33.535
O00139	Kinesin-like protein KIF2A	KIF2A	152277	82749.2	210654	166743	152669	165865	84401.6	227666	234158	400010	634696	631182	276224	342682	270428	351066	349944	104671	885045	906928	799105	148560	161759	182075	555296	296445	268560	863693	0.293487	1.77941	0.873915	0.731399	2.41667	0.613519	0.0071835	0.00467639	0.263043	2.96537e-05	0.212172	2.14366	2.33009	0.579973	4.52792	43.1027	4.87401	46.4918	24.2201
Q99661	Kinesin-like protein KIF2C	KIF2C	1.69614e+07	7.28718e+07	4.40108e+07	1.89822e+07	2.18401e+07	5.14334e+07	1.18908e+08	7.79479e+07	9.64617e+07	9.17533e+07	1.15762e+08	9.96024e+07	5.18378e+07	5.77328e+07	3.23909e+07	5.71755e+07	6.02963e+07	7.08425e+07	1.03499e+08	7.70314e+07	5.31749e+07	4.46147e+07	3.07519e+07	9.77725e+07	1.02373e+08	4.73205e+07	6.27715e+07	7.79018e+07	1.13191	1.73508	0.621791	1.02943	1.34098	0.0566767	0.00466478	0.268127	0.0455944	0.0575486	1.2466	2.33117	0.571659	1.34109	1.23996	62.6702	58.4276	20.9787	11.958
Q63ZY3	KN motif and ankyrin repeat domain-containing protein 2	KANK2	1.18845e+06	889137	975757	1.09758e+06	1.2425e+06	915934	1.81636e+06	1.4577e+06	1.66912e+06	1.8039e+06	1.89741e+06	1.30831e+06	1.92623e+06	2.45931e+06	3.03553e+06	2.15424e+06	1.89654e+06	1.12855e+06	1.30522e+06	1.47437e+06	1.62719e+06	1.01778e+06	1.08534e+06	1.64772e+06	1.66987e+06	2.47369e+06	1.72645e+06	1.46893e+06	0.695047	0.621593	1.18852	0.669662	0.43662	0.0100196	0.0468238	0.0141752	0.117498	0.0443915	1.99915	1.32953	1.84847	0.929969	1.3527	15.1327	15.0762	10.9415	18.9591
Q13601	KRR1 small subunit processome component homolog	KRR1	3.44153e+06	770181	1.81959e+06	2.63015e+06	2.68893e+06	1.9115e+06	1.0297e+06	953034	862038	600953	786081	823530	2.0898e+06	2.51119e+06	3.66565e+06	1.62573e+06	1.98624e+06	440083	1.65775e+06	2.20779e+06	2.41307e+06	2.01043e+06	2.41019e+06	948257	736855	2.75555e+06	1.35069e+06	2.09287e+06	-1.08416	-1.7097	0.19319	-0.835457	-0.203665	0.244186	0.00296499	0.552496	0.116094	0.399211	0.61228	2.52798	0.257671	0.93519	0.398798	66.9437	17.9603	8.85124	16.1734
O43474	Krueppel-like factor 4	KLF4	118519	74301.9	94226.9	143080	79587	77149.8	53631.3	63025.5	55595.2	84656.8	71505.5	103551	156338	240620	128226	772883	842789	786101	180553	147473	128942	95682.7	99939.1	57417.3	86571.1	175061	800591	152323	-0.736771	-0.207164	0.80874	3.00194	0.60801	0.0432125	0.599885	0.134137	2.10609e-05	0.11759	1.36439	0.221932	0.87245	4.67652	0.929631	23.1438	37.4041	8.62992	18.6069
P02788	Lactotransferrin	LTF	1.97016e+06	2.3709e+06	3.60557e+06	7.56265e+06	3.25533e+07	2.46181e+06	1.63647e+06	2.39217e+06	1.10024e+06	1.20732e+06	856022	1.42948e+06	7.8572e+06	2.08211e+06	2.28025e+06	2.02317e+06	2.61212e+06	2.1586e+06	1.67018e+06	1.76151e+06	1.17205e+06	2.64888e+06	1.41926e+07	1.70963e+06	1.16427e+06	4.07318e+06	2.26463e+06	1.53458e+06	-0.631697	-3.60764	-1.80091	-2.64779	-3.20922	0.203521	0.23382	0.346291	0.268894	0.245101	0.69139	0.631119	0.460559	0.570418	0.610655	32.1797	113.468	37.9652	24.8344
P42166	Lamina-associated polypeptide 2, isoform alpha	TMPO	2.6046e+06	3.3435e+06	2.78872e+06	2.23495e+06	2.18467e+06	1.81264e+06	7.21718e+07	5.00881e+07	4.73659e+07	7.4858e+07	9.12442e+07	6.34495e+07	6.11837e+07	6.39876e+07	3.79459e+07	7.6094e+07	6.48734e+07	6.34285e+07	4.34781e+07	2.85756e+07	2.04789e+07	2.91228e+06	2.07742e+06	5.65419e+07	7.65172e+07	5.43724e+07	6.81319e+07	3.08442e+07	4.2791	5.20292	4.71001	5.03547	3.89213	0.00240958	0.000766701	0.00317762	7.91381e-05	0.0129491	2.61806	3.11537	2.4979	4.10161	1.88776	13.2073	11.1042	24.0603	18.2592
P42167	Lamina-associated polypeptide 2, isoforms beta/gamma	TMPO	1.48303e+06	1.17892e+06	1.97886e+06	1.43617e+06	1.62082e+06	1.40719e+06	4.95887e+07	3.74807e+07	3.23398e+07	4.62121e+07	4.18018e+07	4.39045e+07	3.57051e+07	3.81949e+07	2.43474e+07	3.7741e+07	3.70945e+07	4.56784e+07	4.17775e+07	2.97855e+07	2.18622e+07	1.54694e+06	1.48806e+06	3.98031e+07	4.39728e+07	3.27492e+07	4.01713e+07	3.11417e+07	4.68539	4.88511	4.45995	4.75466	4.38734	0.00171279	4.84333e-06	0.00183979	0.000150491	0.00687576	2.7663	5.31486	2.73523	3.82249	2.16268	26.1017	7.78758	22.2492	5.01661
P20700	Lamin-B1	LMNB1	1.48056e+08	7.72235e+07	1.64866e+08	1.28221e+08	1.32915e+08	9.82704e+07	1.90115e+07	3.45574e+07	5.12251e+07	9.33e+06	8.49385e+06	7.52844e+06	4.34034e+07	9.89118e+07	1.35288e+08	4.60222e+07	3.02484e+07	1.17858e+07	7.43511e+07	1.21158e+08	1.45975e+08	1.30048e+08	1.19802e+08	3.49313e+07	8.45076e+06	9.25345e+07	2.93521e+07	1.13828e+08	-1.89645	-3.82543	-0.372592	-2.02912	-0.0738005	0.0286519	0.000510698	0.39788	0.00352531	0.81291	1.54285	3.29184	0.400248	2.4528	0.0899575	35.7662	15.6878	46.1193	10.6683
Q03252	Lamin-B2	LMNB2	1.21053e+08	6.52361e+07	1.16332e+08	9.98507e+07	1.15186e+08	7.31467e+07	1.39515e+07	1.9589e+07	3.68782e+07	4.15816e+06	3.20673e+06	3.16601e+06	3.17242e+07	6.67624e+07	1.04412e+08	2.81378e+07	1.81934e+07	8.49127e+06	5.18572e+07	9.35821e+07	1.1372e+08	1.00874e+08	9.60612e+07	2.34729e+07	3.5103e+06	6.76327e+07	1.82742e+07	8.63865e+07	-2.10348	-4.77429	-0.506233	-2.39415	-0.153147	0.0155961	0.00166356	0.307297	0.00453643	0.682445	1.80698	2.77896	0.512441	2.34329	0.165932	30.6852	22.1467	50.8955	15.9938
Q16363	Laminin subunit alpha-4	LAMA4	5.23943e+06	3.10284e+06	933478	810962	978726	585937	1.42605e+06	2.00541e+06	1.62884e+06	269104	387340	254116	222892	408586	575683	1.07015e+06	1.274e+06	787406	1.33238e+06	1.38803e+06	1.13932e+06	3.09192e+06	791875	1.68676e+06	303520	402387	1.04385e+06	1.28658e+06	-0.874243	-1.38348	-0.976689	0.398572	0.700195	0.325407	0.0158026	0.0633046	0.236827	0.0222647	0.487573	1.80127	1.19856	0.625569	1.65238	69.633	24.8889	17.4293	24.0431
O15230	Laminin subunit alpha-5	LAMA5	122866	93774.5	152182	205857	207416	80672.6	101893	72498.6	78482.6	38167.5	20731.4	90243	38315.8	103776	88322	101830	65857.1	87018	72674.4	201767	199803	122941	164648	84291.4	49714	76804.6	84901.7	158082	-0.544505	-1.72767	-1.10012	-0.955524	-0.0587197	0.113013	0.0703792	0.131299	0.139102	0.917972	0.946871	1.15256	0.881739	0.856668	0.0371705	23.7544	44.1726	18.4294	72.7475
P07942	Laminin subunit beta-1	LAMB1	1.22158e+06	817110	1.09804e+06	1.3236e+06	1.30492e+06	1.16736e+06	546404	540814	888900	230189	444965	316382	667744	1.12745e+06	1.25531e+06	402138	611290	426653	671503	824104	912505	1.04558e+06	1.2653e+06	658706	330512	1.01683e+06	480027	802704	-0.666595	-1.9367	-0.315389	-1.39829	-0.656534	0.0802599	0.000299345	0.250578	0.000675908	0.00575209	1.0955	3.52383	0.601057	3.17011	2.24017	19.8242	6.74335	30.2674	32.7016
P11047	Laminin subunit gamma-1	LAMC1	2.91736e+06	1.53115e+06	2.29527e+06	2.89917e+06	3.22545e+06	1.84524e+06	3.83646e+06	2.14544e+06	2.41366e+06	494079	476492	373249	916121	1.65353e+06	1.9764e+06	1.26349e+06	3.99179e+06	3.34156e+06	3.27709e+06	3.67909e+06	3.69569e+06	2.24793e+06	2.65662e+06	2.79852e+06	447940	1.51535e+06	2.86561e+06	3.55063e+06	0.316068	-2.56821	-0.809943	0.109253	0.418481	0.451274	0.00616328	0.0938332	0.831819	0.111031	0.34556	2.21019	1.02764	0.0799714	0.954557	30.8869	27.1534	32.4754	14.5732
P46379	Large proline-rich protein BAG6	BAG6	44574	106853	128745	143481	158691	69981.8	91514.6	520610	356619	508892	762083	535106	260043	354366	326554	763636	143797	91084.9	171138	175191	175309	93390.8	124051	322915	602027	313654	332839	173880	1.7898	2.27889	1.33824	1.42389	0.487153	0.146273	0.00490169	0.00838619	0.39177	0.143374	0.834835	2.30965	2.07644	0.406969	0.843528	46.7613	38.2416	67.0531	23.1271
Q9UK59	Lariat debranching enzyme	DBR1	33559.7	12071.4	116044	105895	102629	163617	424711	368728	312387	588308	519307	560951	392837	311233	242772	471965	560907	484918	592220	386193	289956	53891.9	124047	368609	556189	315614	505930	422790	2.77395	2.16468	1.34727	2.02805	1.76905	0.00226222	0.000105658	0.0158984	0.000361469	0.0307575	2.64547	3.9761	1.79865	3.44193	1.51205	101.848	27.6569	15.2363	6.24716
Q14766	Latent-transforming growth factor beta-binding protein 1	LTBP1	2.00739e+07	9.9354e+06	1.66405e+07	1.80158e+07	2.54055e+07	1.28348e+07	3.36795e+06	3.93515e+06	7.38746e+06	1.72497e+06	1.18607e+06	947575	6.47608e+06	1.05043e+07	1.78967e+07	4.88135e+06	3.47955e+06	1.83598e+06	5.34573e+06	1.31176e+07	1.20479e+07	1.55499e+07	1.8752e+07	4.89685e+06	1.2862e+06	1.16257e+07	3.39896e+06	1.01704e+07	-1.66698	-3.86586	-0.689731	-2.46388	-0.882672	0.0300192	0.00878181	0.223258	0.0149525	0.121898	1.5226	2.05642	0.651192	1.82529	0.914002	33.1607	33.69	44.4263	30.9633
Q8NC56	LEM domain-containing protein 2	LEMD2	438677	470493	443096	547653	634067	621662	160159	111012	160955	74862.5	94024.9	87464.1	178167	389202	526685	283136	123435	64058.7	317292	396592	432276	450755	601127	144042	85450.5	364685	156876	382053	-1.64585	-2.81451	-0.72102	-1.93804	-0.653896	9.13152e-05	4.80021e-05	0.0872205	0.00328602	0.00723381	4.03946	4.31874	1.05938	2.48333	2.14063	3.82373	7.77267	19.8608	11.3968
Q86V48	Leucine zipper protein 1	LUZP1	420269	293852	399515	295154	395055	248029	848487	550447	559084	1.04935e+06	773897	802734	1.16265e+06	1.0963e+06	918295	889158	846258	640347	541373	481630	495577	371212	312746	652673	875325	1.05908e+06	791921	506193	0.814117	1.48483	1.75975	1.34037	0.694698	0.0558862	0.00448907	0.00092179	0.00556496	0.0146097	1.2527	2.34784	3.03537	2.25454	1.83536	18.2631	24.0051	25.9908	17.2957
P42704	Leucine-rich PPR motif-containing protein, mitochondrial	LRPPRC	1.16348e+06	688321	1.45579e+06	1.99338e+06	2.11593e+06	2.04564e+06	404707	437059	354314	418573	366405	238954	586239	1.08317e+06	1.31244e+06	1.25209e+06	884908	362193	2.34693e+06	1.79265e+06	3.03373e+06	1.10253e+06	2.05165e+06	398693	341311	993951	833063	2.3911e+06	-1.46747	-2.58763	-1.04554	-1.30029	0.220891	0.0352137	1.17139e-05	0.00822834	0.00947851	0.399943	1.45329	4.9313	2.08469	2.02326	0.398002	35.1328	2.99724	10.459	27.0724
Q8N6Y2	Leucine-rich repeat-containing protein 17	LRRC17	1.25925e+06	631322	1.14684e+06	1.09911e+06	1.68285e+06	1.06527e+06	343975	290283	420988	234982	263289	136252	672241	1.25875e+06	1.30956e+06	563534	575614	268533	408106	902121	951306	1.01247e+06	1.28241e+06	351748	211508	1.08018e+06	469227	753844	-1.52526	-2.60008	-0.247579	-1.4505	-0.766519	0.0284663	0.00631276	0.519032	0.0222175	0.116919	1.54567	2.19978	0.284806	1.6533	0.932114	33.071	27.0742	18.6777	31.532
Q96AG4	Leucine-rich repeat-containing protein 59	LRRC59	507449	489990	232662	698018	622981	834800	676219	679845	576640	527104	677678	418829	409051	452692	481058	944914	368638	448513	948562	1.26281e+06	1.25702e+06	410034	718600	644235	541204	447600	587355	1.15613e+06	0.651844	-0.409016	-0.682978	-0.290956	0.686047	0.0693883	0.142522	0.0143683	0.528996	0.0223831	1.15871	0.846118	1.84259	0.276548	1.65008	37.5228	14.9456	9.09089	24.0204
Q14847	LIM and SH3 domain protein 1	LASP1	3.44065e+06	1.19505e+06	3.06148e+06	2.66163e+06	2.50665e+06	769270	2.05128e+06	2.41835e+06	1.81175e+06	1.36846e+06	1.11336e+06	1.00843e+06	2.05364e+06	2.53217e+06	2.92717e+06	2.49572e+06	1.46457e+06	928782	2.14766e+06	2.03872e+06	2.75138e+06	2.56573e+06	1.97918e+06	2.09379e+06	1.16342e+06	2.50433e+06	1.62969e+06	2.31259e+06	-0.293251	-0.766535	0.339517	-0.280308	0.224602	0.545874	0.255978	0.468939	0.669973	0.632914	0.262908	0.591798	0.328884	0.173943	0.198655	46.8516	53.0864	14.592	15.9154
Q9UHB6	LIM domain and actin-binding protein 1	LIMA1	2.12634e+06	1.45989e+06	1.55718e+06	1.00498e+06	1.50123e+06	1.47617e+06	934414	749342	905114	474959	548041	500890	831268	849667	929128	738738	765852	678093	818360	1.15132e+06	1.26353e+06	1.71447e+06	1.32746e+06	862957	507964	870021	727561	1.07774e+06	-0.990401	-1.38587	-0.609546	-0.867528	-0.300662	0.0168331	0.00731636	0.0494969	0.0213972	0.299287	1.77383	2.1357	1.30542	1.66964	0.523912	20.9973	21.0596	11.5275	7.29405
Q8WWI1	LIM domain only protein 7	LMO7	5.30999e+06	4.91011e+06	4.26253e+06	3.07669e+06	3.37233e+06	3.2185e+06	6.35922e+06	5.64153e+06	5.38312e+06	2.35096e+06	2.29455e+06	1.65552e+06	3.8925e+06	4.91651e+06	5.64332e+06	6.43147e+06	5.61301e+06	4.17254e+06	2.89042e+06	3.47446e+06	4.2511e+06	4.82754e+06	3.22251e+06	5.79462e+06	2.10034e+06	4.81744e+06	5.40568e+06	3.53866e+06	0.263425	-0.617561	0.580083	0.74629	0.135017	0.083887	0.00931252	0.0363209	0.0305265	0.476857	1.07631	2.03093	1.43984	1.51532	0.321612	10.9494	4.58841	8.72772	18.3904
P31025	Lipocalin-1	LCN1	2.38784e+06	2.1717e+06	1.14025e+06	2.34117e+06	2.33211e+06	1.79846e+06	142911	953024	145284	494240	272023	566211	5.01716e+06	488090	1.87835e+06	581072	1.03227e+06	1.83392e+06	1.41716e+06	1.36315e+06	587920	1.89993e+06	2.15725e+06	413740	444158	2.4612e+06	1.14909e+06	1.12275e+06	-2.19915	-2.28005	0.190171	-0.908702	-0.94216	0.0341104	0.00102156	0.833075	0.0688415	0.0326276	1.46711	2.99073	0.0793157	1.16215	1.48642	35.092	14.405	112.881	34.5272
Q13136	Liprin-alpha-1	PPFIA1	756712	763704	864162	765443	682694	758699	8.47799e+06	6.3985e+06	6.26993e+06	9.60557e+06	1.06193e+07	1.07117e+07	5.57784e+06	6.28181e+06	4.6463e+06	7.26052e+06	9.35435e+06	1.07469e+07	1.24177e+07	1.02844e+07	8.07914e+06	794859	735612	7.04881e+06	1.03122e+07	5.50198e+06	9.1206e+06	1.02604e+07	3.14861	3.80926	2.90294	3.63211	3.802	0.000948595	1.12645e-05	0.000551844	0.00116507	0.00160593	3.02292	4.94829	3.25818	2.93365	2.79427	7.56354	6.24683	17.5828	5.95099
Q9Y2F5	Little elongation complex subunit 1	ICE1	5.80472e+06	7.85105e+06	1.05484e+07	8.62162e+06	8.5012e+06	8.53904e+06	2.0759e+07	1.55577e+07	1.8463e+07	2.22793e+07	2.2945e+07	2.39515e+07	1.99591e+07	1.6167e+07	1.22722e+07	2.66102e+07	2.96078e+07	3.17629e+07	2.47247e+07	2.13293e+07	1.93428e+07	8.06805e+06	8.55395e+06	1.82599e+07	2.30586e+07	1.61327e+07	2.93269e+07	2.1799e+07	1.17839	1.43064	0.915329	1.77756	1.3496	0.00748029	7.58948e-06	0.0269072	0.000155342	0.00108564	2.12608	5.11979	1.57013	3.80871	2.96432	29.49	0.719855	14.275	3.65096
Q659A1	Little elongation complex subunit 2	ICE2	401774	440655	391226	312316	361181	369765	2.97652e+06	2.2655e+06	2.62494e+06	2.74409e+06	1.73699e+06	2.68984e+06	2.84435e+06	2.42849e+06	2.21397e+06	3.6145e+06	4.52005e+06	3.60882e+06	2.94986e+06	2.57021e+06	2.22279e+06	411218	347754	2.62232e+06	2.39031e+06	2.4956e+06	3.91446e+06	2.58095e+06	2.67287	2.78106	2.84325	3.49267	2.89177	0.000425492	0.00336835	0.000320566	0.000299296	0.00044863	3.37111	2.47258	3.49408	3.5239	3.34811	6.33064	8.91113	13.5574	23.6973
P23141	Liver carboxylesterase 1	CES1	1.03594e+06	301406	142408	83764.7	109606	165535	165874	92540.3	91002.4	105638	121376	121657	96180.1	148837	98641.4	92363	115896	70314.4	98801.2	124009	78295.3	493252	119635	116472	116224	114553	92857.9	100369	-2.08234	-0.0417385	-0.0626301	-0.365546	-0.253334	0.244384	0.896843	0.872045	0.385135	0.522385	0.611928	0.0472835	0.0594609	0.414388	0.28201	96.6362	34.9377	36.7385	7.88891
P00338	L-lactate dehydrogenase A chain	LDHA	6.85986e+06	6.02361e+06	6.07336e+06	3.99629e+06	5.32333e+06	4.99963e+06	1.28118e+06	1.66619e+06	1.81341e+06	1.35108e+06	1.36653e+06	1.60151e+06	2.1652e+06	2.39279e+06	3.0094e+06	1.71563e+06	760155	965740	3.81496e+06	3.09156e+06	4.06905e+06	6.31894e+06	4.77308e+06	1.58693e+06	1.43971e+06	2.52246e+06	1.14717e+06	3.65852e+06	-1.99345	-1.72915	-0.920088	-2.05684	-0.38366	0.00011284	0.00121763	0.00887878	0.00183228	0.087621	3.94754	2.91448	2.05165	2.73701	1.05739	7.42378	14.4963	17.3181	9.74773
P07195	L-lactate dehydrogenase B chain	LDHB	2.56091e+06	1.41176e+06	1.28018e+06	2.39022e+06	2.41434e+06	924338	615574	792736	461030	858953	825307	935507	1.06722e+06	1.60848e+06	1.38806e+06	2.2924e+06	543564	535563	1.67558e+06	1.2421e+06	1.6386e+06	1.75095e+06	1.90963e+06	623113	873256	1.35459e+06	1.12384e+06	1.51876e+06	-1.49057	-1.12882	-0.495443	-0.764855	-0.3304	0.054158	0.103783	0.34358	0.361992	0.487643	1.26634	0.983872	0.463972	0.441301	0.311898	40.2366	44.6879	26.6374	6.46719
O60488	Long-chain-fatty-acid--CoA ligase 4	ACSL4	628106	489555	387358	1.19758e+06	1.25782e+06	986951	969869	991464	1.17241e+06	544708	615605	563499	667476	860977	1.26578e+06	1.06239e+06	518383	687146	1.77049e+06	1.88824e+06	2.85476e+06	501673	1.14745e+06	1.04458e+06	574604	931411	755972	2.17117e+06	1.05811	-0.997793	-0.300942	-0.602028	0.920038	0.00460579	0.00250488	0.328851	0.0959616	0.0441756	2.3367	2.60121	0.483	1.0179	1.35482	24.0856	12.3947	10.6483	6.39218
Q15046	Lysine--tRNA ligase	KARS1	353958	376309	221737	499254	438515	403835	239524	619039	605615	387285	454340	487351	477663	467516	574056	110253	167467	197641	1.00712e+06	732803	680849	317335	447201	488059	442992	506412	158454	806923	0.621051	-0.0136437	0.179385	-1.49686	0.851506	0.269669	0.922318	0.249016	0.00158895	0.0266233	0.569168	0.0351191	0.603772	2.79889	1.57474	26.3258	10.8002	44.1222	11.5101
P10619	Lysosomal protective protein	CTSA	687921	269272	351669	1.07481e+06	773767	482887	52877	132783	92449.6	107247	143050	86466.3	103902	121420	186047	231583	193316	244373	249721	374969	369374	436287	777153	92703.4	112255	137123	223091	331355	-2.23458	-2.79142	-2.50273	-1.80057	-1.22982	0.0575331	0.0179485	0.0207247	0.0319934	0.064162	1.24008	1.74597	1.68351	1.49494	1.19272	50.8338	38.0844	43.0985	25.4977
P11279	Lysosome-associated membrane glycoprotein 1	LAMP1	506164	482440	79315.6	419767	210588	83021.2	100952	118133	54319.2	43801	89792.3	100999	50583.6	109790	93823.2	1.06287e+07	437850	470180	77111.3	257249	276730	355973	237792	91134.8	78197.3	84732.2	3.84557e+06	203697	-1.9657	-1.60451	-1.48872	4.01543	-0.223278	0.13109	0.184703	0.199665	0.347576	0.785097	0.88243	0.733526	0.699697	0.458951	0.105077	67.3888	71.4966	36.2323	38.7616
P61626	Lysozyme C	LYZ	5.82256e+06	1.02786e+07	1.33667e+07	8.08373e+06	1.05811e+08	8.17205e+06	5.90148e+06	8.33474e+06	2.78935e+06	1.80382e+06	1.56493e+06	2.0166e+06	1.836e+07	2.06908e+06	6.10682e+06	4.0404e+06	4.57483e+06	6.59721e+06	4.3166e+06	2.22391e+06	2.73625e+06	9.82261e+06	4.06891e+07	5.67519e+06	1.79512e+06	8.8453e+06	5.07081e+06	3.09225e+06	-0.791438	-4.50249	-2.20166	-3.00435	-3.71791	0.201304	0.298277	0.388265	0.335581	0.312597	0.696148	0.52538	0.410872	0.474202	0.505015	38.6115	138.606	48.9783	12.5876
Q08397	Lysyl oxidase homolog 1	LOXL1	1.87635e+06	1.3409e+06	1.5248e+06	509353	747985	566273	1.29131e+06	645919	971044	917629	868612	663822	948765	1.40636e+06	1.45837e+06	1.11563e+06	874741	521848	977628	739103	1.07101e+06	1.58068e+06	607870	969424	816688	1.27117e+06	837407	929246	-0.705349	0.426021	1.06432	0.462166	0.612297	0.0661735	0.119982	0.020054	0.286584	0.0582469	1.17932	0.920882	1.6978	0.542749	1.23473	17.2119	20.5037	33.2876	16.4855
Q9Y4K0	Lysyl oxidase homolog 2	LOXL2	1.88682e+07	1.08467e+07	1.55417e+07	1.47613e+07	2.15569e+07	1.15051e+07	3.04682e+06	2.12419e+06	6.82459e+06	1.96446e+06	1.39077e+06	1.03248e+06	4.81132e+06	1.17822e+07	1.37165e+07	5.146e+06	2.7888e+06	1.76218e+06	6.36491e+06	1.4865e+07	1.51365e+07	1.50856e+07	1.59411e+07	3.99853e+06	1.46257e+06	1.01033e+07	3.23233e+06	1.21221e+07	-1.91563	-3.44617	-0.657921	-2.3021	-0.395106	0.0154326	0.0082244	0.219166	0.0152779	0.40751	1.81156	2.0849	0.659228	1.81594	0.389862	26.7153	32.173	62.2861	32.1434
P40121	Macrophage-capping protein	CAPG	515218	198300	147798	179563	354627	66299.3	117533	59910.2	145973	59113.8	91658.9	122969	43895.2	67158.4	125946	131946	107546	100772	154451	128321	249350	287106	200163	107805	91247.1	78999.9	113421	177374	-1.41315	-1.13332	-1.34125	-0.819484	-0.174381	0.202456	0.273457	0.237696	0.362157	0.815726	0.693669	0.563111	0.623979	0.441104	0.0884554	69.3678	72.5726	40.6737	34.9923
Q9H0U3	Magnesium transporter protein 1	MAGT1	267869	291239	155375	224195	197543	243740	260633	150669	132210	85766.4	76156.3	62910.9	176281	154933	179120	358497	211454	195286	324053	219919	292976	238161	221826	181171	74944.5	170111	255079	278982	-0.394587	-1.56553	-0.382948	0.201518	0.330748	0.381561	0.000599911	0.0284213	0.568716	0.164565	0.418436	3.22191	1.54636	0.245105	0.783663	30.5008	10.4538	38.3246	15.3125
[truncated: 743 more rows]
[truncated: 3 more columns]

## Sheet: Table S1B
Supplemental Table S1B: Proteins from Table S1A that passed our Fold-Change > 4 and p-value < 0.05 specificity cut-off criteria. SIRT2-normalized average protein abundances across biological replicates (N = 3), and predicted tryptic peptides (Perseus) are provided.
[truncated: 381 more rows]

[truncated: 2 more sheets: Table S1C, Table S1D]
