# Supplementary material for: Sirtuin 2 promotes human cytomegalovirus replication by regulating cell cycle progression
Source: mSystems. 2023 Nov 2;8(6):e00510-23. doi: 10.1128/msystems.00510-23 (PMC10734535; doi:10.1128/msystems.00510-23)
Supplement: Table S2 — Acetylated peptides and proteins detected in our acetylome and whole-cell proteome analysis. [file msystems.00510-23-s0008.xlsx]

## Sheet: Table S2A
Supplemental Table S2A: All proteins detected in our acetylome analysis. Median-normalized protein abundances are provided. Imputed values are shown highlighted in blue.
Identifier	Primary Uniprot Protein Accession #	Gene Symbol	Protein Description	Species Map	Acetylated Peptide	AcetylK in Master Protein	AcetylK Position in Peptide + Any Additional Modifications	Localization Probability	# PSMs	Ave Log2 AcetylK Intensity (2.5/0uM, 0HPI)	Ave Log2 AcetylK Intensity (2.5/0uM, 12HPI)	Ave Log2 AcetylK Intensity (2.5/0uM, 24HPI)	p-value (2.5/0uM, 0HPI)	p-value (2.5/0uM, 12HPI)	p-value (2.5/0uM, 24HPI)	Normalized Ave Intensity 0uM, 0hpi	Normalized Ave Intensity 0uM, 12hpi	Normalized Ave Intensity 0uM, 24hpi	Normalized Ave Intensity 2.5uM, 0	Normalized Ave Intensity 2.5uM, 12hpi	Normalized Ave Intensity 2.5uM, 24hpi	Normalized Intensity (with imputation) 0uM, 0hpi R2	Normalized Intensity (with imputation) 0uM, 0hpi R1	Normalized Intensity (with imputation) 0uM, 12hpi R2	Normalized Intensity (with imputation) 0uM, 12hpi R1	Normalized Intensity (with imputation) 0uM, 24hpi R2	Normalized Intensity (with imputation) 0uM, 24hpi R1	Normalized Intensity (with imputation) 2.5uM, 0 R2	Normalized Intensity (with imputation) 2.5uM, 0 R1	Normalized Intensity (with imputation) 2.5uM, 12hpi R2	Normalized Intensity (with imputation) 2.5uM, 12hpi R1	Normalized Intensity (with imputation) 2.5uM, 24hpi R2	Normalized Intensity (with imputation) 2.5uM, 24hpi R1	Normalized Intensity 0uM, 0hpi R2	Normalized Intensity 0uM, 0hpi R1	Normalized Intensity 0uM, 12hpi R2	Normalized Intensity 0uM, 12hpi R1	Normalized Intensity 0uM, 24hpi R2	Normalized Intensity 0uM, 24hpi R1	Normalized Intensity 2.5uM, 0 R2	Normalized Intensity 2.5uM, 0 R1	Normalized Intensity 2.5uM, 12hpi R2	Normalized Intensity 2.5uM, 12hpi R1	Normalized Intensity 2.5uM, 24hpi R2	Normalized Intensity 2.5uM, 24hpi R1	CV% 0uM, 0hpi	CV% 0uM, 12hpi	CV% 0uM, 24hpi	CV% 2.5uM, 0hpi
1	Q9P2E9	RRBP1	Ribosome-binding protein 1	Homo sapiens OX=9606	[K].AAAFEKQVLQLQASHR.[E]	K864	1xAcetyl [K6(100)]	100	3	0.0799602	0.401397	0.114575	0.951536	0.424246	0.224339	0.656526	0.553929	0.433007	0.669851	0.758476	0.469254	0.839082	0.47397	0.582061	0.525796	0.434778	0.431236	0.603673	0.736028	0.961937	0.555014	0.448474	0.490034	0.839082		0.582061	0.525796			0.603673	0.736028	0.961937	0.555014				7.18235		13.9717
2	P62993	GRB2	Growth factor receptor-bound protein 2	Homo sapiens OX=9606	[-].MEAIAKYDFK.[A]	K6	1xAcetyl [N-Term]; 1xAcetyl [K6(100)]	100	3	0.443728	-0.692669	0.0297106	0.585409	0.252187	0.924368	0.611825	0.729199	0.574286	0.90321	0.474241	0.553328	0.780639	0.443011	0.784705	0.673693	0.76679	0.381782	1.32277	0.48365	0.324118	0.624363	0.519922	0.586734	0.780639	0.443011	0.784705	0.673693	0.76679	0.381782	1.32277	0.48365	0.324118	0.624363	0.519922	0.586734	39.0208	10.7648	47.4053	65.6934
3	Q09666	AHNAK	Neuroblast differentiation-associated protein AHNAK	Homo sapiens OX=9606	[K].MDVNVGDIDIEGPEGKLK.[G]	K1635	1xAcetyl [K16(100)]	100	4	-0.643355	-0.117559	0.48775	0.184487	0.927279	0.244873	0.757482	0.740924	0.59374	0.499286	0.702695	0.846651	0.713852	0.801111	0.984878	0.49697	0.606318	0.581162	0.621283	0.377288	0.423532	0.981858	0.691902	1.0014	0.713852	0.801111	0.984878	0.49697	0.606318	0.581162	0.621283		0.423532	0.981858	0.691901	1.0014	8.14556	46.5639	2.99592
4	P07237	P4HB	Protein disulfide-isomerase	Homo sapiens OX=9606	[K].MDSTANEVEAVKVHSFPTLK.[F]	K436	1xOxidation [M1]; 1xAcetyl [K12(100)]	100	8	-0.305584	0.00313954	0.235136	0.612699	0.92453	0.613289	4.451	3.16398	3.17658	2.00619	3.30968	3.72548	8.40581	0.496191	3.85365	2.47431	3.80991	2.54325	3.14385	0.868534	4.48325	2.13611	4.40048	3.05049	8.40581	0.496191	3.85365	2.47431	3.80991	2.54325	3.14385		4.48325	2.13611	4.40048	3.05049	125.656	30.8263	28.1959
5	P07237	P4HB	Protein disulfide-isomerase	Homo sapiens OX=9606	[K].MDSTANEVEAVKVHSFPTLK.[F]	K436	1xAcetyl [K12(100)]	100	14	-0.202559	0.42553	0.175685	0.649953	0.494589	0.67808	5.00401	3.98738	3.9444	4.08803	5.65449	4.35234	6.72553	3.28248	4.50685	3.46791	3.09921	4.78958	4.28915	3.88691	7.59889	3.7101	4.27908	4.42559	6.72553	3.28248	4.50685	3.46791	3.09921	4.78958	4.28915	3.88691	7.59889	3.7101	4.27908	4.42559	48.653	18.4241	30.303	6.95747
6	P10155	RO60	60 kDa SS-A/Ro ribonucleoprotein	Homo sapiens OX=9606	[-].MEESVNQMQPLNEKQIANSQDGYVWQVTDMNR.[L]	K14	1xAcetyl [N-Term]; 1xOxidation [M]; 1xAcetyl [K14(100)]	100	18	0.33475	-0.933899	-0.127809	0.5528	0.0750216	0.797509	1.26775	3.66764	2.032	1.72153	1.9585	1.75346	1.22621	1.30929	3.94276	3.39252	2.87026	1.19374	2.36195	1.08111	1.54517	2.37183	1.30111	2.20581			3.94276	3.39252	2.87026		2.36195		1.54517	2.37183	1.30111	2.20581		10.6085
7	P10155	RO60	60 kDa SS-A/Ro ribonucleoprotein	Homo sapiens OX=9606	[-].MEESVNQMQPLNEKQIANSQDGYVWQVTDMNR.[L]	K14	1xAcetyl [N-Term]; 1xAcetyl [K14(100)]	100	9	1.11258	-0.473051	0.550955	0.384384	0.847889	0.56846	0.728214	1.63698	0.721567	1.56466	1.4524	1.12243	0.401848	1.05458	1.61763	1.65633	0.463973	0.979161	2.24783	0.881493	0.604574	2.30023	0.588818	1.65605		1.05458	1.61763	1.65633	0.463973	0.979161	2.24783	0.881493	0.604574	2.30023	0.588818	1.65605		1.67156	50.4863	61.7481
8	P38646	HSPA9	Stress-70 protein, mitochondrial	Homo sapiens OX=9606	[K].MEEFKDQLPADECNK.[L]	K600	1xCarbamidomethyl [C13]; 1xOxidation [M1]; 1xAcetyl [K5(100)]	100	3	-0.494354	-0.423265	-0.527631	0.0581579	0.519151	0.585757	0.135352	0.201339	0.28198	0.0965275	0.155312	0.154014	0.13799	0.132714	0.165996	0.236682	0.473037	0.0909223	0.105961	0.0870939	0.202986	0.107638	0.209001	0.0990266	0.13799	0.132714	0.165996	0.236682	0.473037				0.202986		0.209001		2.75622	24.8249
9	P63261	ACTG1	Actin, cytoplasmic 2	Homo sapiens OX=9606	[-].MEEEIAALVIDNGSGMCKAGFAGDDAPR.[A]	K18	1xCarbamidomethyl [C17]; 1xMet-loss+Acetyl [N-Term]; 1xAcetyl [K18(100)]	100	9	-0.15477	-0.062927	0.225317	0.929744	0.781024	0.785008	1.63062	2.10956	1.3728	1.55832	1.7837	1.51459	1.26318	1.99806	3.11857	1.10056	1.82735	0.918248	2.18429	0.932358	1.97373	1.59366	1.54336	1.48583	1.26318	1.99806	3.11857		1.82735	0.918248	2.18429		1.97373	1.59366	1.54336	1.48583	31.8676		46.8262
10	P06493	CDK1	Cyclin-dependent kinase 1	Homo sapiens OX=9606	[-].MEDYTKIEK.[I]	K6	1xAcetyl [N-Term]; 1xAcetyl [K6(100)]	100	1	3.56381	-0.610778	0.371729	0.016366	0.255694	0.411077	0.296011	2.22783	0.356813	3.51297	1.43815	0.47545	0.271342	0.32068	2.69443	1.76123	0.345378	0.368248	3.09702	3.92891	1.25565	1.62065	0.590004	0.360897		0.32068	2.69443	1.76123			3.09702	3.92891	1.25565	1.62065				29.6194		16.7446
11	P63261	ACTG1	Actin, cytoplasmic 2	Homo sapiens OX=9606	[-].MEEEIAALVIDNGSGMCKAGFAGDDAPR.[A]	K18	1xCarbamidomethyl [C17]; 1xOxidation [M16]; 1xMet-loss+Acetyl [N-Term]; 1xAcetyl [K18(100)]	100	10	-2.85299	-0.214396	-0.0785992	0.163203	0.718701	0.790357	2.29804	0.856658	1.36161	0.594883	0.730909	1.23059	2.8991	1.69698	1.09971	0.613607	1.78184	0.941384	1.10443	0.0853362	0.912397	0.549421	1.3312	1.12998	2.8991	1.69698	1.09971	0.613607	1.78184	0.941384	1.10443	0.0853362	0.912397	0.549421	1.3312	1.12998	36.9894	40.1245	43.6463	121.134
12	P49454	CENPF	Centromere protein F	Homo sapiens OX=9606	[K].MDNLKYVNQLK.[K]	K2779	1xOxidation [M1]; 1xAcetyl [K5(100)]	100	1	-0.832921	0.497255	0.136816	0.35644	0.56113	0.754122	0.31538	0.299303	0.603094	0.168829	0.577373	0.716657	0.432477	0.198282	0.348322	0.250283	0.712212	0.493976	0.207267	0.130391	0.976951	0.177794	1.01382	0.419494	0.432477	0.198282	0.348322	0.250283	0.712212	0.493976	0.207267		0.976951		1.01382	0.419494	52.5083	23.1619	25.5874
13	P49454	CENPF	Centromere protein F	Homo sapiens OX=9606	[K].MDNLKYVNQLK.[K]	K2779	1xAcetyl [K5(100)]	100	2	-0.20046	0.937456	0.286958	0.650669	0.543342	0.741054	0.262117	0.513471	0.56006	0.218284	0.889163	0.827004	0.181933	0.342301	0.821975	0.204967	0.89472	0.225401	0.240238	0.196331	1.3047	0.473627	1.44647	0.207539		0.342301	0.821975		0.89472		0.240238		1.3047	0.473627	1.44647
14	Q9Y277	VDAC3	Voltage-dependent anion-selective channel protein 3	Homo sapiens OX=9606	[-].MCNTPTYCDLGKAAK.[D]	K12	2xCarbamidomethyl [C2; C8]; 1xMet-loss+Acetyl [N-Term]; 1xAcetyl [K12(100)]	100	9	0.511127	-0.102589	-0.991555	0.606302	0.794129	0.476072	2.26798	5.07059	5.66047	3.27955	4.30258	2.35158	3.17274	1.36322	7.43655	2.70462	9.34863	1.9723	4.68338	1.87573	5.33484	3.27033	3.28221	1.42095	3.17274	1.36322	7.43655	2.70462	9.34863	1.9723	4.68338	1.87573	5.33484	3.27033	3.28221	1.42095	56.417	65.9879	92.1454	60.536
15	Q9Y5B9	SUPT16H	FACT complex subunit SPT16	Homo sapiens OX=9606	[-].MAVTLDKDAYYR.[R]	K7	1xMet-loss+Acetyl [N-Term]; 1xAcetyl [K7(100)]	100	3	0.192675	-0.424108	-0.211832	0.434944	0.551203	0.655745	0.668464	1.02598	0.779187	0.75716	0.815033	0.655474	0.758637	0.578291	0.951399	1.10057	0.993144	0.56523	0.741195	0.773125	1.10253	0.527535	0.761025	0.549924	0.758637		0.951399	1.10057	0.993144		0.741195	0.773125	1.10253	0.527535	0.761025			10.2808		2.98195
16	P49585	PCYT1A	Choline-phosphate cytidylyltransferase A	Homo sapiens OX=9606	[-].MDAQCSAKVNAR.[K]	K8	1xAcetyl [N-Term]; 1xCarbamidomethyl [C5]; 1xAcetyl [K8(100)]	100	2	0.147567	0.0740666	-0.241539	0.785506	0.726627	0.26734	0.158354	0.324439	0.129181	0.175299	0.345385	0.108775	0.121557	0.195151	0.330126	0.318752	0.142113	0.116249	0.215587	0.135012	0.397189	0.293581	0.10525	0.1123	0.121557	0.195151	0.330126	0.318752	0.142113		0.215587		0.397189	0.293581			32.8626	2.47879
17	P21796	VDAC1	Voltage-dependent anion-selective channel protein 1	Homo sapiens OX=9606	[-].MAVPPTYADLGKSAR.[D]	K12	1xMet-loss+Acetyl [N-Term]; 1xAcetyl [K12(100)]	100	14	0.571436	-0.0870035	-0.349682	0.499585	0.924681	0.481205	4.02079	3.25873	5.06451	6.17108	3.16749	3.94479	2.83153	5.21006	3.49943	3.01804	3.96969	6.15932	3.82461	8.51756	3.98702	2.34797	3.23512	4.65446	2.83153	5.21007	3.49943	3.01804	3.96968	6.15932	3.82461	8.51755	3.98702	2.34797	3.23512	4.65447	41.8295	10.4457	30.5717	53.7736
18	P63104	YWHAZ	14-3-3 protein zeta/delta	Homo sapiens OX=9606	[-].MDKNELVQKAK.[L]	K3, K9	1xOxidation [M1]; 2xAcetyl [K3(100); K9(100)]	100, 100	16	-0.138987	-0.337321	0.145459	0.540755	0.219735	0.447422	0.851832	0.866462	0.873885	0.767149	0.682381	0.967308	0.964952	0.738711	0.768586	0.964338	0.935846	0.811924	0.79203	0.742267	0.71853	0.646233	1.04534	0.889277	0.964952	0.738711	0.768586	0.964338	0.935846	0.811924	0.79203	0.742267	0.71853	0.646233	1.04534	0.889277	18.7803	15.975	10.0272	4.58679
19	P63104	YWHAZ	14-3-3 protein zeta/delta	Homo sapiens OX=9606	[-].MDKNELVQKAK.[L]	K9	1xAcetyl [N-Term]; 1xAcetyl [K9(100)]	100	8	0.256399	-0.289845	0.134615	0.561549	0.429687	0.0582483	2.23648	2.87683	1.86811	2.77568	2.36212	2.05132	2.3698	2.10316	3.25031	2.50335	1.86226	1.87397	3.54576	2.00559	2.72996	1.99428	2.00543	2.09721	2.3698	2.10316	3.25031	2.50335	1.86226	1.87397	3.54576	2.00559	2.72996	1.99428	2.00543	2.09721	8.43012	18.3598	0.443286	39.2359
20	P26599	PTBP1	Polypyrimidine tract-binding protein 1	Homo sapiens OX=9606	[-].MDGIVPDIAVGTKR.[G]	K13	1xAcetyl [N-Term]; 1xAcetyl [K13(100)]	100	6	1.63545	-0.609787	-0.0527364	0.0475845	0.34293	0.993911	0.658919	1.97886	0.915828	2.0313	1.24158	0.919955	0.781926	0.535913	2.56895	1.38877	1.20643	0.625225	1.74613	2.31646	1.33918	1.14398	0.538899	1.30101	0.781926		2.56895	1.38877	1.20643	0.625225	1.74613	2.31646	1.33918	1.14398	0.538899	1.30101		42.1716	44.8747	19.8535
21	P83876	TXNL4A	Thioredoxin-like protein 4A	Homo sapiens OX=9606	[K].MDEVLYSIAEKVK.[N]	K51	1xAcetyl [K11(100)]	100	8	-0.0582894	-0.114661	0.173391	0.917663	0.639993	0.655342	1.80847	1.67565	1.36264	1.76848	1.53376	1.59743	1.75143	1.86551	1.91969	1.43161	1.44113	1.28414	2.10592	1.43105	1.62349	1.44402	2.04276	1.1521	1.75143	1.86551	1.91969	1.43161	1.44113	1.28414	2.10592	1.43105	1.62349	1.44402	2.04276	1.1521	4.46037	20.5964	8.14676	26.9839
22	Q13148	TARDBP	TAR DNA-binding protein 43	Homo sapiens OX=9606	[K].MDETDASSAVKVK.[R]	K95	1xAcetyl [K11(99.7)]	99.7	3	0.173457	0.384385	-0.291406	0.826909	0.718221	0.678301	0.164776	0.190967	0.198453	0.187174	0.237628	0.166046	0.222688	0.106864	0.273215	0.108719	0.242749	0.154157	0.256225	0.118124	0.314164	0.161093	0.216905	0.115188	0.222688	0.106864	0.273215		0.242749	0.154157	0.256225		0.314164	0.161093	0.216905		49.7036		31.5662
23	P62258	YWHAE	14-3-3 protein epsilon	Homo sapiens OX=9606	[-].MDDREDLVYQAKLAEQAER.[Y]	K12	1xAcetyl [N-Term]; 1xAcetyl [K12(100)]	100	4	1.41497	-0.272565	-0.593545	0.128594	0.464052	0.116922	0.952029	2.16122	1.64982	2.61477	1.77345	1.08469	0.877008	1.02705	1.78187	2.54056	1.439	1.86065	1.95715	3.27239	1.56691	1.97998	1.05942	1.10996	0.877008	1.02705	1.78187	2.54056	1.439	1.86065	1.95715	3.27239	1.56691	1.97998	1.05942	1.10996	11.1439	24.8227	18.0717	35.5677
24	P60709	ACTB	Actin, cytoplasmic 1	Homo sapiens OX=9606	[-].MDDDIAALVVDNGSGMCKAGFAGDDAPR.[A]	K18	1xCarbamidomethyl [C17]; 1xOxidation [M16]; 1xMet-loss+Acetyl [N-Term]; 1xAcetyl [K18(100)]	100	3	-0.818196	-1.26657	-0.443108	0.629406	0.619441	0.572352	1.90035	1.47792	2.05092	0.932481	0.910342	0.830663	3.46465	0.336054	2.13072	0.825127	3.8363	0.265536	0.228912	1.63605	1.6349	0.185783	0.458016	1.20331	3.46465		2.13072	0.825127	3.8363		0.228912	1.63605	1.6349		0.458016	1.20331		62.4656		106.704
25	P60709	ACTB	Actin, cytoplasmic 1	Homo sapiens OX=9606	[-].MDDDIAALVVDNGSGMCKAGFAGDDAPR.[A]	K18	1xCarbamidomethyl [C17]; 1xMet-loss+Acetyl [N-Term]; 1xAcetyl [K18(100)]	100	9	0.174583	-0.010436	-0.685677	0.295252	0.832897	0.182029	2.0841	2.56068	2.89795	2.35299	2.29772	1.77889	1.96387	2.20432	3.6571	1.46427	3.42921	2.36669	2.50193	2.20405	2.33611	2.25934	1.61321	1.94458	1.96387	2.20432	3.6571	1.46427	3.42921	2.36669	2.50193	2.20405	2.33611	2.25934	1.61321	1.94458	8.15838	60.5526	25.9258	8.95165
26	Q09472	EP300	Histone acetyltransferase p300	Homo sapiens OX=9606	[K].MEKLGLGLDDESNNQQAAATQSPGDSR.[R]	K1707	1xAcetyl [K3(100)]	100	9	0.210119	-0.0800389	-0.0856781	0.43608	0.827318	0.780751	5.40246	6.49782	7.54734	6.18221	6.03824	7.15887	6.20025	4.60467	8.08325	4.9124	6.88515	8.20954	6.30674	6.05769	6.99869	5.07779	8.18637	6.13137	6.20025	4.60467	8.08325	4.9124	6.88515	8.20954	6.30674	6.05769	6.99869	5.07779	8.18637	6.13137	20.884	34.5059	12.4081	2.84862
27	P78527	PRKDC	DNA-dependent protein kinase catalytic subunit	Homo sapiens OX=9606	[R].MKLSDFNDITNMLLLK.[M]	K3655	2xOxidation [M1; M12]; 1xAcetyl [K2(100)]	100	12	-2.07189	0.989203	0.34411	0.0522977	0.149224	0.528488	1.62695	0.508957	1.086	0.384379	0.941438	1.45642	1.33582	1.91807	0.694525	0.323388	1.00032	1.17168	0.437285	0.331473	0.906115	0.976761	1.93875	0.974094	1.33582	1.91807	0.694525	0.323388	1.00032	1.17168			0.906115	0.976761	1.93875	0.974094	25.306	51.5631	11.1573
28	P78527	PRKDC	DNA-dependent protein kinase catalytic subunit	Homo sapiens OX=9606	[R].MKLSDFNDITNMLLLK.[M]	K3655	1xOxidation [M1]; 1xAcetyl [K2(100)]	100	17	0.497138	-1.40755	0.519483	0.857512	0.0268923	0.49212	0.715246	1.61551	1.1817	0.860723	0.613053	1.56502	0.201772	1.22872	1.4731	1.75791	0.727075	1.63633	1.35768	0.363767	0.524307	0.701798	1.49676	1.63327	0.201772	1.22872	1.4731	1.75791	0.727075	1.63633	1.35768	0.363767	0.524307	0.701798	1.49676	1.63327	101.526	12.4661	54.4081	81.6526
29	P78527	PRKDC	DNA-dependent protein kinase catalytic subunit	Homo sapiens OX=9606	[R].MKLSDFNDITNMLLLK.[M]	K3655	1xAcetyl [K2(100)]	100	3	0.00613924	-2.55068	3.64558	0.797811	0.161662	0.117234	0.232979	0.637947	0.0298879	0.328581	0.160402	0.396935	0.0690192	0.396938	0.45527	0.820624	0.0268735	0.0329022	0.0451467	0.612016	0.282244	0.0385591	0.535032	0.258839		0.396938	0.455271	0.820624	0.0268735			0.612016	0.282244		0.535032	0.258839		40.4961
30	P33992	MCM5	DNA replication licensing factor MCM5	Homo sapiens OX=9606	[K].MKLQPFATEADVEEALR.[L]	K627	1xOxidation [M1]; 1xAcetyl [K2(100)]	100	6	-0.630835	0.108034	0.453296	0.110935	0.74484	0.422914	1.44454	1.11844	0.911349	0.949846	1.28623	1.27533	1.4637	1.42539	1.13716	1.09973	0.763117	1.05958	1.12894	0.770752	0.837035	1.73543	1.60804	0.942626	1.4637	1.42539	1.13716	1.09973	0.763117	1.05958	1.12894		0.837035	1.73543	1.60804	0.942626	1.87513	2.36641	23.002
31	Q14204	DYNC1H1	Cytoplasmic dynein 1 heavy chain 1	Homo sapiens OX=9606	[R].MKLNTQEIFDDWAR.[K]	K692	1xOxidation [M1]; 1xAcetyl [K2(100)]	100	8	-0.460467	0.657847	-0.161722	0.73483	0.23439	0.783472	0.859603	0.48487	0.727889	0.641549	0.741637	0.600172	1.29749	0.421717	0.614309	0.35543	1.08466	0.371119	0.991672	0.291426	0.660895	0.822379	0.796425	0.40392	1.29749		0.614309	0.35543	1.08466		0.991672		0.660895	0.822379	0.796425	0.40392		37.7534
32	Q14204	DYNC1H1	Cytoplasmic dynein 1 heavy chain 1	Homo sapiens OX=9606	[R].MKLNTQEIFDDWAR.[K]	K692	1xAcetyl [K2(100)]	100	5	-0.00619165	-0.460398	-0.120067	0.937003	0.542157	0.777197	0.939351	0.848976	0.799597	0.918295	0.626385	0.723185	0.730082	1.14862	1.08029	0.617662	1.00007	0.599124	1.02713	0.809459	0.426628	0.826142	0.848492	0.597877	0.730082	1.14862	1.08029	0.617662	1.00007	0.599124	1.02713	0.809459	0.426628	0.826142	0.848492	0.597877	31.5062	38.5319	35.4568	16.761
33	P46781	RPS9	40S ribosomal protein S9	Homo sapiens OX=9606	[K].MKLDYILGLK.[I]	K93	1xOxidation [M1]; 1xAcetyl [K2(100)]	100	15	0.478125	-0.028305	-0.00836323	0.955578	0.925916	0.976475	11.7802	25.6618	28.6655	10.8197	25.1602	28.8319	23.2299	0.330441	29.0822	22.2414	30.3971	26.934	20.9278	0.711668	21.8291	28.4913	33.5227	24.1412	23.2299	0.330441	29.0822	22.2414	30.3971	26.934	20.9278	0.711668	21.8291	28.4913	33.5227	24.1412	137.454	18.8498	8.5426	132.119
34	P46781	RPS9	40S ribosomal protein S9	Homo sapiens OX=9606	[K].MKLDYILGLK.[I]	K93	1xAcetyl [K2(100)]	100	6	-0.492658	-0.0236698	0.473509	0.211833	0.921222	0.103106	8.51911	6.52487	7.81911	5.99852	6.93308	10.9098	7.20134	9.83689	8.3388	4.71093	7.77888	7.85934	6.44631	5.55073	3.76256	10.1036	11.9867	9.83296	7.20134	9.83689	8.3388	4.71093	7.77888	7.85934	6.44631	5.55073	3.76256	10.1036	11.9867	9.83296	21.8757	39.3156	0.727601	10.5571
35	Q15648	MED1	Mediator of RNA polymerase II transcription subunit 1	Homo sapiens OX=9606	[-].MKAQGETEESEK.[L]	K2	1xAcetyl [N-Term]; 1xAcetyl [K2(100)]	100	17	0.656029	0.0947036	0.474177	0.0285736	0.915951	0.333432	1.5292	2.22743	1.41629	2.40411	2.32366	1.9148	1.64826	1.41014	2.87908	1.57578	1.76666	1.06593	2.49723	2.31099	2.79914	1.84817	2.09549	1.73412	1.64826	1.41014	2.87908	1.57578	1.76666	1.06593	2.49723	2.31099	2.79914	1.84817	2.09549	1.73412	11.0109	41.3739	34.9854	5.47785
36	P78527	PRKDC	DNA-dependent protein kinase catalytic subunit	Homo sapiens OX=9606	[K].MGQKIAPYSVEIK.[N]	K99	1xAcetyl [K4(100)]	100	2	0.178597	0.21161	0.315711	0.574007	0.658082	0.470238	0.357	0.604005	0.455308	0.410578	0.682262	0.566908	0.379482	0.334517	0.745464	0.462545	0.376799	0.533817	0.487835	0.333321	0.738119	0.626406	0.467923	0.665893	0.379482		0.745464	0.462545	0.376799	0.533817	0.487835		0.738119	0.626406	0.467923	0.665893		33.1212	24.3853
37	O75525	KHDRBS3	KH domain-containing, RNA-binding, signal transduction-associated protein 3	Homo sapiens OX=9606	[R].MGHALEEIKK.[F]	K152	1xOxidation [M1]; 1xAcetyl [K9(100)]	100	8	-0.0263648	0.111206	0.126677	0.460289	0.784178	0.672805	3.26413	4.15925	3.00911	3.20458	4.57974	3.36438	3.20384	3.32442	3.47367	4.84484	2.9968	3.02142	3.23064	3.17852	5.73713	3.42236	4.08981	2.63896	3.20384	3.32442	3.47367	4.84484	2.9968	3.02142	3.23064	3.17852	5.73713	3.42236	4.08981	2.63896	2.61196	23.311	0.578513	1.15018
38	P10768	ESD	S-formylglutathione hydrolase	Homo sapiens OX=9606	[K].MKFAVYLPPK.[A]	K31	1xOxidation [M1]; 1xAcetyl [K2(100)]	100	6	1.07209	-1.49045	-0.536753	0.239248	0.243733	0.327608	1.34181	5.92575	14.9074	2.97476	2.39161	9.94632	1.46328	1.22034	4.18805	7.66345	18.732	11.0827	1.99716	3.95236	1.10535	3.67786	10.4801	9.41254	1.46328		4.18805	7.66345	18.732	11.0827	1.99716	3.95236	1.10535	3.67786	10.4801	9.41254		41.4711	36.2831	46.4754
39	Q9Y490	TLN1	Talin-1	Homo sapiens OX=9606	[R].MLDGTVKTIMVDDSK.[T]	K98	1xAcetyl [K7(100)]	100	4	0.363935	0.306201	-0.0358251	0.401514	0.277671	0.997361	1.0957	0.762312	0.644985	1.37004	0.931825	0.644305	0.836264	1.35513	0.877048	0.647577	0.560841	0.729128	1.38113	1.35894	0.929678	0.933971	0.483006	0.805605	0.836264	1.35513	0.877048	0.647577	0.560841	0.729128	1.38113	1.35894	0.929678	0.933971	0.483006	0.805605	33.4851	21.2854	18.4496	1.14559
40	P83111	LACTB	Serine beta-lactamase-like protein LACTB, mitochondrial	Homo sapiens OX=9606	[K].MMKENVAFEQEK.[E]	K243	1xOxidation [M2]; 1xAcetyl [K3(100)]	100	3	-0.489911	2.02287	0.0675229	0.44329	0.316146	0.86851	0.150486	0.225449	0.353573	0.100577	0.849171	0.414782	0.202898	0.0980746	0.364724	0.0861732	0.538445	0.168702	0.105687	0.0954678	0.399702	1.29864	0.683657	0.145907	0.202898		0.364724		0.538445	0.168702			0.399702	1.29864	0.683657				73.9443
41	P83111	LACTB	Serine beta-lactamase-like protein LACTB, mitochondrial	Homo sapiens OX=9606	[K].MMKENVAFEQEK.[E]	K243	1xAcetyl [K3(100)]	100	4	0.994718	0.0895219	0.479671	0.134159	0.838856	0.377683	0.245745	0.52405	0.328465	0.499703	0.576207	0.474046	0.258923	0.232566	0.642514	0.405586	0.353391	0.30354	0.602629	0.396777	0.768528	0.383887	0.601105	0.346986	0.258923		0.642514	0.405586	0.353391	0.30354	0.602629	0.396777	0.768528	0.383887	0.601105	0.346986		31.9689	10.7317	29.1292
42	P40227	CCT6A	T-complex protein 1 subunit zeta	Homo sapiens OX=9606	[K].MLVSGAGDIKLTK.[D]	K55	1xOxidation [M1]; 1xAcetyl [K10(100)]	100	1	-0.0938855	0.352088	-0.290125	0.636861	0.540733	0.214595	0.353742	0.214893	0.193838	0.328877	0.264564	0.15807	0.398347	0.309136	0.276122	0.153665	0.211864	0.175813	0.322148	0.335607	0.235139	0.293988	0.166579	0.14956	0.398347	0.309136	0.276122		0.211864		0.322148	0.335607	0.235139	0.293988	0.166579		17.8327			2.89386
43	P40227	CCT6A	T-complex protein 1 subunit zeta	Homo sapiens OX=9606	[K].MLVSGAGDIKLTK.[D]	K55	1xAcetyl [K10(100)]	100	1	0.139681	-0.192468	0.678865	0.76107	0.888775	0.137645	0.373463	0.512541	0.23386	0.482715	0.460836	0.372962	0.498906	0.248019	0.745129	0.279953	0.26899	0.198731	0.770531	0.194899	0.690226	0.231445	0.327127	0.418796	0.498906		0.745129		0.26899		0.770531		0.690226		0.327127	0.418796
44	Q08426	EHHADH	Peroxisomal bifunctional enzyme	Homo sapiens OX=9606	[K].MITSVLEKEASK.[M]	K346	1xOxidation [M1]; 1xAcetyl [K8(100)]	100	6	-0.307117	0.533325	-0.134601	0.797911	0.530274	0.98766	1.18724	1.25946	1.46259	1.0239	2.16904	1.47832	1.52241	0.852062	1.41915	1.09977	1.93127	0.993915	1.47217	0.575628	3.36723	0.970848	2.24817	0.708476	1.52241	0.852062	1.41915	1.09977	1.93127	0.993915	1.47217	0.575628	3.36723	0.970848	2.24817	0.708476	39.9253	17.9313	45.3175	61.9154
45	Q08426	EHHADH	Peroxisomal bifunctional enzyme	Homo sapiens OX=9606	[K].MITSVLEKEASK.[M]	K346	1xAcetyl [K8(100)]	100	6	0.447751	0.47009	-0.225742	0.641412	0.507771	0.543676	2.13781	3.66887	2.8556	2.94094	5.48668	2.42009	2.98199	1.29364	4.22139	3.11634	2.33625	3.37494	4.15458	1.72729	7.69161	3.28175	2.72152	2.11867	2.98199	1.29364	4.22139	3.11634	2.33625	3.37494	4.15458	1.72729	7.69161	3.28175	2.72152	2.11867	55.8442	21.2979	25.7201	58.3608
46	Q969M7	UBE2F	NEDD8-conjugating enzyme UBE2F	Homo sapiens OX=9606	[-].MLTLASKLK.[R]	K7	1xAcetyl [N-Term]; 1xAcetyl [K7(100)]	100	4	0.78491	0.380948	-0.102728	0.591642	0.525055	0.864336	0.396651	0.334005	0.198795	0.674783	0.462322	0.178359	0.169372	0.62393	0.296979	0.371032	0.113456	0.284134	0.298467	1.0511	0.298332	0.626312	0.116277	0.240441	0.169372	0.62393	0.296979	0.371032	0.113456	0.284134	0.298467	1.0511	0.298332	0.626312	0.116277	0.240441	81.0338	15.6774	60.7097	78.8684
47	P40926	MDH2	Malate dehydrogenase, mitochondrial	Homo sapiens OX=9606	[K].MISDAIPELKASIK.[K]	K324	1xOxidation [M1]; 1xAcetyl [K10(100)]	100	20	-1.1774	0.877558	-0.244454	0.198904	0.429826	0.734033	7.37538	3.37687	7.27522	3.53083	5.2938	6.36407	8.76028	5.99049	5.18353	1.5702	8.52303	6.0274	5.01661	2.04505	4.55203	6.03557	8.33785	4.3903	8.76028	5.99049	5.18353	1.5702	8.52303	6.0274	5.01661	2.04505	4.55203	6.03557	8.33785	4.3903	26.555	75.6622	24.256	59.5105
48	P40926	MDH2	Malate dehydrogenase, mitochondrial	Homo sapiens OX=9606	[K].MISDAIPELKASIK.[K]	K324	1xAcetyl [K10(100)]	100	18	-0.228545	-0.320723	0.273759	0.593383	0.691043	0.176363	11.857	10.6864	11.6619	9.84352	9.02711	14.0521	8.83826	14.8758	12.3903	8.9824	10.6212	12.7026	10.902	8.78503	5.84261	12.2116	13.5313	14.5729	8.83826	14.8758	12.3904	8.9824	10.6212	12.7026	10.902	8.78503	5.8426	12.2116	13.5314	14.5729	36.0054	22.55	12.6209	15.2073
49	Q8IWR1	TRIM59	Tripartite motif-containing protein 59	Homo sapiens OX=9606	[K].MIQGDKEAVLQYFK.[E]	K182	1xAcetyl [K6(100)]	100	5	0.344513	0.201582	-0.278641	0.32333	0.737263	0.63642	1.05338	1.01295	1.11613	1.33373	1.12325	0.891068	1.20058	0.906187	1.2892	0.736709	1.47711	0.755156	1.17606	1.49141	1.19893	1.04758	1.08071	0.701426	1.20058	0.906187	1.2892	0.736709	1.47711	0.755156	1.17606	1.49141	1.19893	1.04758	1.08071	0.701426	19.762	38.5677	45.7381	16.7189
50	O00151	PDLIM1	PDZ and LIM domain protein 1	Homo sapiens OX=9606	[K].MLQEKQELNEPPK.[Q]	K203	1xOxidation [M1]; 1xAcetyl [K5(100)]	100	7	-0.434127	-0.00824159	-0.371912	0.574728	0.94119	0.362829	0.470286	0.368019	0.314385	0.369915	0.35175	0.247129	0.538188	0.402385	0.523866	0.212172	0.286315	0.342456	0.504838	0.234992	0.4694	0.234101	0.297341	0.196916	0.538188	0.402385	0.523866		0.286315	0.342456	0.504838	0.234992	0.4694	0.234101	0.297341		20.4188		12.6271	51.5822
51	Q9NW15	ANO10	Anoctamin-10	Homo sapiens OX=9606	[K].MIPGYPQAKLYPGK.[S]	K150	1xOxidation [M1]; 1xAcetyl [K9(100)]	100	3	-1.11073	-0.186743	-0.372311	0.467985	0.900599	0.29895	1.40465	0.476503	2.21837	0.400738	0.448223	1.74608	2.53036	0.278942	0.566762	0.386244	2.1703	2.26645	0.49689	0.304586	0.626899	0.269547	2.08237	1.40979	2.53036		0.566762	0.386244	2.1703	2.26645	0.49689		0.626899		2.08237	1.40979		26.788	3.06459
52	Q14204	DYNC1H1	Cytoplasmic dynein 1 heavy chain 1	Homo sapiens OX=9606	[K].MLKMQMLEDEDDLAYAETEKK.[T]	K4345	1xOxidation [M1]; 1xAcetyl [K3(100)]	100	1	1.50717	0.880171	-0.188032	0.177273	0.476042	0.476663	0.277311	0.361818	0.423222	0.788807	0.72229	0.36726	0.359665	0.194956	0.507784	0.215851	0.487379	0.359065	1.02474	0.552874	0.334499	1.11008	0.361315	0.373205	0.359665		0.507784		0.487379	0.359065	1.02474	0.552874	0.334499	1.11008	0.361315	0.373205			21.4384	42.2996
53	Q99623	PHB2	Prohibitin-2	Homo sapiens OX=9606	[K].MLGEALSKNPGYIK.[L]	K244	1xAcetyl [K8(100)]	100	1	0.325819	-0.473142	0.168471	0.727942	0.724337	0.750544	0.290398	0.63917	0.270167	0.356681	0.442422	0.306803	0.403247	0.177549	1.04618	0.232159	0.330279	0.210055	0.478118	0.235243	0.70641	0.178433	0.387425	0.226181	0.403247		1.04618		0.330279	0.210055	0.478118		0.70641		0.387425				31.4662
54	O75525	KHDRBS3	KH domain-containing, RNA-binding, signal transduction-associated protein 3	Homo sapiens OX=9606	[R].MGHALEEIKK.[F]	K152	1xAcetyl [K9(100)]	100	15	0.0831108	0.450202	-0.122297	0.717492	0.0925088	0.60576	4.31834	7.26843	7.11365	4.56175	9.87782	6.46347	3.85414	4.78254	6.4826	8.05426	6.05041	8.17689	4.91682	4.20668	10.2124	9.54324	6.32894	6.59799	3.85413	4.78254	6.4826	8.05426	6.05041	8.17689	4.91682	4.20668	10.2124	9.54324	6.32894	6.59799	15.2022	15.2898	21.1375	11.0078
55	P42574	CASP3	Caspase-3	Homo sapiens OX=9606	[-].MENTENSVDSKSIK.[N]	K11	1xAcetyl [N-Term]; 1xAcetyl [K11(100)]	100	3	-0.112657	-0.221869	1.36702	0.844172	0.719662	0.301438	0.486068	0.611644	0.239608	0.605853	0.534049	0.658132	0.743874	0.228262	0.732016	0.491272	0.312556	0.16666	1.07682	0.134885	0.678294	0.389804	0.363902	0.952362	0.743874		0.732016	0.491272	0.312556	0.16666	1.07682		0.678294	0.389804	0.363902	0.952362		27.8318	43.0553
56	Q9UI09	NDUFA12	NADH dehydrogenase [ubiquinone] 1 alpha subcomplex subunit 12	Homo sapiens OX=9606	[-].MELVQVLKR.[G]	K8	1xAcetyl [N-Term]; 1xAcetyl [K8(100)]	100	3	0.581929	-0.131964	-0.593994	0.0529172	0.988837	0.411653	0.101493	0.297175	0.180397	0.152384	0.295162	0.110807	0.0999676	0.103018	0.258835	0.335515	0.112778	0.248016	0.164484	0.140283	0.4168	0.173523	0.112001	0.109613			0.258835	0.335515		0.248016	0.164484	0.140283	0.4168	0.173523				18.2453		11.23
57	Q9NQC1	JADE2	E3 ubiquitin-protein ligase Jade-2	Homo sapiens OX=9606	[K].MEPITKISHIPASR.[W]	K298	1xAcetyl [K6(100)]	100	10	-0.723388	0.573107	0.206781	0.247818	0.533044	0.736351	5.39241	5.24674	7.64105	3.16453	7.43051	8.53806	4.02453	6.7603	3.13959	7.35389	5.54402	9.73809	3.34778	2.98127	5.40299	9.45803	7.54415	9.53197	4.02453	6.7603	3.13959	7.35389	5.54402	9.73809	3.34778		5.40299	9.45803	7.54415	9.53197	35.8741	56.7964	38.8121
58	P08559	PDHA1	Pyruvate dehydrogenase E1 component subunit alpha, somatic form, mitochondrial	Homo sapiens OX=9606	[R].MELKADQLYK.[Q]	K77	1xOxidation [M1]; 1xAcetyl [K4(100)]	100	3	-0.0285349	-0.0533077	-0.39193	0.930661	0.891085	0.652034	0.472693	0.662336	0.659409	0.495362	0.726907	0.519012	0.579983	0.365403	0.827632	0.49704	0.845453	0.473365	0.69951	0.291215	1.10944	0.344374	0.711182	0.326843	0.579983	0.365403	0.827632	0.49704	0.845453	0.473365	0.69951	0.291215	1.10944	0.344374	0.711182	0.326843	32.0993	35.2938	39.9003	58.2822
59	P08559	PDHA1	Pyruvate dehydrogenase E1 component subunit alpha, somatic form, mitochondrial	Homo sapiens OX=9606	[R].MELKADQLYK.[Q]	K77	1xAcetyl [K4(100)]	100	6	0.120931	-0.0223985	0.14198	0.422887	0.952701	0.841969	1.52867	2.04513	1.96513	1.66729	2.09379	2.0897	1.56404	1.4933	2.36278	1.72747	2.50145	1.4288	1.80141	1.53317	2.74731	1.44026	2.21339	1.96601	1.56404	1.4933	2.36278	1.72747	2.50145	1.4288	1.80141	1.53317	2.74731	1.44026	2.21339	1.96601	3.27226	21.9659	38.5968	11.3762
60	P22626	HNRNPA2B1	Heterogeneous nuclear ribonucleoproteins A2/B1	Homo sapiens OX=9606	[-].MEKTLETVPLER.[K]	K3	1xAcetyl [N-Term]; 1xAcetyl [K3(100)]	100	7	0.840071	-0.580493	-0.300084	0.268428	0.494178	0.577232	3.55102	4.93006	3.75931	6.0758	3.14609	2.9899	4.77138	2.33066	6.89714	2.96297	4.78424	2.73438	7.20662	4.94498	4.01713	2.27504	3.54633	2.43346	4.77138	2.33066	6.89714	2.96297	4.78424	2.73438	7.20662	4.94498	4.01713	2.27504	3.54633	2.43346	48.6015	56.4269	38.5567	26.3213
61	P27348	YWHAQ	14-3-3 protein theta	Homo sapiens OX=9606	[-].MEKTELIQK.[A]	K3	1xAcetyl [N-Term]; 1xAcetyl [K3(100)]	100	3	1.76303	-1.12996	0.367087	0.203242	0.337736	0.47432	0.823227	1.86307	0.534536	2.27237	0.749426	0.684632	1.33252	0.313934	2.75276	0.97339	0.65091	0.418161	1.68532	2.85942	0.796391	0.702462	0.558316	0.810948	1.33252		2.75276	0.97339	0.65091		1.68532	2.85942	0.796391	0.702462	0.558316	0.810948		67.5338		36.5351
62	Q09472	EP300	Histone acetyltransferase p300	Homo sapiens OX=9606	[K].MEKLGLGLDDESNNQQAAATQSPGDSR.[R]	K1707	1xOxidation [M1]; 1xAcetyl [K3(100)]	100	9	0.0135347	-0.127273	-0.144957	0.959241	0.729928	0.860709	2.49022	2.90395	2.79496	2.43723	2.6944	2.59085	3.26824	1.7122	2.68494	3.12296	3.42862	2.1613	2.92534	1.94913	3.17512	2.21368	3.39786	1.78384	3.26824	1.7122	2.68494	3.12296	3.42862	2.1613	2.92534	1.94913	3.17511	2.21368	3.39786	1.78384	44.1842	10.6659	32.0624	28.3225
63	Q9NQC1	JADE2	E3 ubiquitin-protein ligase Jade-2	Homo sapiens OX=9606	[K].MEPITKISHIPASR.[W]	K298	1xOxidation [M1]; 1xAcetyl [K6(100)]	100	2	0.247333	0.489291	0.190495	0.523238	0.459243	0.554815	0.617769	1.09106	1.68023	0.752571	1.43653	1.95519	0.648334	0.587204	0.712129	1.47	1.62675	1.7337	0.925637	0.579504	1.46478	1.40827	2.34259	1.56779	0.648334	0.587204	0.712129	1.47	1.62675	1.7337	0.925637	0.579504	1.46478	1.40827	2.34259	1.56779	6.99697	49.1168	4.50084	32.5222
64	O95696	BRD1	Bromodomain-containing protein 1	Homo sapiens OX=9606	[K].MEPVKELTGGGTTFSVR.[K]	K368	1xAcetyl [K5(100)]	100	4	0.285311	-0.103654	0.298192	0.233412	0.752012	0.369721	0.509438	0.740638	0.606707	0.624409	0.648194	0.75618	0.518207	0.500669	0.994405	0.486871	0.580917	0.632498	0.556877	0.691941	0.619726	0.676662	0.628569	0.883791		0.500669	0.994405		0.580917	0.632498	0.556877	0.691941	0.619726	0.676662	0.628569	0.883791			6.01163	15.2952
65	P54577	YARS	Tyrosine--tRNA ligase, cytoplasmic	Homo sapiens OX=9606	[-].MGDAPSPEEKLHLITR.[N]	K10	1xMet-loss+Acetyl [N-Term]; 1xAcetyl [K10(100)]	100	1	2.19705	-0.190816	-0.419833	0.344751	0.936984	0.0225632	0.285577	1.19259	0.381212	1.66666	1.27284	0.284869	0.189209	0.381944	0.795076	1.5901	0.394343	0.368081	0.544936	2.78839	0.466785	2.0789	0.291526	0.278212		0.381944	0.795076	1.5901	0.394343	0.368081	0.544936	2.78839	0.466785	2.0789	0.291526	0.278212		47.1383	4.87129	95.1818
66	P69905	HBA1	Hemoglobin subunit alpha	Homo sapiens OX=9606	[R].MFLSFPTTKTYFPHFDLSHGSAQVK.[G]	K41	1xAcetyl [K9(100)]	100	3	-0.757341	0.543532	-1.4805	0.566036	0.594499	0.519859	0.75125	0.658609	0.93016	0.293598	1.78644	0.521483	0.10565	1.39685	0.103717	1.2135	0.606929	1.25339	0.107717	0.47948	0.0764727	3.49641	0.104052	0.938915		1.39685		1.2135	0.606929	1.25339	0.107717	0.47948		3.49641	0.104052	0.938915			49.1441	89.536
67	P50748	KNTC1	Kinetochore-associated protein 1	Homo sapiens OX=9606	[R].MFDKVLAPELIPSILEK.[F]	K726	1xAcetyl [K4(100)]	100	3	-1.05965	-1.27979	0.324808	0.386007	0.0309829	0.477662	0.42475	0.204325	0.162446	0.172445	0.0836758	0.206945	0.19597	0.653529	0.226065	0.182585	0.18415	0.140743	0.188584	0.156306	0.084152	0.0831996	0.253503	0.160387	0.19597	0.653529	0.226065	0.182585	0.18415	0.140743	0.188584	0.156306	0.084152	0.0831996	0.253503	0.160387	76.1727	15.047	18.8943	13.2356
68	Q92973	TNPO1	Transportin-1	Homo sapiens OX=9606	[K].MEYEWKPDEQGLQQILQLLK.[E]	K14	1xOxidation [M1]; 1xAcetyl [K6(100)]	100	4	-3.73427	-1.395	0.734271	0.385829	0.431145	0.83689	1.15126	0.294885	0.832593	0.0418287	0.0737683	1.08293	0.143243	2.15928	0.0693309	0.52044	0.123907	1.54128	0.0400148	0.0436425	0.0887604	0.0587763	0.28029	1.88558	0.143243	2.15928		0.52044	0.123907	1.54128					0.28029	1.88558	123.825		120.375
69	Q92973	TNPO1	Transportin-1	Homo sapiens OX=9606	[K].MEYEWKPDEQGLQQILQLLK.[E]	K14	1xAcetyl [K6(100)]	100	4	-0.558222	-1.0184	0.517083	0.861642	0.715114	0.802722	0.260938	0.350098	0.223433	0.205459	0.225523	0.314467	0.0451423	0.476733	0.118244	0.581951	0.0372335	0.409633	0.385145	0.0257722	0.0408861	0.41016	0.0543625	0.574572	0.0451423	0.476733	0.118244	0.581951		0.409633	0.385145		0.0408861	0.41016	0.0543625	0.574572	116.955	93.6569
70	P29401	TKT	Transketolase	Homo sapiens OX=9606	[-].MESYHKPDQQKLQALK.[D]	K6, K11	1xOxidation [M1]; 2xAcetyl [K6(100); K11(100)]	100, 100	3	-0.0731301	0.12851	-0.0708708	0.994566	0.920051	0.982381	0.576663	0.760768	0.582118	0.578604	0.712444	0.594687	0.452214	0.701111	0.352676	1.16886	0.251913	0.912324	0.358838	0.798369	0.590132	0.834757	0.213462	0.975912	0.452214	0.701111	0.352676	1.16886	0.251913	0.912324	0.358838	0.798369	0.590132	0.834757		0.975912	30.52	75.8613	80.221	53.7148
71	P29401	TKT	Transketolase	Homo sapiens OX=9606	[-].MESYHKPDQQKLQALK.[D]	K11	1xAcetyl [N-Term]; 1xAcetyl [K11(100)]	100	7	0.159253	0.156791	0.279839	0.710076	0.762237	0.98109	0.896272	1.17299	1.12299	1.13441	1.37213	1.10306	0.999284	0.79326	0.907453	1.43853	0.427306	1.81868	0.588176	1.68065	0.86184	1.88241	0.836044	1.37008	0.999284	0.79326	0.907453	1.43853	0.427306	1.81868	0.588176	1.68065	0.86184	1.88241	0.836044	1.37008	16.2541	32.0144	87.6097	68.0964
72	P29401	TKT	Transketolase	Homo sapiens OX=9606	[-].MESYHKPDQQK.[L]	K6	1xAcetyl [N-Term]; 1xAcetyl [K6(100)]	100	8	-0.180373	-0.398868	0.0915487	0.924366	0.612819	0.857994	0.383022	0.430246	0.213942	0.364988	0.310259	0.223737	0.455329	0.310716	0.61026	0.250233	0.258489	0.169394	0.516771	0.213204	0.401996	0.218522	0.205119	0.242355	0.455329	0.310716	0.61026	0.250233	0.258489	0.169394	0.516771	0.213204	0.401996	0.218522	0.205119	0.242355	26.6974	59.1702	29.4473	58.8113
73	Q16594	TAF9	Transcription initiation factor TFIID subunit 9	Homo sapiens OX=9606	[-].MESGKTASPK.[S]	K5	1xAcetyl [N-Term]; 1xAcetyl [K5(100)]	100	2	-0.0283252	-0.0586073	0.384901	0.662191	0.89797	0.690464	1.19101	1.55892	1.50003	1.16731	1.46101	1.78641	1.14914	1.23288	1.01833	2.09952	0.882303	2.11776	1.14667	1.18796	1.05679	1.86524	1.713	1.85982	1.14914	1.23288	1.01833	2.09952	0.882303	2.11776	1.14667	1.18796	1.05679	1.86524	1.713	1.85982	4.97177	49.0415	58.2389	2.50164
74	P31948	STIP1	Stress-induced-phosphoprotein 1	Homo sapiens OX=9606	[-].MEQVNELKEK.[G]	K8	1xAcetyl [N-Term]; 1xAcetyl [K8(100)]	100	5	1.38721	-0.120112	0.227265	0.0239819	0.727837	0.660084	0.662751	1.17268	0.573599	1.72015	0.948935	0.672762	0.76001	0.565491	1.73149	0.613865	0.450549	0.696649	1.58468	1.85561	0.924198	0.973673	0.522781	0.822742	0.76001	0.565491	1.73149	0.613865	0.450549	0.696649	1.58468	1.85561	0.924198	0.973673	0.522781	0.822742	20.7537	67.3912	30.3381	11.1372
75	Q9Y230	RUVBL2	RuvB-like 2	Homo sapiens OX=9606	[-].MATVTATTKVPEIR.[D]	K9	1xMet-loss+Acetyl [N-Term]; 1xAcetyl [K9(100)]	100	9	0.78033	-0.0206269	-0.268978	0.317248	0.972659	0.708655	3.61723	5.9604	5.0366	6.19952	5.90817	4.33507	2.61321	4.62126	5.10542	6.81537	4.14854	5.92466	4.52314	7.8759	4.86317	6.95317	2.96967	5.70046	2.61321	4.62126	5.10542	6.81537	4.14854	5.92466	4.52314	7.8759	4.86317	6.95317	2.96967	5.70046	39.2539	20.2859	24.9356	38.241
76	Q92793	CREBBP	CREB-binding protein	Homo sapiens OX=9606	[-].MAENLLDGPPNPKR.[A]	K13	1xMet-loss+Acetyl [N-Term]; 1xAcetyl [K13(100)]	100	9	0.498601	0.094111	-0.170045	0.0810757	0.556	0.787217	2.29499	3.97652	3.51467	3.2451	4.25905	3.24306	2.44349	2.14649	3.84083	4.11221	3.41136	3.61799	3.49229	2.9979	4.6387	3.8794	2.36719	4.11893	2.44349	2.14649	3.84083	4.11221	3.41136	3.61799	3.49229	2.9979	4.6387	3.8794	2.36719	4.11893	9.15103	4.82555	4.15709	10.7729
77	Q96I99	SUCLG2	Succinate--CoA ligase [GDP-forming] subunit beta, mitochondrial	Homo sapiens OX=9606	[R].MAENLGFVGPLKSQAADQITK.[L]	K218	1xAcetyl [K12(100)]	100	1	-0.383683	0.71277	-0.0129917	0.184301	0.114685	0.946505	0.57312	0.563604	0.618219	0.440128	0.925172	0.637468	0.621436	0.524805	0.628123	0.499086	0.748347	0.48809	0.486099	0.394157	0.807404	1.04294	0.8557	0.419237	0.621436	0.524805	0.628123	0.499086	0.748347	0.48809	0.486099		0.807404	1.04294	0.8557	0.419237	11.9221	16.1892	29.7678
78	Q13838	DDX39B	Spliceosome RNA helicase DDX39B	Homo sapiens OX=9606	[-].MAENDVDNELLDYEDDEVETAAGGDGAEAPAKK.[D]	K32	1xMet-loss+Acetyl [N-Term]; 1xAcetyl [K32(99.8)]	99.8	10	1.18279	0.00520366	0.312194	0.448429	0.936839	0.961064	0.979027	1.59477	1.77876	2.3308	1.50699	1.85869	1.48839	0.469664	0.804863	2.38467	0.600801	2.95672	0.978009	3.6836	0.925787	2.0882	1.01234	2.70504	1.48839		0.804863	2.38467	0.600801	2.95672	0.978009	3.6836	0.925787	2.0882	1.01234	2.70504		70.0475	93.6543	82.0807
79	O00299	CLIC1	Chloride intracellular channel protein 1	Homo sapiens OX=9606	[-].MAEEQPQVELFVKAGSDGAK.[I]	K13	1xMet-loss+Acetyl [N-Term]; 1xAcetyl [K13(100)]	100	24	-0.337576	-0.0916472	-1.30021	0.761958	0.81161	0.0176521	55.7501	43.0696	38.1219	42.6805	54.4539	15.565	24.9107	86.5895	27.9573	58.1819	35.7436	40.5001	20.9833	64.3778	15.3043	93.6036	13.6758	17.4542	24.9107	86.5895	27.9573	58.1819	35.7436	40.5001	20.9833	64.3778	15.3043	93.6036	13.6758	17.4542	78.2303	49.622	8.8226	71.8935
80	P17655	CAPN2	Calpain-2 catalytic subunit	Homo sapiens OX=9606	[-].MAGIAAKLAK.[D]	K7	1xMet-loss+Acetyl [N-Term]; 1xAcetyl [K7(100)]	100	6	0.539686	-0.379882	0.335689	0.54455	0.927848	0.973228	1.11074	1.47585	1.03647	2.26693	1.39118	1.06496	1.02698	1.19449	1.32571	1.62598	0.372656	1.70029	0.67107	3.86278	0.577353	2.20501	0.711358	1.41856	1.02698	1.19449	1.32571	1.62598	0.372656	1.70029	0.67107	3.86278	0.577353	2.20501	0.711358	1.41856	10.6641	14.3867	90.5744	99.5568
81	P0C0S5	H2AZ1	Histone H2A.Z	Homo sapiens OX=9606	[-].MAGGKAGKDSGK.[A]	K5, K8	1xMet-loss+Acetyl [N-Term]; 2xAcetyl [K5(100); K8(100)]	100, 100	6	1.28857	-0.967938	0.225662	0.464611	0.941114	0.65559	0.0465677	0.339622	0.441545	0.219139	0.316815	0.645161	0.0634102	0.0297253	0.399448	0.279796	0.484501	0.398588	0.410903	0.0273742	0.583576	0.050055	1.03527	0.255051	0.0634102	0.0297253	0.399448	0.279796	0.484501	0.398588	0.410903		0.583576	0.050055	1.03527	0.255051	51.1488	24.9121	13.7585
82	O14929	HAT1	Histone acetyltransferase type B catalytic subunit	Homo sapiens OX=9606	[-].MAGFGAMEKFLVEYK.[S]	K9	1xMet-loss+Acetyl [N-Term]; 1xAcetyl [K9(100)]	100	9	-0.139872	-0.119879	0.757051	0.7879	0.747368	0.0185438	1.07319	1.2071	0.845114	0.952456	1.12702	1.42583	0.745117	1.40127	1.28372	1.13048	0.90402	0.786208	1.16948	0.735431	1.3299	0.924145	1.37141	1.48026	0.745117	1.40127	1.28372	1.13048	0.90402	0.786208	1.16948		1.3299	0.924145	1.37141	1.48026	43.2329	8.97649	9.85736
83	Q02878	RPL6	60S ribosomal protein L6	Homo sapiens OX=9606	[-].MAGEKVEKPDTK.[E]	K5	1xMet-loss+Acetyl [N-Term]; 1xAcetyl [K5(100)]	100	7	-0.631308	-0.731478	0.12078	0.553902	0.203554	0.510713	0.719881	0.635874	0.691031	0.416123	0.391901	0.75574	1.1215	0.318262	0.72257	0.549178	0.696731	0.685331	0.572311	0.259936	0.490087	0.293715	0.837098	0.674382	1.1215	0.318262	0.72257	0.549178	0.696731	0.685331	0.572311	0.259936	0.490087	0.293715	0.837098	0.674382	78.8983	19.2815	1.16653	53.0809
84	Q01081	U2AF1	Splicing factor U2AF 35 kDa subunit	Homo sapiens OX=9606	[-].MAEYLASIFGTEKDK.[V]	K13	1xMet-loss+Acetyl [N-Term]; 1xAcetyl [K13(100)]	100	9	-1.74676	-0.140681	0.462257	0.00524428	0.645664	0.379024	1.46512	0.624011	0.670739	0.441573	0.571376	0.943345	1.49746	1.43278	0.668275	0.579746	0.581238	0.760239	0.508594	0.374552	0.659058	0.483694	1.1696	0.717089	1.49746	1.43278	0.668275	0.579746	0.581238	0.760239	0.508594		0.659058	0.483694	1.1696	0.717089	3.12131	10.0318	18.8706
85	P61956	SUMO2	Small ubiquitin-related modifier 2	Homo sapiens OX=9606	[-].MADEKPKEGVK.[T]	K5	1xMet-loss+Acetyl [N-Term]; 1xAcetyl [K5(100)]	100	18	-0.113921	-1.34601	0.0329105	0.973949	0.204844	0.934094	3.73071	4.76239	5.29063	3.64611	1.90031	5.39504	5.1736	2.28782	6.16773	3.35704	6.12957	4.45168	5.43134	1.86089	1.26228	2.53833	4.65622	6.13387	5.1736	2.28782	6.16773	3.35704	6.12957	4.45168	5.43134	1.86089	1.26228	2.53833	4.65622	6.13387	54.696	41.7324	22.4254	69.2432
86	P26447	S100A4	Protein S100-A4	Homo sapiens OX=9606	[-].MACPLEKALDVMVSTFHK.[Y]	K7	1xCarbamidomethyl [C3]; 1xMet-loss+Acetyl [N-Term]; 1xAcetyl [K7(100)]	100	17	-0.27738	-0.0888244	-0.0267901	0.675422	0.906674	0.439744	0.895637	0.923759	1.25516	0.686256	0.870575	1.23213	0.501354	1.28992	1.2129	0.634617	1.26966	1.24065	0.861438	0.511074	0.592451	1.1487	1.25134	1.21292	0.501354	1.28992	1.2129	0.634617	1.26966	1.24065	0.861438		0.592451	1.1487	1.25134	1.21292	62.2572	44.2655	1.63412
87	P18669	PGAM1	Phosphoglycerate mutase 1	Homo sapiens OX=9606	[-].MAAYKLVLIR.[H]	K5	1xMet-loss+Acetyl [N-Term]; 1xAcetyl [K5(100)]	100	11	-0.0703153	0.488581	0.0709149	0.983688	0.558728	0.995094	1.72798	1.15635	1.32269	1.75159	1.6217	1.32668	1.12762	2.32834	0.766944	1.54575	0.83511	1.81028	0.923082	2.58009	1.0775	2.16591	1.02316	1.6302	1.12762	2.32834	0.766944	1.54575	0.83511	1.81028	0.923082	2.58009	1.0775	2.16591	1.02316	1.6302	49.1345	47.624	52.1322	66.8926
88	P40227	CCT6A	T-complex protein 1 subunit zeta	Homo sapiens OX=9606	[-].MAAVKTLNPK.[A]	K5	1xMet-loss+Acetyl [N-Term]; 1xAcetyl [K5(100)]	100	11	0.621695	0.0115842	0.0893185	0.291214	0.907682	0.617053	9.49937	13.4978	9.6258	15.0869	13.8433	10.2927	10.1643	8.83443	13.0275	13.9681	9.94946	9.30213	18.9626	11.2113	16.4356	11.2509	11.3833	9.20214	10.1643	8.83443	13.0275	13.9681	9.94946	9.30213	18.9626	11.2113	16.4356	11.2509	11.3833	9.20214	9.89949	4.92751	4.75523	36.3296
89	P61758	VBP1	Prefoldin subunit 3	Homo sapiens OX=9606	[-].MAAVKDSCGK.[G]	K5	1xCarbamidomethyl [C8]; 1xMet-loss+Acetyl [N-Term]; 1xAcetyl [K5(100)]	100	6	1.07857	0.130597	0.192702	0.0654661	0.97386	0.997635	0.353474	0.43239	0.440541	0.753924	0.444637	0.441593	0.363132	0.343816	0.681146	0.183634	0.701844	0.179238	0.646529	0.86132	0.663259	0.226015	0.266422	0.616764	0.363132	0.343816	0.681146		0.701844	0.179238	0.646529	0.86132	0.663259	0.226015	0.266422	0.616764	3.86405		83.8828	20.1453
90	Q96C86	DCPS	m7GpppX diphosphatase	Homo sapiens OX=9606	[-].MADAAPQLGKR.[K]	K10	1xMet-loss+Acetyl [N-Term]; 1xAcetyl [K10(100)]	100	13	0.394154	-0.368866	0.374594	0.523075	0.60152	0.284663	13.9084	26.5544	20.2158	18.7626	21.898	25.8563	16.753	11.0638	25.8589	27.25	23.7537	16.6779	24.4127	13.1125	29.4446	14.3513	27.4883	24.2244	16.753	11.0638	25.8589	27.25	23.7537	16.6779	24.4127	13.1125	29.4446	14.3513	27.4883	24.2244	28.9241	3.70428	24.7496	42.5872
91	O43852	CALU	Calumenin	Homo sapiens OX=9606	[K].MADKDGDLIATK.[E]	K165	1xAcetyl [K4(100)]	100	3	-0.186061	0.55401	-0.398747	0.996449	0.354037	0.636785	0.385406	0.436435	0.771358	0.386359	0.63671	0.567379	0.356956	0.413857	0.538975	0.333896	1.08735	0.455366	0.573791	0.198926	0.768972	0.504448	0.374922	0.759835	0.356956	0.413857	0.538975	0.333896	1.08735	0.455366	0.573791	0.198926	0.768972	0.504448	0.374922	0.759835	10.4396	33.2267	57.9342	68.6071
92	P30519	HMOX2	Heme oxygenase 2	Homo sapiens OX=9606	[R].MADLSELLKEGTK.[E]	K38	1xOxidation [M1]; 1xAcetyl [K9(100)]	100	4	0.163243	0.227883	0.166401	0.935086	0.731583	0.913767	0.903933	0.629068	0.803749	0.855124	0.894192	0.876472	1.40895	0.398917	0.916425	0.341711	1.22365	0.383848	1.01775	0.692499	1.50254	0.285844	1.29676	0.456184	1.40895	0.398917	0.916425		1.22365	0.383848	1.01775	0.692499	1.50254		1.29676	0.456184	79.0103		73.8825	26.895
93	P30519	HMOX2	Heme oxygenase 2	Homo sapiens OX=9606	[R].MADLSELLKEGTK.[E]	K38	1xAcetyl [K9(100)]	100	4	0.63989	-0.830402	0.611339	0.326174	0.0955597	0.114083	1.44962	1.5555	0.96422	2.36645	0.874359	1.47741	1.49646	1.40278	1.35611	1.75489	1.04752	0.88092	1.6571	3.0758	0.983229	0.765488	1.30665	1.64817	1.49646	1.40278	1.35611	1.75489	1.04752	0.88092	1.65711	3.0758	0.983229		1.30665	1.64817	4.56998	18.1282	12.2178	42.3912
94	O75391	SPAG7	Sperm-associated antigen 7	Homo sapiens OX=9606	[-].MADLLGSILSSMEKPPSLGDQETR.[R]	K14	1xOxidation [M12]; 1xMet-loss+Acetyl [N-Term]; 1xAcetyl [K14(100)]	100	7	-1.78351	-1.0695	0.957422	0.297862	0.398219	0.130426	0.839114	0.380698	0.315825	0.234774	0.150553	0.604618	1.26	0.418228	0.596011	0.165385	0.38675	0.244901	0.338	0.131548	0.167493	0.133613	0.512874	0.696363	1.26	0.418228	0.596011	0.165385	0.38675	0.244901	0.338		0.167493		0.512874	0.696363	70.9345	79.9842	31.7588
95	P36873	PPP1CC	Serine/threonine-protein phosphatase PP1-gamma catalytic subunit	Homo sapiens OX=9606	[-].MADLDKLNIDSIIQR.[L]	K6	1xMet-loss+Acetyl [N-Term]; 1xAcetyl [K6(100)]	100	4	-1.69847	-0.596141	0.0892893	0.0246159	0.292322	0.768701	0.596947	0.295095	0.42862	0.194136	0.191462	0.477072	0.613126	0.580767	0.363884	0.226306	0.405988	0.451252	0.256464	0.131808	0.216375	0.166548	0.619388	0.334755	0.613126	0.580767	0.363884	0.226306	0.405988	0.451252	0.256464		0.216375	0.166548	0.619388	0.334755	3.83298	32.9663	7.46738
96	Q9H6Z4	RANBP3	Ran-binding protein 3	Homo sapiens OX=9606	[-].MADLANEEKPAIAPPVFVFQK.[D]	K9	1xMet-loss+Acetyl [N-Term]; 1xAcetyl [K9(100)]	100	4	0.122345	0.120638	-0.917541	0.798466	0.969973	0.306714	0.276635	0.186092	0.322766	0.313972	0.190368	0.171202	0.339221	0.214048	0.268523	0.10366	0.42078	0.224752	0.425991	0.201954	0.248142	0.132594	0.224156	0.118248	0.339221	0.214048	0.268523		0.42078	0.224752	0.425991	0.201954	0.248142	0.132594	0.224156	0.118248	31.9958		42.9454	50.4562
97	O15042	U2SURP	U2 snRNP-associated SURP motif-containing protein	Homo sapiens OX=9606	[-].MADKTPGGSQK.[A]	K4	1xMet-loss+Acetyl [N-Term]; 1xAcetyl [K4(100)]	100	17	-2.36525	0.171738	0.0824104	0.690983	0.690992	0.919116	2.04965	2.0968	1.97931	1.42146	2.69017	2.03982	1.96978	2.12952	2.03374	2.15986	2.46916	1.48946	2.78622	0.0567099	3.98001	1.40034	2.23488	1.84476	1.96978	2.12952	2.03374	2.15986	2.46916	1.48946	2.78622	0.0567099	3.98001	1.40034	2.23488	1.84476	5.51108	4.25315	34.9996	135.779
98	P63313	TMSB10	Thymosin beta-10	Homo sapiens OX=9606	[-].MADKPDMGEIASFDKAK.[L]	K15	1xOxidation [M7]; 1xMet-loss+Acetyl [N-Term]; 1xAcetyl [K15(100)]	100	4	0.387455	-0.0227287	0.212843	0.460021	0.979665	0.117844	0.279886	0.378408	0.333798	0.383384	0.38127	0.386501	0.28493	0.274841	0.337564	0.419253	0.350765	0.316831	0.497347	0.269421	0.472002	0.290539	0.396892	0.376111	0.28493		0.337564	0.419253	0.350765	0.316831	0.497347		0.472002		0.396892	0.376111		15.2646	7.18843
99	P63313	TMSB10	Thymosin beta-10	Homo sapiens OX=9606	[-].MADKPDMGEIASFDK.[A]	K4	1xOxidation [M7]; 1xMet-loss+Acetyl [N-Term]; 1xAcetyl [K4(100)]	100	3	-0.088077	-0.59858	-0.473717	0.790342	0.507929	0.493638	0.777437	0.641979	0.509835	0.723157	0.410499	0.341225	0.930254	0.62462	0.899301	0.384657	0.70791	0.311761	0.816365	0.629949	0.543319	0.277679	0.385843	0.296608	0.930254	0.62462	0.899301	0.384657	0.70791	0.311761	0.816365	0.629949	0.543319		0.385843		27.7985	56.6854	54.9432	18.2279
100	Q86V81	ALYREF	THO complex subunit 4	Homo sapiens OX=9606	[-].MADKMDMSLDDIIK.[L]	K4	1xOxidation [M]; 1xMet-loss+Acetyl [N-Term]; 1xAcetyl [K4(100)]	100	5	1.95549	1.30265	-1.21735	0.305354	0.263532	0.0722399	1.58904	1.73191	2.40543	7.20103	4.27432	1.03586	1.15547	2.02261	1.11351	2.35031	2.05089	2.75997	11.2875	3.11456	2.74318	5.80545	0.874489	1.19723	1.15547	2.02261	1.11351	2.35031	2.05089	2.75997	11.2875	3.11456	2.74318	5.80544		1.19723	38.587	50.4962	20.8442	80.2544
101	Q86V81	ALYREF	THO complex subunit 4	Homo sapiens OX=9606	[-].MADKMDMSLDDIIK.[L]	K4	1xMet-loss+Acetyl [N-Term]; 1xAcetyl [K4(100)]	100	7	-1.2137	-0.381636	2.91227	0.495148	0.614295	0.415887	0.973525	0.889141	0.620003	0.500541	0.707923	13.1636	0.51195	1.4351	1.08112	0.697162	0.535407	0.704599	0.838121	0.162961	0.468973	0.946873	25.4885	0.83877	0.51195	1.4351	1.08112	0.697162	0.535407	0.704599	0.838121	0.162961	0.468973	0.946873	25.4885	0.83877	67.052	30.535	19.2962	95.3789
102	Q09028	RBBP4	Histone-binding protein RBBP4	Homo sapiens OX=9606	[-].MADKEAAFDDAVEER.[V]	K4	1xMet-loss+Acetyl [N-Term]; 1xAcetyl [K4(100)]	100	19	0.327369	-0.0635342	-0.0797657	0.561183	0.921992	0.919702	47.0179	63.6316	42.4626	56.4801	60.6443	40.4394	60.6451	33.3907	83.532	43.7312	54.9252	30.0001	57.8998	55.0605	78.8859	42.4027	53.0916	27.7872	60.6451	33.3907	83.532	43.7313	54.9252	30.0001	57.8998	55.0605	78.8859	42.4027	53.0916	27.7872	40.9881	44.2286	41.5063	3.55465
103	O43852	CALU	Calumenin	Homo sapiens OX=9606	[K].MADKDGDLIATK.[E]	K165	1xOxidation [M1]; 1xAcetyl [K4(100)]	100	6	-0.505293	-0.327949	0.129321	0.446741	0.9291	0.774293	0.452951	0.493378	0.544698	0.331877	0.531991	0.642421	0.527455	0.378447	0.60129	0.385466	0.663888	0.425509	0.437066	0.226687	0.900651	0.163331	0.91582	0.369022	0.527455	0.378447	0.60129	0.385466	0.663888	0.425509	0.437066		0.900651	0.163331	0.91582	0.369022	23.2617	30.9317	30.9456
104	O15294	OGT	UDP-N-acetylglucosamine--peptide N-acetylglucosaminyltransferase 110 kDa subunit	Homo sapiens OX=9606	[-].MASSVGNVADSTEPTKR.[M]	K16	1xMet-loss+Acetyl [N-Term]; 1xAcetyl [K16(100)]	100	4	0.383005	0.144603	0.372257	0.397281	0.624995	0.372817	0.170908	0.241401	0.186677	0.228926	0.266864	0.238452	0.179836	0.16198	0.271206	0.211595	0.223325	0.15003	0.282502	0.175351	0.299921	0.233807	0.265359	0.211545	0.179836		0.271206	0.211595	0.223325	0.15003	0.282502		0.299921	0.233807	0.265359	0.211545		17.461	27.763
105	P07910	HNRNPC	Heterogeneous nuclear ribonucleoproteins C1/C2	Homo sapiens OX=9606	[-].MASNVTNKTDPR.[S]	K8	1xMet-loss+Acetyl [N-Term]; 1xAcetyl [K8(100)]	100	11	0.638162	0.118299	0.431729	0.515855	0.896438	0.576318	1.538	2.21759	1.57753	2.35544	2.3222	2.23852	0.92815	2.14785	1.57258	2.86259	1.15002	2.00503	1.50729	3.20359	2.02435	2.62005	1.33532	3.14172	0.92815	2.14785	1.57258	2.86259	1.15002	2.00503	1.50729	3.20359	2.02435	2.62005	1.33532	3.14172	56.0766	41.1337	38.3246	50.9231
106	Q13185	CBX3	Chromobox protein homolog 3	Homo sapiens OX=9606	[-].MASNKTTLQK.[M]	K5	1xMet-loss+Acetyl [N-Term]; 1xAcetyl [K5(100)]	100	8	0.288958	-1.53707	1.76974	0.678344	0.464001	0.287664	0.290351	1.41863	0.409621	0.365768	0.694635	1.5488	0.372192	0.208509	0.815758	2.02151	0.529702	0.289541	0.49973	0.231807	1.23009	0.159181	0.764286	2.33331	0.372192		0.815758	2.02151	0.529702	0.289541	0.49973	0.231807	1.23009		0.764286	2.33331		60.0997	41.4577	51.7952
107	P78371	CCT2	T-complex protein 1 subunit beta	Homo sapiens OX=9606	[-].MASLSLAPVNIFKAGADEER.[A]	K13	1xMet-loss+Acetyl [N-Term]; 1xAcetyl [K13(100)]	100	13	-0.672439	-0.241106	0.688258	0.402509	0.75187	0.25298	1.1546	0.811756	0.625708	0.691501	0.684603	0.952586	1.56939	0.739807	1.08302	0.540491	0.830893	0.420523	0.546294	0.836709	0.461821	0.907384	0.938064	0.967108	1.56939	0.739807	1.08302	0.540491	0.830893	0.420523	0.546294	0.836709	0.461821	0.907384	0.938064	0.967108	50.8057	47.2591	46.3755	29.6969
108	P61289	PSME3	Proteasome activator complex subunit 3	Homo sapiens OX=9606	[-].MASLLKVDQEVK.[L]	K6	1xMet-loss+Acetyl [N-Term]; 1xAcetyl [K6(100)]	100	1	-0.362852	0.0203842	-0.40453	0.861323	0.695517	0.752659	189.256	88.794	82.1416	149.82	159.549	55.8738	33.6224	344.89	29.4221	148.166	20.2163	144.067	25.5867	274.054	14.7333	304.365	17.6696	94.078	33.6224	344.89	29.4221	148.166	20.2163	144.067	25.5867	274.054	14.7333	304.365	17.6696	94.078	116.297	94.5609	106.615	117.269
109	Q16576	RBBP7	Histone-binding protein RBBP7	Homo sapiens OX=9606	[-].MASKEMFEDTVEER.[V]	K4	1xOxidation [M6]; 1xMet-loss+Acetyl [N-Term]; 1xAcetyl [K4(100)]	100	18	0.47242	-0.0711746	-0.248674	0.390411	0.701477	0.282407	2.54828	2.71148	2.42276	3.43582	2.56952	2.03029	3.23052	1.86604	3.00289	2.42006	2.67493	2.17059	3.88372	2.98793	2.70392	2.43512	1.93566	2.12493	3.23052	1.86604	3.00289	2.42006	2.67493	2.17059	3.88372	2.98793	2.70392	2.43512	1.93566	2.12493	37.8621	15.1993	14.7197	18.4357
110	Q16576	RBBP7	Histone-binding protein RBBP7	Homo sapiens OX=9606	[-].MASKEMFEDTVEER.[V]	K4	1xMet-loss+Acetyl [N-Term]; 1xAcetyl [K4(100)]	100	11	0.823261	-0.555575	-0.172877	0.000768507	0.118921	0.736213	4.43008	8.90654	5.47753	7.83899	6.02558	4.98291	4.4054	4.45475	9.95574	7.85734	5.95998	4.99509	7.93027	7.74771	5.7173	6.33386	3.79845	6.16736	4.4054	4.45475	9.95574	7.85734	5.95998	4.99509	7.93027	7.74771	5.7173	6.33386	3.79845	6.16736	0.787723	16.6595	12.456	1.64678
111	P23528	CFL1	Cofilin-1	Homo sapiens OX=9606	[-].MASGVAVSDGVIKVFNDMK.[V]	K13	1xOxidation [M18]; 1xMet-loss+Acetyl [N-Term]; 1xAcetyl [K13(100)]	100	2	0.0876914	0.371621	-0.564921	0.833985	0.57454	0.157597	0.539412	0.534631	0.359965	0.573229	1.20271	0.248501	0.636715	0.442108	0.409864	0.659398	0.359423	0.360508	0.469753	0.676705	0.205661	2.19975	0.198088	0.298914	0.636715	0.442108	0.409864	0.659398	0.359423	0.360508	0.469753	0.676705	0.205661	2.19975	0.198088	0.298914	25.5109	33.0036	0.213123	25.5286
112	P23528	CFL1	Cofilin-1	Homo sapiens OX=9606	[-].MASGVAVSDGVIKVFNDMK.[V]	K13	1xMet-loss+Acetyl [N-Term]; 1xAcetyl [K13(100)]	100	6	0.0506101	-0.419297	0.0866009	0.854271	0.612958	0.813176	0.941074	0.770068	0.52619	0.82567	0.604637	0.619469	0.414298	1.46785	0.937436	0.6027	0.374825	0.677555	0.65419	0.997151	0.381816	0.827459	0.307408	0.93153	0.414298	1.46785	0.937436	0.6027	0.374825	0.677555	0.65419	0.997151	0.381816	0.827459	0.307408	0.93153	79.1622	30.7368	40.6816	29.3713
113	Q9NTJ5	SACM1L	Phosphatidylinositide phosphatase SAC1	Homo sapiens OX=9606	[-].MATAAYEQLKLHITPEK.[F]	K10	1xMet-loss+Acetyl [N-Term]; 1xAcetyl [K10(100)]	100	9	-0.30624	-0.170473	-0.737186	0.594772	0.858606	0.510356	2.58873	1.92119	2.54812	1.97987	1.77065	1.53736	3.51095	1.66651	2.35344	1.48894	3.63044	1.46579	2.28469	1.67506	2.37778	1.16352	2.20695	0.867777	3.51095	1.66651	2.35344	1.48894	3.63044	1.46579	2.28469	1.67506	2.37778	1.16352	2.20695	0.867777	50.3803	31.8185	60.0693	21.7727
114	P00338	LDHA	L-lactate dehydrogenase A chain	Homo sapiens OX=9606	[-].MATLKDQLIYNLLKEEQTPQNK.[I]	K5	1xMet-loss+Acetyl [N-Term]; 1xAcetyl [K5(100)]	100	1	-0.619657	-0.737363	-0.53303	0.391352	0.507531	0.773363	0.358482	0.193203	0.648581	0.217426	0.0743629	0.452816	0.228464	0.488499	0.0447802	0.341626	0.162051	1.13511	0.216196	0.218657	0.0794201	0.0693058	0.110492	0.795139	0.228464	0.488499		0.341626	0.162051	1.13511	0.216196	0.218657			0.110492	0.795139	51.292		106.087	0.80056
115	P00338	LDHA	L-lactate dehydrogenase A chain	Homo sapiens OX=9606	[-].MATLKDQLIYNLLK.[E]	K5	1xMet-loss+Acetyl [N-Term]; 1xAcetyl [K5(100)]	100	9	-1.62302	0.0354548	0.404968	0.0179364	0.841527	0.686808	2.86813	0.952323	1.91851	0.933971	1.06184	2.44377	2.62808	3.10818	1.12038	0.784266	1.12144	2.71558	1.04039	0.827551	0.609549	1.51414	1.6481	3.23944	2.62808	3.10818	1.12038	0.784266	1.12144	2.71558	1.04039	0.827551	0.609549	1.51414	1.6481	3.23944	11.8364	24.9568	58.7553	16.1138
116	Q9H0E9	BRD8	Bromodomain-containing protein 8	Homo sapiens OX=9606	[-].MATGTGKHK.[L]	K7	1xMet-loss+Acetyl [N-Term]; 1xAcetyl [K7(100)]	100	55	0.251066	0.485072	0.161701	0.666204	0.0798994	0.535707	8.84381	11.0813	8.18101	10.2099	15.404	9.26695	6.43903	11.2486	9.78564	12.3769	8.26546	8.09657	11.4975	8.92221	15.2837	15.5244	10.7293	7.8046	6.43903	11.2486	9.78564	12.3769	8.26546	8.09657	11.4975	8.92221	15.2837	15.5244	10.7293	7.8046	38.4552	16.5354	1.45973	17.8356
117	Q15637	SF1	Splicing factor 1	Homo sapiens OX=9606	[-].MATGANATPLDFPSKK.[R]	K15	1xMet-loss+Acetyl [N-Term]; 1xAcetyl [K15(99.7)]	99.7	3	0.133698	-0.331596	1.13759	0.931815	0.855402	0.309012	12.0973	14.0618	4.18403	11.3831	11.7902	9.13402	5.32099	18.8737	5.9759	22.1477	2.59663	5.77144	8.434	14.3321	4.34498	19.2355	5.83435	12.4337	5.32099	18.8737	5.9759	22.1477	2.59663	5.77144	8.434	14.3321	4.34498	19.2355	5.83435	12.4337	79.2175	81.3209	53.6547	36.6386
118	P62753	RPS6	40S ribosomal protein S6	Homo sapiens OX=9606	[R].MATEVAADALGEEWKGYVVR.[I]	K46	1xAcetyl [K15(100)]	100	1	0.0464983	0.0714006	0.177292	0.934028	0.775038	0.673121	0.690173	0.750066	1.68387	0.750042	1.03182	1.94935	0.275437	1.10491	0.371771	1.12836	1.45436	1.91338	0.262224	1.23786	0.256247	1.80739	2.44116	1.45753	0.275437	1.10491	0.371771	1.12836	1.45436	1.91338	0.262224	1.23786	0.256247	1.80739	2.44116	1.45753	84.9825	71.3258	19.2759	91.9788
119	P82979	SARNP	SAP domain-containing ribonucleoprotein	Homo sapiens OX=9606	[-].MATETVELHKLK.[L]	K10	1xMet-loss+Acetyl [N-Term]; 1xAcetyl [K10(100)]	100	9	-0.215653	-0.0241205	-0.418103	0.743424	0.957266	0.418407	3.06618	2.39809	2.10399	2.61105	2.43609	1.59047	4.03186	2.10049	2.50323	2.29296	2.46902	1.73896	3.34395	1.87815	3.05535	1.81683	1.94361	1.23732	4.03186	2.10049	2.50323	2.29296	2.46902	1.73896	3.34395	1.87815	3.05535	1.81683	1.94361	1.23732	44.5402	6.1999	24.5359	39.6957
120	P61964	WDR5	WD repeat-containing protein 5	Homo sapiens OX=9606	[-].MATEEKKPETEAAR.[A]	K6	1xMet-loss+Acetyl [N-Term]; 1xAcetyl [K6(100)]	100	25	0.0870942	-0.660074	0.13754	0.99277	0.194845	0.448872	0.955186	1.26941	1.24685	0.951498	0.824377	1.37834	1.30083	0.609543	1.15145	1.38737	1.27014	1.22356	1.05485	0.848145	0.624844	1.02391	1.23951	1.51717	1.30083	0.609543	1.15145	1.38737	1.27014	1.22356	1.05485	0.848146	0.624844	1.02391	1.23951	1.51717	51.1749	13.1412	2.64137	15.3611
121	Q96C19	EFHD2	EF-hand domain-containing protein D2	Homo sapiens OX=9606	[-].MATDELATKLSR.[R]	K9	1xMet-loss+Acetyl [N-Term]; 1xAcetyl [K9(100)]	100	3	0.882861	0.67281	0.123081	0.684448	0.684856	0.715317	1.33689	1.22589	0.495434	1.94553	1.59197	0.552054	2.28641	0.387372	1.95692	0.49486	0.449899	0.540969	2.82493	1.06613	1.86267	1.32127	0.425161	0.678947	2.28641	0.387372	1.95692				2.82493	1.06613	1.86267	1.32127			100.444			63.924
122	P22234	PAICS	Multifunctional protein ADE2	Homo sapiens OX=9606	[-].MATAEVLNIGKK.[L]	K11	1xMet-loss+Acetyl [N-Term]; 1xAcetyl [K11(99.8)]	99.8	5	0.807405	0.0880412	-0.106812	0.154746	0.692792	0.608455	4.38264	5.17254	3.90871	7.32079	5.47779	3.65424	5.69134	3.07393	5.73309	4.61199	3.89	3.92743	7.20936	7.43221	5.11333	5.84224	3.23178	4.0767	5.69134		5.73309	4.61199	3.89	3.92743	7.20936	7.43221	5.11333	5.84224	3.23178	4.0767		15.3259	0.677255	2.15249
123	P67936	TPM4	Tropomyosin alpha-4 chain	Homo sapiens OX=9606	[-].MAGLNSLEAVKR.[K]	K11	1xMet-loss+Acetyl [N-Term]; 1xAcetyl [K11(100)]	100	11	0.24448	-0.3703	0.180963	0.62376	0.411518	0.231549	8.84832	10.1411	6.81442	11.1263	7.78778	7.73501	7.9785	9.71814	12.0989	8.18328	7.0625	6.56633	7.25615	14.9965	8.96835	6.60721	8.21697	7.25304	7.9785	9.71814	12.0989	8.18328	7.0625	6.56633	7.25615	14.9965	8.96835	6.60721	8.21697	7.25304	13.9022	27.3023	5.14854	49.1919
124	P04424	ASL	Argininosuccinate lyase	Homo sapiens OX=9606	[-].MASESGKLWGGR.[F]	K7	1xMet-loss+Acetyl [N-Term]; 1xAcetyl [K7(100)]	100	5	0.75665	-0.439369	-0.204024	0.297421	0.221833	0.669207	1.12677	1.52034	1.30767	1.99569	1.12002	1.07756	1.04044	1.21309	1.33191	1.70877	0.865371	1.74996	1.37939	2.61199	0.990824	1.24921	0.936688	1.21843	1.04044	1.21309	1.33191	1.70877	0.865371	1.74996	1.37939	2.61199	0.990824	1.24921	0.936688	1.21843	10.8346	17.5278	47.8334	43.6731
125	Q9HB71	CACYBP	Calcyclin-binding protein	Homo sapiens OX=9606	[-].MASEELQKDLEEVKVLLEK.[A]	K14	1xMet-loss+Acetyl [N-Term]; 1xAcetyl [K14(100)]	100	4	-1.86062	-1.4369	-0.161269	0.292327	0.215084	0.840709	0.0784336	0.0725029	0.184757	0.0192188	0.0328667	0.165949	0.0370251	0.119842	0.0830495	0.0619563	0.124422	0.245092	0.0249572	0.0134804	0.0134181	0.0523153	0.109793	0.222105	0.0370251	0.119842	0.0830495	0.0619563	0.124422	0.245092			0.0134181	0.0523153	0.109793	0.222105	74.6626	20.5718	46.1833
126	Q9Y696	CLIC4	Chloride intracellular channel protein 4	Homo sapiens OX=9606	[-].MALSMPLNGLKEEDKEPLIELFVK.[A]	K11	1xOxidation [M5]; 1xMet-loss+Acetyl [N-Term]; 1xAcetyl [K11(100)]	100	2	-2.61575	-2.04884	-0.0442592	0.278007	0.327904	0.844138	0.636621	0.333684	0.580048	0.085301	0.0624664	0.546428	1.00995	0.263293	0.544958	0.122409	0.724602	0.435495	0.0712155	0.0993864	0.0600711	0.0648618	0.588892	0.503965	1.00995	0.263293	0.544958		0.724602	0.435495			0.0600711		0.588892	0.503965	82.9327		35.2435
127	Q9Y696	CLIC4	Chloride intracellular channel protein 4	Homo sapiens OX=9606	[-].MALSMPLNGLKEEDKEPLIELFVK.[A]	K11	1xMet-loss+Acetyl [N-Term]; 1xAcetyl [K11(100)]	100	5	-0.0529011	-1.59354	0.401911	0.692279	0.00958886	0.671319	0.0836115	0.253271	0.315709	0.0806578	0.0841023	0.440679	0.0795034	0.0877195	0.238313	0.268228	0.188724	0.442694	0.0856405	0.0756751	0.0767075	0.0914972	0.220797	0.66056			0.238313	0.268228	0.188724	0.442694			0.0767075		0.220797	0.66056		8.35193	56.8828
128	P36543	ATP6V1E1	V-type proton ATPase subunit E 1	Homo sapiens OX=9606	[-].MALSDADVQKQIK.[H]	K10	1xMet-loss+Acetyl [N-Term]; 1xAcetyl [K10(100)]	100	1	-0.45755	-0.195088	-0.467208	0.453621	0.736577	0.622844	0.55818	0.605817	0.789301	0.383065	0.496405	0.620834	0.746919	0.36944	0.859988	0.351646	0.920256	0.658347	0.403188	0.362942	0.621576	0.371235	0.882409	0.359258	0.746919		0.859988	0.351646	0.920256	0.658347			0.621576		0.882409			59.3335	23.4635
129	P31949	S100A11	Protein S100-A11	Homo sapiens OX=9606	[-].MAKISSPTETER.[C]	K3	1xMet-loss+Acetyl [N-Term]; 1xAcetyl [K3(100)]	100	21	0.336498	-0.0774204	0.21531	0.249099	0.72986	0.492112	75.2627	129.51	114.272	93.9865	122.234	134.055	63.9258	86.5996	145.091	113.929	123.317	105.228	91.3286	96.6445	131.901	112.568	112.121	155.99	63.9258	86.5996	145.091	113.929	123.317	105.228	91.3286	96.6446	131.901	112.568	112.121	155.99	21.3024	17.0139	11.1932	3.99943
130	Q7RTV0	PHF5A	PHD finger-like domain-containing protein 5A	Homo sapiens OX=9606	[-].MAKHHPDLIFCR.[K]	K3	1xCarbamidomethyl [C11]; 1xMet-loss+Acetyl [N-Term]; 1xAcetyl [K3(100)]	100	21	0.339827	0.0438047	-0.522464	0.592681	0.860116	0.41957	13.1648	20.3454	30.1196	19.1913	22.4677	20.6414	12.6876	13.6421	25.164	15.5269	38.4095	21.8297	28.734	9.64852	31.9343	13.0011	25.0785	16.2043	12.6876	13.6421	25.164	15.5269	38.4095	21.8297	28.734	9.64852	31.9343	13.0011	25.0785	16.2043	5.12699	33.4938	38.9237	70.321
131	Q6IBS0	TWF2	Twinfilin-2	Homo sapiens OX=9606	[-].MAHQTGIHATEELKEFFAK.[A]	K14	1xMet-loss+Acetyl [N-Term]; 1xAcetyl [K14(100)]	100	2	-0.801027	-0.852683	-0.621612	0.380479	0.292481	0.522718	1.11434	0.676123	0.689553	0.723427	0.353924	0.41516	1.03504	1.19363	0.902064	0.450183	1.02084	0.358265	1.06457	0.382284	0.32679	0.381058	0.54881	0.281509	1.03504	1.19363	0.902064		1.02084	0.358265	1.06457				0.54881		10.0634		67.9444
132	Q13573	SNW1	SNW domain-containing protein 1	Homo sapiens OX=9606	[-].MALTSFLPAPTQLSQDQLEAEEKAR.[S]	K23	1xMet-loss+Acetyl [N-Term]; 1xAcetyl [K23(100)]	100	1	-0.473277	0.199522	-0.345071	0.421513	0.73014	0.284164	0.136725	0.127978	0.167791	0.0935075	0.148891	0.133875	0.179758	0.0936919	0.15887	0.0970862	0.174562	0.161021	0.095722	0.091293	0.106116	0.191665	0.111483	0.156268	0.179758		0.15887	0.0970862	0.174562	0.161021			0.106116	0.191665	0.111483	0.156268		34.1369	5.70631
133	P46060	RANGAP1	Ran GTPase-activating protein 1	Homo sapiens OX=9606	[-].MASEDIAKLAETLAK.[T]	K8	1xMet-loss+Acetyl [N-Term]; 1xAcetyl [K8(100)]	100	5	-1.63935	-0.20444	0.054675	0.161318	0.672846	0.866751	1.11944	0.3952	0.583376	0.387515	0.336553	0.60329	0.830778	1.4081	0.49853	0.291871	0.500912	0.665841	0.559641	0.215389	0.397145	0.275961	0.667848	0.538731	0.830778	1.4081	0.49853	0.291871	0.500912	0.665841	0.559641	0.215389	0.397145	0.275961	0.667848	0.538731	36.4671	36.9763	19.9909	62.8164
134	P35579	MYH9	Myosin-9	Homo sapiens OX=9606	[-].MAQQAADKYLYVDK.[N]	K8	1xMet-loss+Acetyl [N-Term]; 1xAcetyl [K8(100)]	100	10	0.566838	0.132425	0.183643	0.144421	0.841388	0.550524	9.56051	9.63825	10.3477	14.3065	10.5732	11.5884	9.58231	9.53871	12.3973	6.8792	12.0794	8.61603	12.2761	16.3369	13.6266	7.51978	11.7921	11.3848	9.58231	9.53871	12.3973	6.8792	12.0794	8.61603	12.2761	16.3369	13.6266	7.51978	11.7921	11.3848	0.32248	40.4833	23.6667	20.0705
135	Q13564	NAE1	NEDD8-activating enzyme E1 regulatory subunit	Homo sapiens OX=9606	[-].MAQLGKLLK.[E]	K6	1xMet-loss+Acetyl [N-Term]; 1xAcetyl [K6(100)]	100	19	0.0989627	-0.10182	-0.138629	0.941339	0.679988	0.674885	167.619	126.373	127.344	171.933	117.241	112.201	217.587	117.652	142.528	110.217	158.417	96.2713	185.964	157.901	107.022	127.46	114.338	110.064	217.587	117.652	142.528	110.217	158.417	96.2713	185.964	157.901	107.022	127.46	114.338	110.064	42.1581	18.0798	34.5077	11.5414
136	P62913	RPL11	60S ribosomal protein L11	Homo sapiens OX=9606	[-].MAQDQGEKENPMR.[E]	K8	1xOxidation [M12]; 1xMet-loss+Acetyl [N-Term]; 1xAcetyl [K8(100)]	100	6	-0.934233	0.303455	1.39394	0.368744	0.424202	0.334879	0.204179	0.170542	0.0753124	0.101256	0.214159	0.233147	0.288974	0.119383	0.182314	0.158771	0.0833753	0.0672495	0.129626	0.0728861	0.25634	0.171978	0.358188	0.108106	0.288974	0.119383	0.182314	0.158771			0.129626		0.25634	0.171978	0.358188	0.108106	58.7323	9.76132
137	Q9NZM1	MYOF	Myoferlin	Homo sapiens OX=9606	[K].MAPSETHGAAAIFKLEGALGADTTEDGDEK.[S]	K1093	1xOxidation [M1]; 1xAcetyl [K14(100)]	100	5	-0.486006	0.228162	-0.0928422	0.552007	0.686288	0.86973	1.03039	0.501212	0.805338	0.690952	0.570131	0.90399	1.47111	0.589661	0.633294	0.369129	0.66902	0.941656	0.878543	0.503361	0.635791	0.504471	1.41711	0.390869	1.47111	0.589661	0.633294		0.66902	0.941656	0.878543		0.635791		1.41711		60.4899		23.9381
138	Q9NZM1	MYOF	Myoferlin	Homo sapiens OX=9606	[K].MAPSETHGAAAIFKLEGALGADTTEDGDEK.[S]	K1093	1xAcetyl [K14(100)]	100	3	0.655624	0.178216	0.685854	0.536567	0.795315	0.558883	0.380595	0.992252	0.532098	0.76925	1.12021	0.97411	0.492824	0.268367	1.28306	0.701444	0.761084	0.303112	1.28261	0.255889	0.799827	1.44059	1.56733	0.380891	0.492825		1.28306	0.701444	0.761084	0.303112	1.28261		0.799827	1.44059	1.56733	0.380891		41.4476	60.8601
139	Q9H8H2	DDX31	Probable ATP-dependent RNA helicase DDX31	Homo sapiens OX=9606	[R].NETSFLPAKK.[T]	K160	1xAcetyl [K9(99.7)]	99.7	10	-0.291164	-0.0210158	-0.210485	0.662906	0.859183	0.630532	1.21186	1.98723	2.99186	1.00741	2.18276	2.63686	1.49	0.933728	1.89653	2.07792	3.26612	2.71759	1.30011	0.714708	3.15064	1.21489	3.20551	2.06821	1.49	0.933728	1.89653	2.07792	3.26612	2.71759	1.30011	0.714708	3.15064	1.21489	3.20551	2.06821	32.4578	6.45442	12.9642	41.0896
140	P04181	OAT	Ornithine aminotransferase, mitochondrial	Homo sapiens OX=9606	[R].NELMKLPSDVVTAVR.[G]	K362	1xAcetyl [K5(100)]	100	4	-0.14254	-0.000460017	0.171754	0.860124	0.850036	0.748523	0.682847	0.78633	0.670302	0.638015	0.710679	0.783124	0.802283	0.563411	1.13079	0.441869	0.820356	0.520248	0.828003	0.448026	0.786329	0.63503	1.051	0.515248	0.802283	0.563411	1.13079		0.820356	0.520247	0.828003		0.786329	0.63503	1.051	0.515248	24.7359		31.6587
141	P11021	HSPA5	Endoplasmic reticulum chaperone BiP	Homo sapiens OX=9606	[R].NELESYAYSLKNQIGDKEK.[L]	K573	1xAcetyl [K11(100)]	100	2	-0.555317	0.43082	-0.497617	0.576614	0.464127	0.490255	1.74585	0.88295	2.0086	1.09878	1.18768	1.28875	0.85438	2.63733	1.09044	0.67546	1.1523	2.8649	0.694011	1.50354	0.918968	1.4564	1.21954	1.35795	0.85438	2.63733	1.09044	0.67546	1.1523	2.8649	0.694011	1.50354	0.918968	1.4564	1.21954	1.35795	72.213	33.2332	60.2904	52.0967
142	Q9BZ95	NSD3	Histone-lysine N-methyltransferase NSD3	Homo sapiens OX=9606	[R].NEKPTQSVSSPEATSGSTGSVEK.[K]	K554	1xAcetyl [K3(100)]	100	19	-0.398916	-0.56416	0.0986867	0.604851	0.551146	0.962686	0.786095	0.921525	1.13675	0.618976	0.692985	1.11204	0.960274	0.611916	0.83174	1.01131	0.671815	1.60169	0.831417	0.406534	0.38404	1.00193	1.1653	1.05878	0.960274	0.611916	0.83174	1.01131	0.671815	1.60169	0.831417		0.38404	1.00193	1.1653	1.05878	31.3355	13.7789	57.842
143	Q9Y2V2	CARHSP1	Calcium-regulated heat-stable protein 1	Homo sapiens OX=9606	[K].NEKLQAVEVVITHLAPGTK.[H]	K120	1xAcetyl [K3(100)]	100	2	0.0417444	-0.257747	0.662962	0.963829	0.671567	0.515952	0.448599	0.288522	0.233925	0.43314	0.22589	0.427445	0.686778	0.21042	0.405934	0.17111	0.30076	0.167089	0.61885	0.247429	0.275246	0.176535	0.665617	0.189272	0.686778		0.405934		0.30076		0.61885	0.247429	0.275246		0.665617					60.6352
144	P55081	MFAP1	Microfibrillar-associated protein 1	Homo sapiens OX=9606	[R].NEKGEISMEK.[V]	K26	1xAcetyl [K3(100)]	100	2	-1.18603	0.296686	-0.199134	0.000119591	0.66991	0.313971	0.146346	0.140541	0.069288	0.0643257	0.184781	0.0600958	0.146672	0.146019	0.178733	0.102348	0.0625974	0.0759785	0.0651612	0.0634902	0.265677	0.103885	0.0584356	0.061756	0.146673	0.146019	0.178733	0.102348		0.0759785			0.265677	0.103885			0.315927	38.4316
145	Q8N1F7	NUP93	Nuclear pore complex protein Nup93	Homo sapiens OX=9606	[K].NEKDNALLSAIEESR.[K]	K106	1xAcetyl [K3(100)]	100	2	-0.183643	0.745426	-1.13553	0.713298	0.100137	0.153101	1.22066	0.635061	1.3172	0.872306	1.07529	0.585913	0.44369	1.99763	0.632912	0.637209	1.63455	0.999847	1.14397	0.600642	0.92442	1.22616	0.517339	0.654488		1.99763		0.637209	1.63455	0.999847	1.14397		0.92442	1.22616		0.654488			34.0725
146	Q9UHD8	SEPTIN9	Septin-9	Homo sapiens OX=9606	[R].NEKAPVDFGYVGIDSILEQMR.[R]	K271	1xAcetyl [K3(100)]	100	3	-2.3668	0.661638	0.0992091	0.404433	0.429726	0.860214	0.649333	0.0490547	0.286131	0.0652493	0.085381	0.298953	0.0923259	1.20634	0.0544155	0.0436939	0.222504	0.349758	0.0568154	0.0736833	0.121991	0.048771	0.307683	0.290223	0.0923259	1.20634			0.222504	0.349758			0.121991		0.307683	0.290223	121.313		31.448
147	Q8IWI9	MGA	MAX gene-associated protein	Homo sapiens OX=9606	[R].NEDNSLEDKGR.[I]	K2698	1xAcetyl [K9(100)]	100	7	-0.287222	-0.025681	-0.43212	0.737063	0.845285	0.607413	0.327582	0.271809	0.588769	0.27931	0.315199	0.454574	0.403903	0.251261	0.344316	0.199302	0.735164	0.442373	0.378619	0.180001	0.497209	0.133189	0.621861	0.287288	0.403903	0.251261	0.344316	0.199302	0.735164	0.442373	0.378619	0.180001	0.497209	0.133189	0.621861	0.287288	32.9488	37.7252	35.164	50.2824
148	Q9Y2Q3	GSTK1	Glutathione S-transferase kappa 1	Homo sapiens OX=9606	[R].NEDITEPQSILAAAEKAGMSAEQAQGLLEK.[I]	K144	1xOxidation [M19]; 1xAcetyl [K16(100)]	100	3	-0.546773	-0.190454	-0.458257	0.425008	0.635121	0.727455	0.427082	0.396158	0.580286	0.27317	0.334341	0.470325	0.581088	0.273075	0.505611	0.286704	0.43445	0.726123	0.256958	0.289382	0.355798	0.312883	0.702869	0.237781	0.581088		0.505611		0.43445	0.726123			0.355798	0.312883	0.702869				35.5417
149	Q9Y2Q3	GSTK1	Glutathione S-transferase kappa 1	Homo sapiens OX=9606	[R].NEDITEPQSILAAAEKAGMSAEQAQGLLEK.[I]	K144	1xAcetyl [K16(100)]	100	4	-0.619264	0.230058	0.275845	0.0593515	0.616046	0.404115	0.931397	0.944229	1.14972	0.606531	1.15231	1.39563	0.863107	0.999687	0.843998	1.04446	1.01506	1.28438	0.559567	0.653495	1.49167	0.81296	1.58742	1.20384	0.863107	0.999687	0.843998	1.04446	1.01506	1.28438	0.559567		1.49167	0.81296	1.58742	1.20384	10.369	15.0121	16.5637
150	P62899	RPL31	60S ribosomal protein L31	Homo sapiens OX=9606	[R].NEDEDSPNKLYTLVTYVPVTTFK.[N]	K101	1xAcetyl [K9(100)]	100	5	-2.27181	0.57894	-0.157409	0.0877376	0.576275	0.612052	0.702628	0.223994	0.42947	0.143249	0.327122	0.376879	0.526942	0.878314	0.319124	0.128863	0.341213	0.517726	0.169239	0.117259	0.450614	0.203629	0.372866	0.380893	0.526942	0.878314	0.319124	0.128863	0.341213	0.517726			0.450614	0.203629	0.372866	0.380893	35.3612	60.0619	29.0623
151	O75489	NDUFS3	NADH dehydrogenase [ubiquinone] iron-sulfur protein 3, mitochondrial	Homo sapiens OX=9606	[R].NDVAHKQLSAFGEYVAEILPK.[Y]	K56	1xAcetyl [K6(100)]	100	1	-1.38445	0.521628	0.264943	0.24605	0.4293	0.733014	0.316983	0.320034	0.661605	0.11243	0.462633	0.748795	0.191749	0.442218	0.396929	0.243139	0.439258	0.883951	0.126559	0.0983005	0.339602	0.585664	0.739492	0.758099	0.191749	0.442218	0.396929	0.243139	0.439258	0.883951	0.126559		0.339602	0.585664	0.739492	0.758099	55.873	33.9796	47.5277
152	Q9Y5B9	SUPT16H	FACT complex subunit SPT16	Homo sapiens OX=9606	[R].NEGNIFPNPEATFVKEITYR.[A]	K596	1xAcetyl [K15(100)]	100	3	-0.114174	0.236571	-0.165546	0.767917	0.580505	0.666326	0.363244	0.301986	0.365776	0.317049	0.363488	0.3189	0.492263	0.234226	0.339294	0.264679	0.452271	0.279282	0.362848	0.271249	0.449882	0.277094	0.283009	0.354791	0.492263		0.339294		0.452271		0.362848		0.449882		0.283009	0.354791
153	Q9UMS4	PRPF19	Pre-mRNA-processing factor 19	Homo sapiens OX=9606	[K].NFKTLQLDNNFEVK.[S]	K428	1xAcetyl [K3(100)]	100	6	-0.379627	-0.324973	0.166407	0.473365	0.336482	0.745657	2.14658	2.24033	1.68401	1.57083	1.80089	1.97281	2.80358	1.48959	2.45892	2.02174	2.03772	1.3303	1.58583	1.55584	2.07471	1.52707	2.66409	1.28154	2.80358		2.45892	2.02174	2.03772		1.58583		2.07471	1.52707	2.66409			13.7986
154	Q6NZI2	CAVIN1	Caveolae-associated protein 1	Homo sapiens OX=9606	[R].NFKVMIYQDEVK.[L]	K152	1xOxidation [M5]; 1xAcetyl [K3(100)]	100	13	0.635722	0.161802	0.212663	0.151827	0.665142	0.663206	3.81206	6.92183	5.58221	5.78485	7.8707	7.31427	2.97803	4.64609	6.08518	7.75848	5.40815	5.75626	5.53303	6.03666	9.56322	6.17818	10.7339	3.89464	2.97803	4.64609	6.08518	7.75848	5.40815	5.75626	5.53303	6.03666	9.56322	6.17818	10.7339	3.89464	30.9412	17.0938	4.40954	6.15606
155	P32969	RPL9	60S ribosomal protein L9	Homo sapiens OX=9606	[R].NFLGEKYIR.[R]	K121	1xAcetyl [K6(100)]	100	12	-0.0589544	-0.0728392	0.217412	0.790889	0.911979	0.776124	3.96333	4.31159	2.92339	3.77165	4.1905	3.32752	4.54566	3.381	4.62159	4.00158	3.8519	1.99487	4.02189	3.52142	5.10855	3.27244	4.15548	2.49956	4.54566	3.381	4.62159	4.00158	3.8519	1.99487	4.02189	3.52141	5.10855	3.27244	4.15548	2.49956	20.7791	10.1682	44.9178	9.38295
156	Q15075	EEA1	Early endosome antigen 1	Homo sapiens OX=9606	[K].NHTLQEQVTQLTEKLK.[N]	K583	1xAcetyl [K14(100)]	100	3	-0.536807	0.704975	0.0262528	0.4641	0.526297	0.925512	1.48464	0.825995	1.08637	0.97775	1.52686	1.04015	2.01193	0.957357	1.12665	0.52534	1.491	0.681742	0.775671	1.17983	2.3978	0.655924	1.20674	0.873554	2.01193	0.957357	1.12665	0.52534	1.491	0.681742	0.775671	1.17983	2.3978		1.20674	0.873554	50.2272	51.4763	52.6738	29.229
157	P46940	IQGAP1	Ras GTPase-activating-like protein IQGAP1	Homo sapiens OX=9606	[R].NGVYLAKLGNFFSPK.[V]	K80	1xDeamidated [N1]; 1xAcetyl [K7(100)]	100	3	-0.933537	-0.527331	-0.0549983	0.116101	0.0320049	0.464066	0.38996	0.163245	0.229972	0.208165	0.113089	0.221505	0.341599	0.43832	0.17242	0.154071	0.226066	0.233879	0.160338	0.255992	0.113706	0.112471	0.21292	0.23009	0.341599	0.43832	0.17242	0.154071	0.226066	0.233879	0.160338	0.255992	0.113706		0.21292	0.230091	17.5383	7.94778	2.40215	32.4921
158	P62314	SNRPD1	Small nuclear ribonucleoprotein Sm D1	Homo sapiens OX=9606	[K].NGTQVHGTITGVDVSMNTHLKAVK.[M]	K41	1xDeamidated [N1]; 1xAcetyl [K21(100)]	100	3	-0.177239	0.161561	0.0957123	0.696713	0.761803	0.834861	0.40838	0.440775	0.400694	0.357329	0.534758	0.427692	0.502007	0.314752	0.557197	0.324354	0.479837	0.32155	0.421341	0.293316	0.779437	0.290079	0.509767	0.345617	0.502007		0.557197		0.479837		0.421341		0.779437		0.509767	0.345617
159	Q7Z7F0	KHDC4	KH homology domain-containing protein 4	Homo sapiens OX=9606	[R].NGSGTLTGSHDYPAKK.[M]	K553	1xDeamidated [N1]; 1xAcetyl [K15(99.7)]	99.7	6	-0.093457	-0.195549	0.108302	0.781711	0.980957	0.904371	0.49874	0.901273	1.18101	0.414318	0.882997	1.23363	0.749453	0.248026	1.3139	0.488645	1.52031	0.841704	0.505771	0.322865	1.42161	0.344384	1.42043	1.04683	0.749453	0.248026	1.3139	0.488645	1.52031	0.841704	0.505771	0.322865	1.42161	0.344384	1.42043	1.04683	71.0916	64.7465	40.6303	31.2161
160	Q01813	PFKP	ATP-dependent 6-phosphofructokinase, platelet type	Homo sapiens OX=9606	[R].NGQIDKEAVQK.[Y]	K156	1xAcetyl [K6(100)]	100	5	-0.143959	0.99686	0.686683	0.748522	0.17133	0.268801	0.437308	0.292874	0.522172	0.389232	0.5924	0.832404	0.326697	0.547918	0.340154	0.245593	0.397972	0.646372	0.319353	0.459111	0.457377	0.727423	0.669743	0.995065	0.326697	0.547918	0.340154		0.397972	0.646372	0.319353	0.459111	0.457377	0.727423	0.669743	0.995065	35.7704		33.6375	25.3894
161	Q00839	HNRNPU	Heterogeneous nuclear ribonucleoprotein U	Homo sapiens OX=9606	[K].NGQDLGVAFKISK.[E]	K433	1xAcetyl [K10(100)]	100	1	-0.356767	-0.130724	0.625764	0.802378	0.944663	0.467801	2.62433	2.24225	0.916365	1.95795	2.10152	1.55222	0.721394	4.52727	0.962982	3.52152	0.743079	1.08965	0.600777	3.31513	0.841634	3.36141	0.85828	2.24616	0.721394	4.52727	0.962982	3.52152	0.743079	1.08965	0.600777	3.31513	0.841634	3.36141	0.85828	2.24616	102.547	80.685	26.7428	98.0277
162	P16401	H1-5	Histone H1.5	Homo sapiens OX=9606	[R].NGLSLAALKK.[A]	K66	1xDeamidated [N1]; 1xAcetyl [K9(100)]	100	9	0.0872656	0.0567227	0.142538	0.832416	0.839852	0.963135	12.6133	10.5773	8.10332	10.6447	12.2129	8.31221	20.527	4.69963	13.8788	7.27587	11.5887	4.61793	12.7504	8.53895	18.5306	5.89519	10.2833	6.34112	20.527		13.8788	7.27587	11.5887		12.7504	8.53895	18.5305	5.89519	10.2833	6.34112		44.1412		27.976
163	P16401	H1-5	Histone H1.5	Homo sapiens OX=9606	[R].NGLSLAALKK.[A]	K66	1xAcetyl [K9(99.8)]	99.8	8	-0.554399	0.41812	-0.0870903	0.270314	0.218784	0.786519	9.47976	7.64443	8.65898	6.69072	10.3078	7.4682	9.94638	9.01313	7.99808	7.29078	4.98046	12.3375	8.47892	4.90251	8.84501	11.7705	6.32107	8.61534	9.94638	9.01313	7.99808	7.29078	4.98046	12.3375	8.47892	4.90251	8.84501	11.7705	6.32107	8.61534	6.96125	6.54251	60.079	37.7973
164	Q02978	SLC25A11	Mitochondrial 2-oxoglutarate/malate carrier protein	Homo sapiens OX=9606	[K].NGLDVLFKVVR.[Y]	K268	1xDeamidated [N1]; 1xAcetyl [K8(100)]	100	2	0.56101	-0.545826	-0.071873	0.52207	0.0161558	0.860272	0.0602468	0.0749242	0.159977	0.109461	0.0512862	0.148108	0.0585522	0.0619414	0.0779021	0.0719463	0.210003	0.109952	0.0455244	0.173397	0.0519049	0.0506675	0.180284	0.115931			0.0779021		0.210003	0.109952		0.173397	0.0519049		0.180284	0.115931			44.2228
165	P28838	LAP3	Cytosol aminopeptidase	Homo sapiens OX=9606	[K].NGKTIQVDNTDAEGR.[L]	K356	1xAcetyl [K3(100)]	100	5	-0.133077	-0.82396	0.092812	0.626204	0.165355	0.748322	0.110928	0.155605	0.258858	0.099507	0.0890829	0.28504	0.130918	0.0909377	0.179515	0.131695	0.262536	0.255181	0.0981151	0.100899	0.108878	0.0692878	0.213945	0.356134	0.130918		0.179515	0.131695	0.262536	0.255181			0.108878		0.213945	0.356134		21.7303	2.00928
166	Q29RF7	PDS5A	Sister chromatid cohesion protein PDS5 homolog A	Homo sapiens OX=9606	[K].NGKLWSPDEEVSPEVLAK.[V]	K820	1xDeamidated [N1]; 1xAcetyl [K3(100)]	100	1	-0.155085	-0.643486	-0.231674	0.241129	0.144422	0.73075	0.248762	0.417266	0.342842	0.223538	0.268977	0.281454	0.258645	0.238879	0.463618	0.370914	0.475019	0.210665	0.235226	0.211849	0.312297	0.225657	0.362915	0.199994	0.258645		0.463618	0.370914	0.475019		0.235226		0.312297		0.362915			15.7097
167	Q4FZB7	KMT5B	Histone-lysine N-methyltransferase KMT5B	Homo sapiens OX=9606	[R].NGGKLSNDHQQNQSK.[L]	K20	1xDeamidated [N1]; 1xAcetyl [K4(100)]	100	8	-0.521342	0.177386	-0.203895	0.367131	0.840214	0.680889	0.382634	0.407219	0.573925	0.255714	0.445561	0.471842	0.491905	0.273363	0.272126	0.542312	0.371857	0.775994	0.266444	0.244983	0.544585	0.346538	0.400247	0.543437	0.491905	0.273363	0.272126	0.542312	0.371857	0.775994	0.266444	0.244983	0.544585	0.346538	0.400247	0.543437	40.3865	46.916	49.7918	5.93449
168	Q13557	CAMK2D	Calcium/calmodulin-dependent protein kinase type II subunit delta	Homo sapiens OX=9606	[R].NFSAAKSLLK.[K]	K318	1xAcetyl [K6(100)]	100	4	-0.122368	0.569515	0.0908741	0.663064	0.527979	0.991298	0.977658	0.972442	1.35979	0.88522	1.37875	1.34723	0.802726	1.15259	0.589505	1.35538	0.572385	2.14719	0.937759	0.83268	1.00286	1.75465	0.698381	1.99608	0.802726	1.15259	0.589505	1.35538	0.572385	2.14719	0.937759	0.83268	1.00286	1.75465	0.698381	1.99608	25.3046	55.6903	81.8918	8.39358
169	Q14207	NPAT	Protein NPAT	Homo sapiens OX=9606	[R].NFQDPNAFAVEKQMVIENAR.[E]	K242	1xAcetyl [K12(100)]	100	3	-0.776003	0.529959	0.0176898	0.462035	0.478707	0.894454	0.928051	1.30334	1.99841	0.445113	2.09074	2.14621	0.394383	1.46172	1.32167	1.28501	2.47301	1.52381	0.406041	0.484186	3.00202	1.17946	3.0089	1.28351	0.394383	1.46172	1.32167	1.28501	2.47301	1.52381			3.00202	1.17946	3.0089	1.28351	81.3232	1.98866	33.5861
170	P35579	MYH9	Myosin-9	Homo sapiens OX=9606	[K].NFINNPLAQADWAAKK.[L]	K29	1xAcetyl [K15(99.8)]	99.8	8	-0.873707	0.0528387	-0.0496796	0.111723	0.897676	0.753546	1.82874	1.24916	1.29113	0.998307	1.31631	1.25149	2.09444	1.56304	1.52627	0.972042	1.25901	1.32325	1.14526	0.851354	0.947086	1.68554	1.14605	1.35693	2.09444	1.56304	1.52627	0.972042	1.25901	1.32325	1.14526		0.947086	1.68554	1.14605	1.35693	20.5473	31.3731	3.51798
171	P08133	ANXA6	Annexin A6	Homo sapiens OX=9606	[K].NDTSGEYKK.[T]	K314	1xAcetyl [K8(99.8)]	99.8	18	-0.509272	-0.724954	0.453756	0.623427	0.467445	0.594053	0.959096	1.2053	0.560742	0.703935	0.624897	0.765441	1.2818	0.636391	1.8494	0.561201	0.756403	0.36508	1.00868	0.399189	0.727776	0.522018	1.02602	0.504863	1.2818	0.636391	1.8494	0.561201	0.756403	0.36508	1.00868	0.399189	0.727776	0.522018	1.02602	0.504863	47.5838	75.574	49.3467	61.2241
172	P62753	RPS6	40S ribosomal protein S6	Homo sapiens OX=9606	[K].NKEEAAEYAKLLAK.[R]	K211	1xAcetyl [K10(100)]	100	9	-0.0658731	0.119997	-0.576045	0.942614	0.570665	0.233981	2.19823	2.69127	3.47084	2.27209	2.94765	2.29962	2.39433	2.00214	2.62162	2.76091	2.81934	4.12234	3.15921	1.38497	2.5727	3.3226	2.54158	2.05766	2.39433	2.00214	2.62162	2.76091	2.81934	4.12234	3.15921	1.38497	2.5727	3.3226	2.54158	2.05766	12.6157	3.65975	26.5457	55.2169
173	P14866	HNRNPL	Heterogeneous nuclear ribonucleoprotein L	Homo sapiens OX=9606	[K].NDQDTWDYTNPNLSGQGDPGSNPNKR.[Q]	K302	1xAcetyl [K25(100)]	100	9	0.239515	0.252289	-0.0795522	0.490445	0.224791	0.645922	0.961823	1.31595	1.72313	1.1186	1.57285	1.62062	1.13669	0.786955	1.27095	1.36096	1.53186	1.91439	1.18539	1.0518	1.43183	1.71386	1.61256	1.62869	1.13669	0.786955	1.27095	1.36096	1.53186	1.91439	1.18539	1.0518	1.43183	1.71386	1.61256	1.62869	25.7116	4.83672	15.6975	8.4452
174	P07910	HNRNPC	Heterogeneous nuclear ribonucleoproteins C1/C2	Homo sapiens OX=9606	[K].NDKSEEEQSSSSVK.[K]	K232	1xAcetyl [K3(100)]	100	21	-0.756067	-0.248723	0.545626	0.545904	0.830319	0.575558	0.64301	0.646645	0.349209	0.397745	0.547553	0.541889	0.91855	0.36747	0.954582	0.338707	0.476409	0.222009	0.597402	0.198089	0.813607	0.281499	0.803227	0.280551	0.91855	0.36747	0.954582	0.338707	0.476409	0.222009	0.597402	0.198089	0.813607	0.281499	0.803227	0.280551	60.6013	67.346	51.5129	70.9893
175	Q9NVI7	ATAD3A	ATPase family AAA domain-containing protein 3A	Homo sapiens OX=9606	[R].MYFDKYVLKPATEGK.[Q]	K539	1xOxidation [M1]; 1xAcetyl [K5(100)]	100	5	0.697478	-0.311288	-0.181483	0.678693	0.976655	0.6081	1.10566	1.42752	2.39384	1.63754	1.40031	2.12107	1.80239	0.40893	1.58638	1.26867	2.69568	2.09201	2.49966	0.775426	2.20882	0.591809	2.4586	1.78353	1.80239	0.40893	1.58638	1.26867	2.69568	2.09201	2.49966	0.775426	2.20882		2.4586	1.78353	89.1165	15.7373	17.8316	74.4541
176	Q9NVI7	ATAD3A	ATPase family AAA domain-containing protein 3A	Homo sapiens OX=9606	[R].MYFDKYVLKPATEGK.[Q]	K539	1xAcetyl [K5(100)]	100	12	0.183776	-0.0882934	-0.179677	0.26685	0.224381	0.513911	3.9407	7.44327	5.66485	4.46443	7.00106	5.05323	3.62939	4.25201	7.25125	7.63529	5.44712	5.88258	4.60966	4.3192	7.16804	6.83408	5.79965	4.30682	3.62939	4.25201	7.25125	7.63529	5.44712	5.88258	4.60966	4.3192	7.16804	6.83408	5.79965	4.30682	11.1722	3.64832	5.43563	4.60044
177	P07195	LDHB	L-lactate dehydrogenase B chain	Homo sapiens OX=9606	[K].MVVESAYEVIKLK.[G]	K244	1xAcetyl [K11(99.6)]	99.6	2	-1.63985	-0.777537	-0.354787	0.321031	0.0612214	0.704102	1.7659	0.595021	1.46938	0.631322	0.348805	1.12929	2.54823	0.983564	0.641575	0.548467	2.10332	0.835434	1.00614	0.256504	0.305043	0.392566	1.57737	0.68121	2.54823	0.983564	0.641575	0.548467	2.10332	0.835434	1.00614			0.392566	1.57737	0.68121	62.6529	11.0647	61.0142
178	Q8NEZ4	KMT2C	Histone-lysine N-methyltransferase 2C	Homo sapiens OX=9606	[K].MVTDGAILGKLYK.[I]	K1508	1xOxidation [M1]; 1xAcetyl [K10(100)]	100	2	-0.592646	-0.226467	0.320536	0.292467	0.531132	0.6771	0.405521	0.359242	0.55264	0.260156	0.302333	0.655595	0.508178	0.302865	0.429833	0.288651	0.742243	0.363038	0.258834	0.261478	0.274698	0.329967	0.753481	0.557709	0.508178		0.429833		0.742243	0.363038				0.329967	0.753481	0.557709			48.5195
179	Q8NEZ4	KMT2C	Histone-lysine N-methyltransferase 2C	Homo sapiens OX=9606	[K].MVTDGAILGKLYK.[I]	K1508	1xAcetyl [K10(100)]	100	2	0.0565699	0.335086	0.265154	0.881961	0.597245	0.55831	0.638076	0.796893	0.766236	0.6694	1.17251	0.950171	0.524229	0.751922	0.791428	0.802357	0.844326	0.688147	0.816913	0.521887	1.77611	0.56892	1.20255	0.697793	0.524229	0.751922	0.791428	0.802357	0.844326	0.688147	0.816913	0.521887	1.77611	0.56892	1.20255	0.697793	25.2327	0.969783	14.4127	31.1644
180	P11142	HSPA8	Heat shock cognate 71 kDa protein	Homo sapiens OX=9606	[R].MVQEAEKYKAEDEK.[Q]	K524	1xOxidation [M1]; 1xAcetyl [K7(100)]	100	4	-0.317556	-0.416608	-0.162759	0.692628	0.433915	0.767553	0.438018	0.418903	0.478119	0.348762	0.304345	0.43457	0.594163	0.281874	0.531466	0.30634	0.55334	0.402898	0.466223	0.231302	0.339622	0.269067	0.53918	0.329961	0.594163	0.281874	0.531466	0.30634	0.55334	0.402898	0.466223		0.339622	0.269067	0.53918	0.329961	50.4138	38.0012	22.2494
181	P11142	HSPA8	Heat shock cognate 71 kDa protein	Homo sapiens OX=9606	[R].MVQEAEKYKAEDEK.[Q]	K524	1xAcetyl [K7(100)]	100	7	0.153158	-0.242121	-0.0927457	0.778008	0.654154	0.756901	0.761706	1.05552	0.835905	0.884168	0.809033	0.751119	0.951244	0.572168	1.51719	0.593845	1.07505	0.596759	1.21392	0.554416	0.911268	0.706798	0.757124	0.745113	0.951244	0.572168	1.51719	0.593845	1.07505	0.596759	1.21392	0.554416	0.911268	0.706798	0.757124	0.745113	35.1904	61.8564	40.4597	52.7435
182	P08559	PDHA1	Pyruvate dehydrogenase E1 component subunit alpha, somatic form, mitochondrial	Homo sapiens OX=9606	[R].MVNSNLASVEELKEIDVEVR.[K]	K336	1xOxidation [M1]; 1xAcetyl [K13(100)]	100	6	-1.31757	-0.371237	0.339926	0.189701	0.589549	0.635006	1.25372	1.19928	1.36327	0.501644	0.670419	1.85332	1.61231	0.895126	2.02921	0.369355	1.716	1.01054	0.640677	0.36261	0.631992	0.708847	2.66377	1.04287	1.61231	0.895126	2.02921	0.369355	1.716	1.01054	0.640677		0.631992	0.708847	2.66377	1.04287	40.4497	97.8664	36.5912
183	P11142	HSPA8	Heat shock cognate 71 kDa protein	Homo sapiens OX=9606	[R].MVNHFIAEFKR.[K]	K246	1xOxidation [M1]; 1xAcetyl [K10(100)]	100	7	-0.932559	0.0477425	0.48404	0.724884	0.790217	0.947664	4.21793	3.98339	2.44782	3.20223	4.15681	2.29646	5.07151	3.36435	3.96448	4.00231	4.34302	0.552617	5.56245	0.842007	4.72799	3.58562	3.05719	1.53573	5.07151	3.36435	3.96448	4.00231	4.34302	0.552617	5.56245		4.72799	3.58562	3.05719	1.53573	28.6193	0.671504	109.494
184	P11142	HSPA8	Heat shock cognate 71 kDa protein	Homo sapiens OX=9606	[R].MVNHFIAEFKR.[K]	K246	1xAcetyl [K10(100)]	100	14	0.896844	-0.343824	-0.200841	0.253487	0.52097	0.550671	5.11196	11.9726	9.29051	9.62202	9.06797	7.99894	3.94372	6.28021	8.37882	15.5664	7.66343	10.9176	7.03074	12.2133	7.95003	10.1859	7.19287	8.80501	3.94372	6.28021	8.37882	15.5664	7.66343	10.9176	7.03074	12.2133	7.95003	10.1859	7.19287	8.80502	32.3192	42.4502	24.7674	38.0857
185	Q9ULV4	CORO1C	Coronin-1C	Homo sapiens OX=9606	[K].NADPILISLKHGYIPGK.[N]	K391	1xAcetyl [K10(100)]	100	16	-0.819594	0.440817	0.194103	0.302498	0.348601	0.78048	19.7928	9.92277	9.29631	11.4671	13.2631	10.5573	24.6256	14.96	12.0671	7.77843	12.0378	6.55483	15.1037	7.83051	14.9867	11.5395	13.4186	7.69596	24.6256	14.96	12.0671	7.77843	12.0378	6.55483	15.1037	7.83051	14.9867	11.5395	13.4186	7.69596	34.5307	30.5616	41.7051	44.8494
186	Q9ULR0	ISY1	Pre-mRNA-splicing factor ISY1 homolog	Homo sapiens OX=9606	[R].NAEKAMTALAR.[F]	K7	1xAcetyl [K4(100)]	100	4	-0.0262818	-0.398452	0.482285	0.808311	0.915211	0.453761	1.93514	3.26543	2.34586	2.28688	3.0511	3.10903	1.89889	1.9714	3.2602	3.27065	3.11761	1.57412	3.55977	1.01398	4.83205	1.27015	3.40766	2.8104	1.89889	1.9714	3.2602	3.27065	3.11761	1.57412	3.55977	1.01398	4.83205	1.27015	3.40766	2.8104	2.64982	0.226151	46.5251	78.7163
187	Q15022	SUZ12	Polycomb protein SUZ12	Homo sapiens OX=9606	[K].NDKPSPNSENEQNSVTLEVLLVK.[V]	K170	1xAcetyl [K3(100)]	100	7	0.474903	-0.386063	0.0197404	0.501566	0.576175	0.915091	0.831175	1.58261	3.08991	1.10742	1.19466	3.12223	1.10729	0.555059	2.07414	1.09107	3.34891	2.83091	1.30538	0.90946	0.875162	1.51415	3.19197	3.0525	1.10729		2.07414	1.09107	3.34891	2.83091	1.30538	0.90946	0.875162	1.51415	3.19197	3.0525		43.9236	11.8542	25.28
188	P28331	NDUFS1	NADH-ubiquinone oxidoreductase 75 kDa subunit, mitochondrial	Homo sapiens OX=9606	[R].NDGAAILAAVSSIAQKIR.[M]	K499	1xAcetyl [K16(100)]	100	8	-1.47813	-0.483009	-0.0212247	0.143135	0.968232	0.860672	0.310526	0.320039	0.799146	0.107542	0.331414	0.751287	0.224693	0.39636	0.253749	0.386329	0.559142	1.03915	0.0980446	0.117039	0.0871769	0.575652	0.735555	0.76702	0.224693	0.39636	0.253749	0.386329	0.559142	1.03915	0.0980446		0.0871769	0.575652	0.735555	0.76702	39.0908	29.2928	42.4722
189	Q7L7L0	HIST3H2A	Histone H2A type 3	Homo sapiens OX=9606	[R].NDEELNKLLGR.[V]	K96	1xAcetyl [K7(100)]	100	11	-0.912281	0.921553	-0.240346	0.0328629	0.0178774	0.378064	8.7197	3.9007	7.21696	4.61952	7.33719	6.10297	9.4623	7.9771	4.36117	3.44023	8.00385	6.43007	4.44778	4.79127	7.40712	7.26727	5.49927	6.70667	9.4623	7.9771	4.36117	3.44023	8.00385	6.43007	4.44778	4.79127	7.40712	7.26727	5.49927	6.70667	12.0439	16.6945	15.4197	5.25773
190	Q9BTM1	H2AFJ	Histone H2A.J	Homo sapiens OX=9606	[R].NDEELNKLLGK.[V]	K96	1xAcetyl [K7(100)]	100	13	-0.378668	0.768182	-0.217486	0.142984	0.342979	0.0791351	25.846	16.5087	28.3059	19.8409	28.4894	24.3524	28.0945	23.5976	20.8458	12.1717	29.0776	27.5342	21.0504	18.6315	37.1887	19.7902	25.2498	23.4549	28.0945	23.5976	20.8458	12.1717	29.0776	27.5342	21.0504	18.6315	37.1887	19.7902	25.2498	23.4549	12.3028	37.153	3.85565	8.62052
191	Q9Y6N5	SQOR	Sulfide:quinone oxidoreductase, mitochondrial	Homo sapiens OX=9606	[K].NCIHTDDDEKISYR.[Y]	K135	1xCarbamidomethyl [C2]; 1xAcetyl [K10(100)]	100	2	-0.350397	-0.485059	-0.701284	0.805584	0.981367	0.562638	0.242918	0.590348	0.684082	0.207565	0.578888	0.364757	0.318099	0.167737	0.735594	0.445103	1.11801	0.250155	0.308838	0.106292	0.98874	0.169037	0.529858	0.199655	0.318099		0.735594	0.445103	1.11801	0.250155	0.308838		0.98874		0.529858	0.199655		34.7944	89.7065
192	P28328	PEX2	Peroxisome biogenesis factor 2	Homo sapiens OX=9606	[K].NATVGQSVLNIKYK.[N]	K84	1xAcetyl [K12(100)]	100	11	0.0320018	0.332376	-0.114716	0.833759	0.808057	0.783833	1.40901	2.16452	3.34761	1.54493	2.5325	2.58506	1.49045	1.32757	1.12685	3.2022	1.16742	5.5278	0.980682	2.10918	1.69993	3.36507	1.49967	3.67044	1.49045	1.32757	1.12685	3.2022	1.16742	5.5278	0.980682	2.10918	1.69993	3.36507	1.49967	3.67044	8.17431	67.7976	92.1033	51.6507
193	P62820	RAB1A	Ras-related protein Rab-1A	Homo sapiens OX=9606	[K].NATNVEQSFMTMAAEIKK.[R]	K173	1xAcetyl [K17(99.7)]	99.7	4	-0.482415	0.586066	0.146608	0.507422	0.402307	0.649645	0.9187	0.587	0.548366	0.591647	0.830909	0.599161	0.512679	1.32472	0.794127	0.379873	0.640038	0.456695	0.637343	0.545951	0.727862	0.933955	0.627725	0.570597	0.512679	1.32472	0.794127		0.640038	0.456695	0.637343	0.545951	0.727862	0.933955	0.627725	0.570597	62.5013		23.6418	10.9226
194	Q9H0U4	RAB1B	Ras-related protein Rab-1B	Homo sapiens OX=9606	[K].NATNVEQAFMTMAAEIKK.[QR]	K170	1xAcetyl [K17(99.8)]	99.8	6	-1.21626	0.502592	0.490897	0.394333	0.460519	0.113291	0.780687	0.619881	0.515399	0.265645	0.933281	0.728179	0.302285	1.25909	0.701203	0.538559	0.50219	0.528608	0.273608	0.257683	0.597102	1.26946	0.650851	0.805508	0.302285	1.25909	0.701203	0.538559	0.50219	0.528608	0.273608	0.257683	0.597102	1.26946	0.650851	0.805508	86.6625	18.553	3.62443	4.23884
195	P06748	NPM1	Nucleophosmin	Homo sapiens OX=9606	[K].NAQKSNQNGK.[D]	K206	1xDeamidated [N8]; 1xAcetyl [K4(100)]	100	3	2.55869	1.35999	-1.65887	0.489586	0.819108	0.439554	0.161804	0.17534	0.0784036	0.866474	0.230986	0.0111316	0.00637566	0.317233	0.0150499	0.33563	0.00812921	0.148678	0.041508	1.69144	0.0893025	0.37267	0.00948906	0.0127742		0.317233	0.0150499	0.33563		0.148678	0.041508	1.69144	0.0893025	0.37267				129.283		134.647
196	P55036	PSMD4	26S proteasome non-ATPase regulatory subunit 4	Homo sapiens OX=9606	[R].NAMGSLASQATKDGK.[K]	K365	1xOxidation [M3]; 1xAcetyl [K12(100)]	100	4	-1.06707	-0.0783892	0.435547	0.159648	0.76456	0.899612	0.169836	0.162384	0.280261	0.0795344	0.134035	0.307817	0.130072	0.2096	0.0810942	0.243674	0.105699	0.454824	0.0688044	0.0902643	0.149511	0.118558	0.225229	0.390405	0.130072	0.2096	0.0810942	0.243674	0.105699	0.454824			0.149511	0.118558	0.225229	0.390405	33.1112	70.7958	88.0851
197	P55036	PSMD4	26S proteasome non-ATPase regulatory subunit 4	Homo sapiens OX=9606	[R].NAMGSLASQATKDGK.[K]	K365	1xAcetyl [K12(100)]	100	10	-0.915192	0.26729	0.338059	0.801722	0.531316	0.962537	1.08225	0.297339	1.27011	1.49445	1.02423	1.18695	0.715984	1.44852	0.381904	0.212773	0.0882714	2.45194	0.100982	2.88791	0.0591691	1.9893	0.15592	2.21799	0.715984	1.44852	0.381904	0.212773	0.0882714	2.45194		2.88791		1.9893		2.21799	47.8615	40.2215	131.593
198	P04083	ANXA1	Annexin A1	Homo sapiens OX=9606	[R].NALLSLAKGDR.[S]	K185	1xAcetyl [K8(100)]	100	1	-0.425338	0.232347	-0.00749452	0.862373	0.758613	0.842012	0.419507	0.266159	0.333782	0.362963	0.332601	0.395193	0.242611	0.596403	0.168257	0.364062	0.215704	0.451861	0.136014	0.589913	0.171081	0.494121	0.150823	0.639563	0.242611	0.596403	0.168257	0.364062	0.215704	0.451861		0.589913		0.494121		0.639563	59.634	52.0198	50.0292
199	P62241	RPS8	40S ribosomal protein S8	Homo sapiens OX=9606	[K].NAKISSLLEEQFQQGK.[L]	K157	1xAcetyl [K3(100)]	100	13	-0.557338	0.29392	-0.546431	0.629052	0.121092	0.624021	5.45724	4.35577	4.45172	3.58687	5.32738	3.37552	8.30439	2.61009	4.68658	4.02496	5.43304	3.47039	5.27688	1.89686	5.15537	5.4994	4.9738	1.77725	8.30439	2.61009	4.68659	4.02496	5.43304	3.47039	5.27688	1.89686	5.15537	5.4994	4.9738	1.77725	73.7823	10.7406	31.1745	66.633
200	P61978	HNRNPK	Heterogeneous nuclear ribonucleoprotein K	Homo sapiens OX=9606	[K].NAGAVIGKGGK.[N]	K60	1xAcetyl [K8(99.6)]	99.6	1	0.0602706	-0.0601202	0.102675	0.942457	0.993619	0.985221	0.290511	0.394099	0.566609	0.297858	0.395726	0.557275	0.217399	0.363622	0.295191	0.493008	0.219742	0.913477	0.245136	0.35058	0.245044	0.546408	0.27599	0.838559	0.217399	0.363622	0.295191	0.493008	0.219742	0.913477	0.245136	0.35058	0.245044	0.546408	0.27599	0.838559	35.591	35.4931	86.5754	25.032
201	P18621	RPL17	60S ribosomal protein L17	Homo sapiens OX=9606	[K].NAESNAELKGLDVDSLVIEHIQVNK.[A]	K105	1xAcetyl [K9(100)]	100	5	-0.692619	-1.06748	1.28608	0.00455998	0.823859	0.0468884	1.27971	1.73402	1.10428	0.792107	1.43579	2.61085	1.30048	1.25894	1.83294	1.6351	1.38561	0.822958	0.817802	0.766412	0.261422	2.61015	2.79864	2.42307	1.30048	1.25894	1.83294	1.6351	1.38561	0.822958	0.817802	0.766412	0.261422	2.61015	2.79864	2.42307	2.29525	8.06771	36.0282	4.58759
202	P35579	MYH9	Myosin-9	Homo sapiens OX=9606	[R].NAEQYKDQADK.[A]	K1862	1xAcetyl [K6(100)]	100	14	-0.413366	-0.379334	-0.0498604	0.595405	0.651721	0.842438	0.543612	0.597619	0.618727	0.397237	0.396033	0.561067	0.745193	0.342031	0.953439	0.241799	0.854824	0.382631	0.51596	0.278514	0.539499	0.252566	0.658832	0.463301	0.745193	0.342031	0.953439	0.241799	0.854824	0.382631	0.51596	0.278514	0.539499	0.252566	0.658832	0.463301	52.4415	84.2017	53.9641	42.2668
203	P38646	HSPA9	Stress-70 protein, mitochondrial	Homo sapiens OX=9606	[K].NAEKYAEEDR.[R]	K567	1xAcetyl [K4(100)]	100	14	-0.156008	-0.217976	-0.137877	0.896949	0.866082	0.817014	0.438849	0.700103	1.03111	0.402092	0.634946	0.894047	0.615575	0.262123	0.908318	0.491888	1.46891	0.593301	0.580147	0.224038	0.90492	0.364972	1.1759	0.612195	0.615575	0.262123	0.908318	0.491888	1.46891	0.593301	0.580147	0.224038	0.90492	0.364972	1.1759	0.612195	56.9507	42.0597	60.0471	62.6241
204	Q9UKX7	NUP50	Nuclear pore complex protein Nup50	Homo sapiens OX=9606	[R].NAEKELTDR.[N]	K8	1xAcetyl [K4(100)]	100	4	-0.674067	-0.336523	1.19839	0.514884	0.497442	0.153755	0.636667	0.768135	0.445886	0.455421	0.630814	0.915556	0.575677	0.697658	0.772686	0.763584	0.646615	0.245157	0.678242	0.232599	0.797793	0.463834	0.974106	0.857007	0.575677	0.697658	0.772686	0.763584	0.646615	0.245157	0.678242	0.232599	0.797793	0.463834	0.974106	0.857007	13.5477	0.837856	63.6652	69.1927
205	P21333	FLNA	Filamin-A	Homo sapiens OX=9606	[R].NDNDTFTVKYTPR.[G]	K837	1xAcetyl [K9(100)]	100	13	-0.354967	-0.0069536	-0.134552	0.729918	0.932769	0.807193	2.96018	2.95279	2.9311	2.35715	2.82266	2.61816	4.10497	1.81539	4.08085	1.82473	3.84934	2.01286	3.35729	1.357	3.59231	2.053	3.27012	1.9662	4.10497	1.81539	4.08085	1.82473	3.84934	2.01286	3.35729	1.357	3.59231	2.053	3.27012	1.9662	54.6919	54.0273	44.3036	60.0058
206	P50990	CCT8	T-complex protein 1 subunit theta	Homo sapiens OX=9606	[K].MVINHLEKLFVTNDAATILR.[E]	K62	1xOxidation [M1]; 1xAcetyl [K8(100)]	100	5	-0.0909139	0.511576	0.121161	0.645975	0.134636	0.794925	1.98541	0.53776	0.84507	1.85645	0.76398	1.10785	2.20004	1.77077	0.602336	0.473185	1.27521	0.414931	1.9658	1.7471	0.697562	0.830398	1.88338	0.332327	2.20004	1.77077	0.602336	0.473185	1.27521		1.9658	1.7471	0.697562	0.830398	1.88338		15.2886	16.9822		8.33015
207	P35579	MYH9	Myosin-9	Homo sapiens OX=9606	[K].NKHEAMITDLEER.[L]	K1024	1xAcetyl [K2(100)]	100	4	-0.339649	0.120202	0.0499608	0.92662	0.926965	0.9793	2.37435	2.39412	2.37324	2.21575	2.24016	2.35282	3.13269	1.61602	3.74204	1.04621	3.06339	1.68309	3.53794	0.893562	2.86742	1.61289	2.45302	2.25262	3.13269	1.61602	3.74204		3.06339	1.68309	3.53794	0.893562	2.86742	1.61289	2.45302	2.25262	45.1681		41.1259	84.3893
208	P62750	RPL23A	60S ribosomal protein L23a	Homo sapiens OX=9606	[R].NKLDHYAIIK.[F]	K70	1xAcetyl [K2(100)]	100	15	-0.267021	0.0682976	0.31504	0.759232	0.800699	0.747469	7.4478	7.68933	6.88687	6.26601	8.65226	8.40797	9.92728	4.96833	8.48948	6.88917	9.66716	4.10657	8.54642	3.9856	11.9031	5.40141	11.45	5.36594	9.92728	4.96833	8.48948	6.88917	9.66716	4.10657	8.54642	3.9856	11.9031	5.40141	11.45	5.36594	47.0811	14.7164	57.0932	51.4679
209	Q03252	LMNB2	Lamin-B2	Homo sapiens OX=9606	[K].NNSDKDQSLGNWR.[I]	K494	1xAcetyl [K5(100)]	100	2	-0.685248	-0.548293	1.06079	0.620596	0.559616	0.132414	0.473116	0.942171	0.438995	0.257163	0.430786	0.89928	0.13439	0.811843	0.216432	1.66791	0.329003	0.548987	0.411876	0.10245	0.301287	0.560284	0.7486	1.04996	0.13439	0.811843	0.216432	1.66791	0.329003	0.548987	0.411876		0.301287	0.560284	0.7486	1.04996	101.25	108.935	35.4337
210	Q86U86	PBRM1	Protein polybromo-1	Homo sapiens OX=9606	[R].NNQGQLIAEPFYHLPSKK.[K]	K414	1xDeamidated [N2]; 1xAcetyl [K17(99.7)]	99.7	2	-0.100889	-0.0645836	0.697653	0.856561	0.973991	0.00319218	0.684634	0.757783	0.445785	0.626549	0.743023	0.722978	0.910394	0.458874	1.02225	0.493315	0.436979	0.454591	0.797823	0.455276	1.04465	0.441395	0.709982	0.735975	0.910394		1.02225				0.797823	0.455276	1.04465		0.709982	0.735975				38.6589
211	Q86U86	PBRM1	Protein polybromo-1	Homo sapiens OX=9606	[R].NNQGQLIAEPFYHLPSKK.[K]	K414	1xAcetyl [K17(99.7)]	99.7	15	-0.0901041	-0.137365	-0.164402	0.632016	0.642652	0.741656	10.3921	10.1016	12.1765	9.69197	9.23721	9.95845	11.6431	9.14119	9.17319	11.03	6.73029	17.6228	9.67835	9.70559	7.93723	10.5372	7.78209	12.1348	11.6431	9.14119	9.1732	11.03	6.73029	17.6228	9.67835	9.70559	7.93723	10.5372	7.7821	12.1348	17.0239	12.9977	63.2542	0.198745
212	Q00610	CLTC	Clathrin heavy chain 1	Homo sapiens OX=9606	[R].NNLQKYIEIYVQK.[V]	K798	1xAcetyl [K5(100)]	100	2	0.2182	-0.788828	-0.238291	0.589938	0.112593	0.743606	0.429963	0.70012	0.644111	0.501016	0.401257	0.52926	0.500287	0.359638	0.593194	0.807047	0.389082	0.899141	0.587864	0.414169	0.37639	0.426124	0.359867	0.698653	0.500287		0.593194	0.807047		0.899141	0.587863		0.37639			0.698653		21.5987
213	Q86UY8	NT5DC3	5'-nucleotidase domain-containing protein 3	Homo sapiens OX=9606	[K].NNIDYEPVHLYKDVK.[D]	K248	1xAcetyl [K12(100)]	100	4	-1.60359	1.22917	0.570957	0.358744	0.360148	0.457858	1.76991	1.43828	0.706395	0.460924	3.09036	0.967909	0.664828	2.875	0.674718	2.20184	0.983618	0.429172	0.535021	0.386828	4.26748	1.91325	1.04067	0.895149	0.664828	2.875	0.674718	2.20184	0.983618		0.535021		4.26748	1.91325	1.04067	0.895149	88.2996	75.0785
214	P48444	ARCN1	Coatomer subunit delta	Homo sapiens OX=9606	[K].NPEKSFPVNSDVGVLK.[W]	K351	1xAcetyl [K4(100)]	100	10	0.0529276	-0.398853	-0.0582175	0.965271	0.503366	0.802863	2.56456	3.08408	1.82909	2.62255	2.18047	1.60768	3.44032	1.6888	4.20072	1.96744	2.58815	1.07002	3.41339	1.83171	2.19011	2.17083	1.78085	1.43451	3.44032	1.6888	4.20072	1.96744	2.58815	1.07002	3.41339	1.83171	2.19011	2.17083	1.78085	1.43451	48.2934	51.2039	58.6896	42.6461
215	Q14207	NPAT	Protein NPAT	Homo sapiens OX=9606	[K].NNKNISQSISSQPMESNPSIVLADETNLAVK.[G]	K341	1xOxidation [M14]; 1xAcetyl [K3(100)]	100	4	-0.409082	0.396323	0.244824	0.0665843	0.779431	0.965202	0.790399	1.21544	2.06731	0.597152	1.44186	2.0019	0.772654	0.808145	0.616132	1.81474	0.817131	3.31748	0.547714	0.646589	1.0649	1.81882	1.55319	2.45061				1.81474	0.817131	3.31748			1.0649	1.81882	1.55319	2.45061			85.5226
216	Q9NXR8	ING3	Inhibitor of growth protein 3	Homo sapiens OX=9606	[K].NNDFQLGKEFSMAR.[E]	K264	1xAcetyl [K8(100)]	100	1	0.124552	-0.0157009	0.0680634	0.972143	0.94258	0.88043	2.87791	1.84069	1.50235	2.78347	1.93099	1.64211	0.985424	4.7704	1.19741	2.48398	1.03564	1.96906	1.31348	4.25346	1.02633	2.83564	0.967204	2.31701	0.985423	4.7704	1.19741	2.48398	1.03564	1.96906	1.31348	4.25346	1.02633	2.83564	0.967204	2.31701	92.9974	49.4237	43.9328	74.6867
217	Q99614	TTC1	Tetratricopeptide repeat protein 1	Homo sapiens OX=9606	[K].NMSDEEKQK.[R]	K109	1xOxidation [M2]; 1xAcetyl [K7(100)]	100	20	0.504603	-0.496007	-0.69511	0.303838	0.255852	0.153823	0.405794	0.40951	0.311041	0.591405	0.287751	0.189196	0.404832	0.406755	0.480098	0.338922	0.365243	0.25684	0.456066	0.726744	0.319228	0.256273	0.191716	0.186676	0.404832	0.406755	0.480098	0.338922	0.365243	0.25684	0.456066	0.726744	0.319228	0.256273	0.191716	0.186676	0.335049	24.377	24.6437	32.3633
218	P29401	TKT	Transketolase	Homo sapiens OX=9606	[K].NMAEQIIQEIYSQIQSKK.[K]	K281	1xOxidation [M2]; 1xAcetyl [K17(99.8)]	99.8	3	-0.947513	-0.613883	-0.148875	0.414986	0.373838	0.856912	0.402882	0.256294	0.445995	0.210584	0.16021	0.416415	0.237202	0.568562	0.174542	0.338047	0.374194	0.517797	0.3005	0.120668	0.181979	0.13844	0.290811	0.542018	0.237202	0.568562	0.174542	0.338047	0.374194	0.517797	0.3005		0.181979	0.13844	0.290811	0.542018	58.1576	45.1105	22.7675
219	P29401	TKT	Transketolase	Homo sapiens OX=9606	[K].NMAEQIIQEIYSQIQSKK.[K]	K281	1xAcetyl [K17(99.8)]	99.8	2	0.0466613	-0.886341	-0.837413	0.992698	0.373452	0.80127	0.169717	0.104296	0.227928	0.17145	0.0507637	0.175888	0.0502892	0.289145	0.0575585	0.151033	0.109991	0.345864	0.053626	0.289273	0.0564869	0.0450405	0.0379687	0.313808		0.289145	0.0575585	0.151033	0.109991	0.345864		0.289273				0.313808		63.3739	73.1756
220	P62829	RPL23	60S ribosomal protein L23	Homo sapiens OX=9606	[K].NLYIISVKGIK.[G]	K43	1xAcetyl [K8(100)]	100	11	-0.401234	0.0700035	-0.154174	0.420036	0.872513	0.847499	11.6059	5.75913	5.18745	8.46469	6.03451	4.6305	14.7258	8.48606	6.83377	4.68449	7.12755	3.24735	8.43793	8.49145	4.96673	7.10229	6.28878	2.97222	14.7258	8.48606	6.83377	4.68449	7.12755	3.24735	8.43794	8.49145	4.96673	7.10229	6.28878	2.97222	38.0165	26.3889	52.8915	0.447061
221	Q9UNH7	SNX6	Sorting nexin-6	Homo sapiens OX=9606	[K].NLVELAELELKHAK.[G]	K386	1xAcetyl [K11(100)]	100	1	0.171459	0.195808	0.559954	0.91002	0.713121	0.231404	1.12322	0.779771	0.834063	1.04149	0.999942	1.20212	0.484763	1.76168	0.951339	0.608202	1.02338	0.644746	1.08099	1.00199	0.509195	1.49069	1.3074	1.09684		1.76168	0.951339	0.608202	1.02338	0.644746	1.08099	1.00199		1.49069	1.3074	1.09684		31.1162	32.1003	5.36379
222	Q9NZM1	MYOF	Myoferlin	Homo sapiens OX=9606	[K].NLVDPFVEVSFAGKK.[V]	K406	1xAcetyl [K14(99.8)]	99.8	2	0.475601	-1.00212	-0.414147	0.534002	0.111307	0.539565	0.466204	0.690891	0.508838	0.629424	0.340813	0.351336	0.622958	0.30945	0.567111	0.814672	0.718152	0.299524	0.476295	0.782553	0.372268	0.309358	0.399203	0.303468	0.622958		0.567111	0.814672	0.718152		0.476295	0.782553	0.372268		0.399203			25.337		34.4056
223	Q15459	SF3A1	Splicing factor 3A subunit 1	Homo sapiens OX=9606	[R].NIVDKTASFVAR.[N]	K55	1xAcetyl [K5(100)]	100	7	-0.654865	0.804926	-0.506605	0.403228	0.0576824	0.339571	3.77855	2.29906	2.46452	2.42641	4.03894	1.68505	2.73624	4.82087	2.24709	2.35103	1.85117	3.07787	1.67391	3.17892	4.47284	3.60503	1.55654	1.81355	2.73624	4.82087	2.24709	2.35103	1.85117	3.07787	1.67391	3.17892	4.47284	3.60503	1.55654	1.81355	39.011	3.19674	35.1957	43.8592
224	Q14207	NPAT	Protein NPAT	Homo sapiens OX=9606	[K].NNKNISQSISSQPMESNPSIVLADETNLAVK.[G]	K341	1xAcetyl [K3(100)]	100	8	0.257291	0.547712	0.351636	0.360895	0.79658	0.961791	0.920641	3.03374	4.47159	1.10173	3.56414	4.6499	1.01311	0.828172	1.22859	4.8389	1.59107	7.35212	0.978458	1.22501	3.57065	3.55764	3.0451	6.2547			1.22859	4.8389	1.59107	7.35212			3.57065	3.55764	3.0451	6.2547		84.1493	91.1012
225	P18206	VCL	Vinculin	Homo sapiens OX=9606	[R].NPGNQAAYEHFETMKNQWIDNVEK.[M]	K699	1xAcetyl [K15(100)]	100	1	0.958294	0.337154	-1.0869	0.594244	0.754989	0.549114	0.880641	0.993788	1.2742	1.51391	1.46038	0.794683	0.292233	1.46905	0.328827	1.65875	0.891558	1.65685	0.694656	2.33317	0.336869	2.58389	0.243196	1.34617		1.46905	0.328827	1.65875	0.891558	1.65685	0.694656	2.33317	0.336869	2.58389	0.243196	1.34617		94.6274	42.469	76.5304
226	Q9Y4W6	AFG3L2	AFG3-like protein 2	Homo sapiens OX=9606	[K].NPKQYQDLGAK.[I]	K331	1xAcetyl [K3(100)]	100	2	0.0214267	0.0875213	0.321163	0.875578	0.811449	0.673288	0.128473	0.200107	0.282803	0.133896	0.231892	0.335286	0.130682	0.126264	0.249233	0.150981	0.379494	0.186113	0.164393	0.103398	0.338148	0.125636	0.381932	0.288639			0.249233	0.150981	0.379494	0.186113	0.164393		0.338148		0.381932	0.288639		34.719	48.3521
227	Q06124	PTPN11	Tyrosine-protein phosphatase non-receptor type 11	Homo sapiens OX=9606	[K].NPMVETLGTVLQLKQPLNTTR.[I]	K213	1xAcetyl [K14(100)]	100	2	-0.764699	-0.107192	0.0127367	0.740943	0.970364	0.911239	0.880851	0.856145	0.655013	0.635215	0.874294	0.603739	0.421052	1.34065	0.6847	1.02759	0.31178	0.998246	0.179201	1.09123	0.476858	1.27173	0.385282	0.822196	0.421052	1.34065	0.6847	1.02759	0.31178	0.998246	0.179201	1.09123	0.476858	1.27173	0.385282	0.822196	73.8209	28.3201	74.1061	101.525
228	P11142	HSPA8	Heat shock cognate 71 kDa protein	Homo sapiens OX=9606	[K].NQTAEKEEFEHQQK.[E]	K589	1xAcetyl [K6(100)]	100	1	-0.445942	-0.243743	-0.26087	0.592234	0.766634	0.716775	0.494974	0.486923	0.608781	0.329777	0.386752	0.516776	0.739078	0.25087	0.736413	0.237433	0.761593	0.455969	0.423757	0.235797	0.544433	0.229071	0.675454	0.358099	0.739078	0.25087	0.736413	0.237433	0.761593	0.455969	0.423757	0.235797	0.544433	0.229071	0.675454	0.358099	69.744	72.4616	35.4987	40.3024
229	P11021	HSPA5	Endoplasmic reticulum chaperone BiP	Homo sapiens OX=9606	[K].NQLTSNPENTVFDAKR.[L]	K96	1xAcetyl [K15(100)]	100	14	0.476892	-0.0605374	0.38013	0.354881	0.809423	0.276629	0.909306	1.73551	1.31572	1.24557	1.59958	1.70487	1.11922	0.699391	1.24809	2.22294	1.12834	1.5031	1.4333	1.05783	1.51262	1.68654	1.52082	1.88891	1.11922	0.699391	1.24809	2.22294	1.12834	1.5031	1.4333	1.05783	1.51262	1.68654	1.52082	1.88891	32.6474	39.7185	20.1404	21.3154
230	Q9Y2Q3	GSTK1	Glutathione S-transferase kappa 1	Homo sapiens OX=9606	[K].NQLKETTEAACR.[Y]	K169	1xCarbamidomethyl [C11]; 1xAcetyl [K4(100)]	100	14	-0.0808745	0.224605	-0.417042	0.995579	0.804363	0.664091	0.628982	1.05215	1.69774	0.632073	1.30947	1.14231	0.952691	0.305274	1.56766	0.536632	2.68608	0.709409	1.00561	0.258536	2.06189	0.557043	1.62811	0.656519	0.952691	0.305274	1.56766	0.536632	2.68608	0.709409	1.00561	0.258536	2.06189	0.557043	1.62811	0.656519	72.7831	69.2915	82.3279	83.5758
231	Q99471	PFDN5	Prefoldin subunit 5	Homo sapiens OX=9606	[K].NQLDQEVEFLSTSIAQLKVVQTK.[Y]	K37	1xAcetyl [K18(100)]	100	2	-0.396355	0.153004	0.0145511	0.576663	0.35983	0.954046	0.40991	0.206634	0.327313	0.316493	0.230646	0.319702	0.306671	0.513148	0.207951	0.205317	0.225859	0.428768	0.219923	0.413062	0.210313	0.250979	0.377968	0.261436	0.306671	0.513148			0.225859	0.428768		0.413062			0.377968	0.261436	35.618		43.835
232	P12270	TPR	Nucleoprotein TPR	Homo sapiens OX=9606	[R].NQKLTATTQKQEQIINTMTQDLR.[G]	K748, K755	2xAcetyl [K3(100); K10(100)]	100, 100	12	-0.333537	0.132646	0.54932	0.914614	0.740724	0.999174	6.23142	7.49426	11.0852	5.73424	10.8226	11.0756	3.96096	8.50187	3.97762	11.0109	2.95525	19.2152	2.31763	9.15085	2.79204	18.8532	10.0452	12.1061	3.96096	8.50187	3.97762	11.0109	2.95525	19.2152	2.31763	9.15085	2.79204	18.8532	10.0452	12.1061	51.5277	66.3613	103.719	84.2625
233	P12270	TPR	Nucleoprotein TPR	Homo sapiens OX=9606	[R].NQKLTATTQK.[Q]	K748	1xDeamidated [N1]; 1xAcetyl [K3(100)]	100	32	-0.220848	-0.151494	-0.129945	0.657846	0.929547	0.956068	2.65234	3.77903	2.98553	2.22298	3.56436	2.90156	3.38542	1.91926	5.16743	2.39063	3.66524	2.30582	2.62017	1.8258	5.20489	1.92383	4.06814	1.73499	3.38542	1.91926	5.16743	2.39063	3.66524	2.30582	2.62017	1.8258	5.20489	1.92383	4.06814	1.73499	39.0874	51.9577	32.197	25.2678
234	P12270	TPR	Nucleoprotein TPR	Homo sapiens OX=9606	[R].NQKLTATTQK.[Q]	K748	1xAcetyl [K3(100)]	100	42	0.00999416	0.117146	0.381076	0.905982	0.883588	0.958847	12.8755	31.1078	44.2756	13.9174	27.669	42.365	8.69146	17.0596	11.8973	50.3184	13.1862	75.365	7.33312	20.5017	19.8357	35.5023	31.909	52.821	8.69147	17.0596	11.8973	50.3183	13.1862	75.365	7.33312	20.5017	19.8357	35.5023	31.909	52.8211	45.9568	87.3343	99.3032	66.906
235	Q9NPJ6	MED4	Mediator of RNA polymerase II transcription subunit 4	Homo sapiens OX=9606	[R].NQKLLQAGEENQVLELLIHR.[D]	K55	1xAcetyl [K3(100)]	100	6	-0.180837	0.370555	0.300376	0.688283	0.592285	0.900229	1.253	1.12461	2.08955	0.923889	1.93011	2.24975	0.552938	1.95306	1.04763	1.20158	1.0279	3.1512	1.03839	0.809388	0.656819	3.2034	2.63609	1.86342	0.552938	1.95306	1.04763	1.20158	1.0279	3.1512	1.03839	0.809388	0.656819	3.2034	2.63609	1.86342	79.0133	9.67998	71.8528	17.5269
236	P31949	S100A11	Protein S100-A11	Homo sapiens OX=9606	[K].NQKDPGVLDR.[M]	K55	1xAcetyl [K3(100)]	100	6	-0.507146	-0.0646121	0.521577	0.370224	0.922568	0.626387	2.16307	2.22521	2.23255	1.54379	2.12048	2.83134	2.55084	1.7753	2.92594	1.52448	3.28026	1.18483	1.91976	1.16782	2.76708	1.47389	2.91716	2.74552	2.55084	1.7753	2.92594	1.52448	3.28026		1.91976	1.16782	2.76708	1.47389	2.91716	2.74552	25.3521	44.5345		34.4411
237	Q9Y376	CAB39	Calcium-binding protein 39	Homo sapiens OX=9606	[K].NQAKLIEFLSK.[F]	K301	1xAcetyl [K4(100)]	100	1	-1.6506	-0.269237	0.430368	0.199339	0.657187	0.0699551	1.37087	0.658116	0.257236	0.506788	0.571308	0.345185	1.01075	1.73099	0.665856	0.650377	0.233289	0.281184	0.788466	0.225111	0.40328	0.739336	0.350679	0.33969	1.01075	1.73099	0.665856	0.650377			0.788466		0.40328	0.739336		0.33969	37.1505	1.66313
238	P50395	GDI2	Rab GDP dissociation inhibitor beta	Homo sapiens OX=9606	[R].NPYYGGESASITPLEDLYKR.[F]	K54	1xAcetyl [K19(100)]	100	5	-1.69176	0.0653249	-0.00601992	0.195805	0.961259	0.948412	3.6747	1.06735	1.03436	1.10475	1.04688	0.990185	2.36583	4.98358	1.43982	0.694877	1.50766	0.561057	0.803554	1.40594	1.02186	1.0719	1.3665	0.61387	2.36583	4.98358	1.43982	0.694877	1.50766	0.561057	0.803554	1.40594	1.02186	1.0719	1.3665	0.61387	50.3721	49.3518	64.7116	38.5566
239	P31948	STIP1	Stress-induced-phosphoprotein 1	Homo sapiens OX=9606	[K].NPVIAQKIQK.[L]	K530	1xAcetyl [K7(100)]	100	4	0.254115	-0.372692	0.358604	0.811254	0.774337	0.932267	0.637391	0.936087	0.749501	0.787142	0.725517	0.813337	0.308657	0.966126	0.429625	1.44255	0.233461	1.26554	0.345034	1.22925	0.329683	1.12135	0.394063	1.23261	0.308657	0.966126	0.429625	1.44255	0.233461	1.26554	0.345034	1.22925	0.329683	1.12135	0.394063	1.23261	72.938	76.515	97.3701	79.4308
240	Q86UU0	BCL9L	B-cell CLL/lymphoma 9-like protein	Homo sapiens OX=9606	[K].NPQAGVPPFSSLKGKVK.[R]	K108, K110	2xAcetyl [K13(100); K15(100)]	100, 100	3	2.21219	1.27702	1.28054	0.359072	0.991132	0.904853	0.0597926	1.4161	2.28165	0.38719	1.43432	1.96118	0.0726636	0.0469216	0.104129	2.72807	0.111682	4.45162	0.110229	0.66415	0.810639	2.058	1.00608	2.91628			0.104129	2.72807	0.111682	4.45162		0.66415	0.810639	2.058	1.00608	2.91628		131.022	134.499
241	Q86UU0	BCL9L	B-cell CLL/lymphoma 9-like protein	Homo sapiens OX=9606	[K].NPQAGVPPFSSLKGK.[V]	K108	1xAcetyl [K13(100)]	100	7	0.512469	-0.19086	0.408078	0.556445	0.749095	0.836286	0.701431	2.38995	3.17258	1.72853	1.6334	2.43665	0.466925	0.935937	0.551231	4.22866	0.374299	5.97086	0.279893	3.17716	0.695892	2.5709	1.02163	3.85167	0.466925	0.935937	0.551231	4.22866	0.374299	5.97086	0.279893	3.17716	0.695892	2.5709	1.02163	3.85167	47.2807	108.803	124.737	118.522
242	Q96AE4	FUBP1	Far upstream element-binding protein 1	Homo sapiens OX=9606	[R].NPPPNADPNMKLFTIR.[G]	K425	1xOxidation [M10]; 1xAcetyl [K11(100)]	100	5	-0.236439	-0.289247	0.508895	0.755795	0.620205	0.577754	0.680653	0.768565	0.75139	0.584125	0.639375	1.12601	0.876615	0.484691	0.915957	0.621173	1.00768	0.495101	0.771369	0.396882	0.80606	0.47269	0.618354	1.63367	0.876615		0.915957	0.621173	1.00768		0.771369		0.80606		0.618354	1.63367		27.1212
243	Q8IX12	CCAR1	Cell division cycle and apoptosis regulator protein 1	Homo sapiens OX=9606	[R].NLSTVMDEIHTVLKK.[D]	K1130	1xOxidation [M6]; 1xAcetyl [K14(99.6)]	99.6	1	-1.04663	0.154807	0.335039	0.475329	0.848128	0.259012	0.490831	0.30021	0.110148	0.213002	0.319548	0.139231	0.79299	0.188673	0.211788	0.388633	0.100001	0.120294	0.314527	0.111477	0.32958	0.309516	0.154864	0.123598	0.79299		0.211788	0.388633			0.314527		0.32958	0.309516	0.154864			41.6536
244	P35579	MYH9	Myosin-9	Homo sapiens OX=9606	[K].NKHEAMITDLEER.[L]	K1024	1xOxidation [M6]; 1xAcetyl [K2(100)]	100	4	-0.360616	0.770359	-0.356642	0.950618	0.368958	0.736168	0.67406	0.386703	0.347194	0.621429	0.689588	0.262254	1.20682	0.141299	0.472618	0.300789	0.528574	0.165815	1.15316	0.0896973	0.93846	0.440716	0.386026	0.138482	1.20682	0.141299	0.472618	0.300789	0.528574	0.165815	1.15316		0.93846	0.440716	0.386026	0.138482	111.776	31.4197	73.8806
245	Q8IX12	CCAR1	Cell division cycle and apoptosis regulator protein 1	Homo sapiens OX=9606	[R].NLSTVMDEIHTVLKK.[D]	K1130	1xAcetyl [K14(99.8)]	99.8	3	0.374441	-0.190787	0.623451	0.579268	0.81182	0.411942	0.231923	0.838851	1.03556	0.344251	0.730034	1.4835	0.253193	0.210653	1.14757	0.530133	0.637638	1.43349	0.514189	0.174314	0.986876	0.473191	1.30619	1.6608	0.253193		1.14757	0.530133	0.637638	1.43349	0.514189		0.986876	0.473191	1.30619	1.6608		52.0467	54.3426
246	P07900	HSP90AA1	Heat shock protein HSP 90-alpha	Homo sapiens OX=9606	[K].NIKLGIHEDSQNR.[K]	K446	1xAcetyl [K3(100)]	100	2	-0.490883	0.200633	0.160025	0.565295	0.586559	0.763099	0.701837	0.669357	0.737306	0.479082	0.775928	0.823973	0.991489	0.412185	0.755417	0.583296	0.904528	0.570084	0.629358	0.328807	0.917832	0.634024	1.01159	0.636357	0.991489	0.412185	0.755417	0.583296	0.904528	0.570084	0.629358	0.328807	0.917832	0.634024	1.01159	0.636357	58.3654	18.1829	32.0745	44.3601
247	Q13045	FLII	Protein flightless-1 homolog	Homo sapiens OX=9606	[K].NIKLEPVPLK.[G]	K631	1xAcetyl [K3(100)]	100	1	-0.349859	0.0853523	0.247741	0.598225	0.95244	0.662181	1.58569	1.31175	0.770844	1.20795	1.25058	0.879362	2.11903	1.05235	2.06255	0.560959	0.984621	0.557068	1.5015	0.914399	1.76207	0.739094	0.881805	0.876919	2.11903	1.05235	2.06255	0.560959	0.984621	0.557068	1.5015	0.914399	1.76207	0.739094	0.881805	0.876919	47.5665	80.9439	39.22	34.3674
248	P30050	RPL12	60S ribosomal protein L12	Homo sapiens OX=9606	[K].NIKHSGNITFDEIVNIAR.[Q]	K99	1xAcetyl [K3(100)]	100	1	0.235567	0.0816857	-0.626336	0.766716	0.772003	0.0515379	2.28945	1.43348	2.18248	1.6802	1.67231	1.42212	0.496899	4.082	1.32544	1.54152	2.26137	2.1036	1.787	1.57341	0.959257	2.38536	1.26073	1.58351	0.496899	4.082	1.32544	1.54152	2.26137	2.1036	1.787	1.57341	0.959257	2.38536	1.26073	1.58351	110.727	10.6589	5.11159	8.98905
249	Q9Y224	RTRAF	RNA transcription, translation and transport factor protein	Homo sapiens OX=9606	[R].NIHSSDWPKFFEK.[Y]	K58	1xAcetyl [K9(100)]	100	6	0.301338	-0.0717098	0.0641581	0.472702	0.986622	0.96257	0.765497	1.40261	1.15814	0.967044	1.39471	1.13626	0.711285	0.81971	1.47642	1.32881	1.56453	0.75175	1.1902	0.743888	1.8058	0.983625	1.21068	1.06183	0.711285		1.47642	1.32881	1.56453		1.1902		1.8058	0.983625	1.21068	1.06183		7.4411
250	P14625	HSP90B1	Endoplasmin	Homo sapiens OX=9606	[K].NLGTIAKSGTSEFLNK.[M]	K168	1xAcetyl [K7(100)]	100	5	0.415463	-0.11081	0.0525813	0.555318	0.821167	0.959663	0.376115	0.948503	0.586627	0.55709	0.788201	0.569204	0.323383	0.428847	0.409747	1.48726	0.327574	0.84568	0.304784	0.809396	0.474133	1.10227	0.407887	0.730521	0.323383	0.428847	0.409747	1.48726	0.327574	0.84568	0.304784	0.809396	0.474133	1.10227	0.407887	0.730521	19.8276	80.3282	62.4512	64.0496
251	P18206	VCL	Vinculin	Homo sapiens OX=9606	[K].NLGPGMTKMAK.[M]	K170	1xAcetyl [K8(99.7)]	99.7	1	0.523715	-0.478974	0.425275	0.536578	0.621744	0.638431	0.299715	0.43383	0.324078	0.461547	0.319582	0.41011	0.217924	0.381506	0.28436	0.5833	0.196256	0.451899	0.258595	0.664499	0.190175	0.448989	0.319175	0.501045	0.217924	0.381506	0.28436	0.5833	0.196256	0.451899	0.258595	0.664498	0.190175	0.448989	0.319175	0.501044	38.5934	48.7248	55.7787	62.1858
252	P40926	MDH2	Malate dehydrogenase, mitochondrial	Homo sapiens OX=9606	[K].NLGIGKVSSFEEK.[M]	K307	1xAcetyl [K6(100)]	100	12	0.0371876	0.229858	-0.318204	0.94114	0.611082	0.139814	5.32191	6.05824	8.6661	5.39306	7.05857	6.9645	6.16642	4.47741	4.85138	7.26511	8.22611	9.10609	5.51503	5.2711	8.22088	5.89627	6.40301	7.526	6.16642	4.47741	4.85138	7.26511	8.22611	9.10609	5.51503	5.2711	8.22088	5.89627	6.40301	7.526	22.4413	28.1726	7.18017	3.19828
253	P62280	RPS11	40S ribosomal protein S11	Homo sapiens OX=9606	[K].NIGLGFKTPK.[E]	K45	1xAcetyl [K7(100)]	100	24	-0.127515	-0.180422	0.139147	0.761136	0.403175	0.666628	135.389	155.68	101.087	121.576	136.433	112.052	169.637	101.141	173.949	137.411	113.073	89.1011	141.666	101.487	135.433	137.434	130.412	93.6913	169.637	101.141	173.949	137.411	113.073	89.1011	141.666	101.487	135.433	137.434	130.412	93.6913	35.7738	16.5959	16.7681	23.3683
254	Q04446	GBE1	1,4-alpha-glucan-branching enzyme	Homo sapiens OX=9606	[K].NIGENEGGIDKFSR.[G]	K68	1xAcetyl [K11(100)]	100	7	-0.011627	-0.24713	-0.372882	0.977282	0.80219	0.577784	0.603517	0.673562	0.838484	0.618383	0.587327	0.588974	0.912984	0.294049	0.873619	0.473504	1.20621	0.470758	0.962226	0.27454	0.813786	0.360868	0.679874	0.498075	0.912984	0.294049	0.873619	0.473504	1.20621	0.470758	0.962226		0.813786	0.360868	0.679874	0.498075	72.5172	42.0043	62.0219
255	P08238	HSP90AB1	Heat shock protein HSP 90-beta	Homo sapiens OX=9606	[K].NLKLGIHEDSTNR.[R]	K438	1xAcetyl [K3(100)]	100	3	-0.224626	0.374792	-0.220734	0.798832	0.673622	0.810768	1.23794	1.25747	1.25283	1.00754	1.77195	1.11454	1.88999	0.585885	1.74173	0.773208	1.56669	0.938962	1.45934	0.555747	2.70765	0.836242	1.51321	0.715874	1.88999	0.585885	1.74173	0.773208	1.56669	0.938962	1.45934		2.70765	0.836242	1.51321	0.715874	74.4901	54.4624	35.4294
256	Q14694	USP10	Ubiquitin carboxyl-terminal hydrolase 10	Homo sapiens OX=9606	[K].NIEYPVDLEISKELLSPGVK.[N]	K714	1xAcetyl [K12(100)]	100	3	0.534982	-0.272438	0.356111	0.562635	0.666892	0.566574	0.293402	0.308671	0.266776	0.480891	0.23434	0.341052	0.380986	0.205818	0.447589	0.169752	0.334798	0.198754	0.222752	0.73903	0.287588	0.181092	0.426482	0.255622	0.380986		0.447589		0.334798		0.222752	0.73903	0.287588		0.426482	0.255622				75.9141
257	P05387	RPLP2	60S acidic ribosomal protein P2	Homo sapiens OX=9606	[K].NIEDVIAQGIGKLASVPAGGAVAVSAAPGSAAPAAGSAPAAAEEK.[K]	K61	1xDeamidated [N1]; 1xAcetyl [K12(100)]	100	4	-3.15443	-2.03829	4.42203	0.408623	0.417674	0.394935	2.31715	0.313931	0.10048	0.123047	0.0915823	4.31589	0.202494	4.43181	0.106379	0.521484	0.155547	0.0454132	0.184858	0.0612351	0.162992	0.0201725	0.394061	8.23772	0.202494	4.43181	0.106379	0.521484	0.155547		0.184858		0.162992		0.394061	8.23772	129.063	93.4993
258	P05387	RPLP2	60S acidic ribosomal protein P2	Homo sapiens OX=9606	[K].NIEDVIAQGIGKLASVPAGGAVAVSAAPGSAAPAAGSAPAAAEEK.[K]	K61	1xAcetyl [K12(100)]	100	15	-1.63031	-0.126053	0.327433	0.615559	0.982931	0.821579	2.44505	3.25983	5.99503	1.48101	3.34163	4.71717	1.44255	3.44756	1.01918	5.50048	1.20107	10.789	0.186996	2.77502	0.800111	5.88315	3.35733	6.07701	1.44255	3.44756	1.01918	5.50048	1.20107	10.789	0.186996	2.77502	0.800111	5.88315	3.35733	6.07701	57.9844	97.2062	113.089	123.565
259	Q4VC31	CCDC58	Coiled-coil domain-containing protein 58	Homo sapiens OX=9606	[K].NLDDLTLLKQLR.[K]	K100	1xAcetyl [K9(100)]	100	2	-1.90542	-0.355418	0.688969	0.0283834	0.703457	0.2891	0.457244	0.253061	0.412419	0.122879	0.194202	0.637782	0.403344	0.511145	0.362737	0.143385	0.283145	0.541694	0.143088	0.102669	0.117148	0.271255	0.728013	0.547551	0.403344	0.511145	0.362737		0.283145	0.541694	0.143088		0.117148	0.271255	0.728013	0.547551	16.6709		44.3291
260	O43390	HNRNPR	Heterogeneous nuclear ribonucleoprotein R	Homo sapiens OX=9606	[R].NLATTVTEEILEKSFSEFGK.[L]	K359	1xAcetyl [K13(100)]	100	3	1.43606	-0.451226	0.342165	0.0760854	0.577379	0.552584	0.0503869	0.0676687	0.239293	0.13494	0.0467494	0.289664	0.039469	0.0613048	0.096438	0.0388995	0.168191	0.310395	0.157162	0.112719	0.0333853	0.0601135	0.28601	0.293319	0.039469		0.096438		0.168191	0.310395	0.157162	0.112719			0.28601	0.293319			42.021	23.2891
261	O60506	SYNCRIP	Heterogeneous nuclear ribonucleoprotein Q	Homo sapiens OX=9606	[R].NLANTVTEEILEKAFSQFGK.[L]	K356	1xAcetyl [K13(100)]	100	11	1.72405	0.217301	0.476343	0.395498	0.676981	0.564411	0.0266243	0.402919	0.641182	0.131193	0.647411	0.879085	0.0253623	0.0278862	0.24746	0.558378	0.419883	0.862482	0.228624	0.0337626	0.165342	1.12948	0.61099	1.14718	0.0253623		0.24746	0.558378	0.419883	0.862482	0.228624		0.165342	1.12948	0.61099	1.14718		54.5649	48.8106
262	P46940	IQGAP1	Ras GTPase-activating-like protein IQGAP1	Homo sapiens OX=9606	[K].NKYQELINDIAR.[D]	K1477	1xAcetyl [K2(100)]	100	5	-0.190661	0.281498	0.110785	0.724667	0.775575	0.953625	1.36676	0.722629	0.884554	0.995163	0.858221	0.908331	2.21953	0.513994	1.01255	0.432707	1.2021	0.567009	1.33354	0.656786	0.559443	1.157	1.08245	0.734213	2.21953		1.01255		1.2021	0.567009	1.33354	0.656786	0.559443	1.157	1.08245	0.734213			50.7685	48.0862
263	O95696	BRD1	Bromodomain-containing protein 1	Homo sapiens OX=9606	[R].NKLSQQHSQPLPTGPGLEGFEEDGAALGPEAGEEVLPR.[L]	K754	1xAcetyl [K2(100)]	100	2	-0.509885	-0.263726	-0.902778	0.534367	0.634258	0.388705	0.659196	0.986407	1.30236	0.430087	0.706106	0.631958	0.947532	0.370859	0.482053	1.49076	0.702681	1.90204	0.538098	0.322077	0.710448	0.701764	0.762459	0.501458	0.947532		0.482053	1.49076	0.702681	1.90204	0.538098		0.710448	0.701764	0.762459	0.501458		72.3091	65.1183
264	Q96AG4	LRRC59	Leucine-rich repeat-containing protein 59	Homo sapiens OX=9606	[K].NKLQQLPADFGR.[L]	K73	1xAcetyl [K2(100)]	100	10	1.12594	0.417791	0.416568	0.198271	0.515293	0.311047	3.49547	10.3148	2.71259	7.7829	14.6992	3.62017	2.80707	4.18388	11.6685	8.96114	2.30631	3.11887	5.63019	9.93562	20.1275	9.27094	3.08094	4.1594	2.80707	4.18388	11.6685	8.96114	2.30631	3.11887	5.63019	9.93562	20.1275	9.27094	3.08094	4.1594	27.8518	18.5599	21.1815	39.1165
265	O95816	BAG2	BAG family molecular chaperone regulator 2	Homo sapiens OX=9606	[R].NIENSDKAIK.[L]	K186	1xAcetyl [K7(100)]	100	9	0.544589	-0.169708	0.424463	0.403345	0.910186	0.618533	0.342699	0.45812	0.465392	0.501869	0.500101	0.599136	0.424459	0.26094	0.574239	0.342	0.638216	0.292567	0.62927	0.374468	0.808132	0.192071	0.749635	0.448637	0.424459	0.26094	0.574239	0.342	0.638216	0.292567	0.62927	0.374468	0.808132	0.192071	0.749635	0.448637	33.7396	35.8461	52.5172	35.9002
266	O14497	ARID1A	AT-rich interactive domain-containing protein 1A	Homo sapiens OX=9606	[R].NIKILEDEPHSK.[D]	K1953	1xAcetyl [K3(100)]	100	6	-0.0271046	-0.00188713	-0.119241	0.990037	0.772799	0.78222	0.797616	0.944292	0.959944	0.806036	1.1874	0.867112	1.20142	0.393812	1.05007	0.838513	1.21024	0.709648	1.2465	0.365572	1.91659	0.458208	1.02169	0.712533	1.20142	0.393812	1.05007	0.838513	1.21024	0.709648	1.2465	0.365572	1.91659	0.458208	1.02169	0.712533	71.5966	15.8418	36.8744	77.2806
267	Q8NFD5	ARID1B	AT-rich interactive domain-containing protein 1B	Homo sapiens OX=9606	[R].NIKLLEDEPR.[S]	K1904	1xAcetyl [K3(100)]	100	11	-0.232858	0.189864	-0.569871	0.761349	0.726793	0.369902	3.29862	3.23524	2.773	2.76056	4.0098	1.85394	4.5396	2.05764	3.97481	2.49567	3.46397	2.08203	3.68621	1.8349	5.79077	2.22883	2.25888	1.44901	4.5396	2.05764	3.97481	2.49567	3.46397	2.08203	3.68621	1.8349	5.79077	2.22883	2.25888	1.44901	53.2043	32.3287	35.2392	47.4206
268	Q9Y3B4	SF3B6	Splicing factor 3B subunit 6	Homo sapiens OX=9606	[R].NLPYKITAEEMYDIFGK.[Y]	K29	1xOxidation [M11]; 1xAcetyl [K5(100)]	100	15	0.570356	0.309521	-0.114069	0.986355	0.749762	0.85202	4.20772	2.22725	2.8291	4.27346	2.99184	2.30002	7.38605	1.0294	3.32275	1.13175	4.87966	0.778534	5.49744	3.04947	4.77383	1.20985	3.73067	0.869368	7.38606	1.0294	3.32275	1.13175	4.87966	0.778534	5.49744	3.04947	4.77384	1.20985	3.73067		106.823	69.5598	102.504	40.5054
269	Q9Y3B4	SF3B6	Splicing factor 3B subunit 6	Homo sapiens OX=9606	[R].NLPYKITAEEMYDIFGK.[Y]	K29	1xAcetyl [K5(100)]	100	22	-0.374918	0.659841	-0.0169768	0.595065	0.0413007	0.968294	10.6194	7.06112	8.80901	7.89071	11.1887	8.76386	6.75781	14.4809	7.13175	6.99049	8.78252	8.8355	9.90796	5.87346	10.3257	12.0517	9.76995	7.75777	6.75781	14.4809	7.13175	6.99049	8.78252	8.8355	9.90796	5.87346	10.3257	12.0517	9.76995	7.75777	51.4256	1.41458	0.425246	36.1543
270	P35579	MYH9	Myosin-9	Homo sapiens OX=9606	[K].NLPIYSEEIVEMYKGK.[K]	K139	1xAcetyl [K14(100)]	100	8	-0.0288118	-0.0984766	0.0144887	0.889198	0.755806	0.894141	1.79793	1.95322	1.50583	1.75896	1.84724	1.41189	1.99101	1.60485	1.90421	2.00223	2.09839	0.913271	1.60471	1.91322	1.55371	2.14077	1.21653	1.60726	1.99101	1.60485	1.90421	2.00223	2.09839	0.913271	1.60471	1.91322	1.55371	2.14077	1.21653	1.60726	15.1873	3.54848	55.6506	12.4024
271	P36578	RPL4	60S ribosomal protein L4	Homo sapiens OX=9606	[R].NIPGITLLNVSKLNILK.[L]	K234	1xAcetyl [K12(100)]	100	5	-2.2564	-0.448032	0.370993	0.254718	0.595052	0.898054	0.639381	0.33462	1.23829	0.114969	0.226307	1.08858	0.307829	0.970933	0.175636	0.493604	0.281506	2.19507	0.103754	0.126184	0.158267	0.294347	0.699289	1.47788	0.307829	0.970933	0.175636	0.493604	0.281506	2.19507	0.103754		0.158267	0.294347	0.699289	1.47788	73.3342	67.192	109.271
272	P15954	COX7C	Cytochrome c oxidase subunit 7C, mitochondrial	Homo sapiens OX=9606	[K].NLPFSVENKWSLLAK.[M]	K34	1xAcetyl [K9(100)]	100	9	-1.4536	-0.466991	0.00832289	0.0799374	0.398564	0.906315	1.40402	0.827987	1.15595	0.503417	0.627668	1.22435	1.13359	1.67444	0.841246	0.814728	1.39697	0.914937	0.483417	0.523417	0.815358	0.439978	1.67828	0.770415	1.13359	1.67444	0.841246	0.814728	1.39697	0.914937	0.483417		0.815358		1.67828	0.770415	27.239	2.26465	29.4862
273	P52272	HNRNPM	Heterogeneous nuclear ribonucleoprotein M	Homo sapiens OX=9606	[R].NLPFDFTWKMLK.[D]	K667	1xOxidation [M10]; 1xAcetyl [K9(100)]	100	2	-0.653053	-0.0685054	-0.347411	0.9176	0.875132	0.773727	1.63192	1.20054	0.737699	1.43528	1.48005	0.585319	0.485753	2.77808	0.289053	2.11203	0.378488	1.09691	0.204714	2.66585	0.201235	2.75886	0.291867	0.878771	0.485753	2.77808	0.289053	2.11203	0.378488	1.09691	0.204714	2.66585	0.201235	2.75886	0.291867	0.878771	99.3262	107.372	68.8632	121.251
274	P17612	PRKACA	cAMP-dependent protein kinase catalytic subunit alpha	Homo sapiens OX=9606	[R].NLLQVDLTKR.[F]	K280	1xAcetyl [K9(100)]	100	3	-0.332833	-0.00407564	-0.0289242	0.631841	0.881284	0.943984	0.6321	0.507637	0.424493	0.46777	0.477631	0.414985	0.902467	0.361732	0.680514	0.334761	0.512718	0.336269	0.581855	0.353686	0.517704	0.437559	0.496089	0.333881	0.902467		0.680514		0.512718		0.581855		0.517704	0.437559	0.496089
275	P17252	PRKCA	Protein kinase C alpha type	Homo sapiens OX=9606	[KR].NLIPMDPNGLSDPYVKLK.[L]	K197	1xOxidation [M5]; 1xAcetyl [K16(100)]	100	1	-0.330062	-0.493514	-0.988962	0.909117	0.889208	0.93874	1.88683	1.24975	0.880311	2.16329	1.06957	0.817109	0.73627	3.03739	0.455025	2.04448	0.662892	1.09773	0.356466	3.97011	0.248209	1.89093	0.122168	1.51205	0.73627	3.03739	0.455025	2.04448	0.662892	1.09773	0.356466	3.97011	0.248209	1.89093		1.51205	86.2365	89.9309	34.928	118.118
276	P17252	PRKCA	Protein kinase C alpha type	Homo sapiens OX=9606	[KR].NLIPMDPNGLSDPYVKLK.[L]	K197	1xAcetyl [K16(100)]	100	5	0.288688	0.10901	0.502284	0.700698	0.839778	0.561265	1.07405	0.970214	0.814504	1.25108	0.796644	1.059	1.42977	0.718327	1.66091	0.279518	1.14829	0.480717	1.0702	1.43196	1.1043	0.488989	0.940781	1.17722	1.42977	0.718327	1.66091	0.279518	1.14829		1.0702	1.43196	1.1043		0.940781	1.17722	46.8385	100.678		20.4463
277	O75947	ATP5PD	ATP synthase subunit d, mitochondrial	Homo sapiens OX=9606	[K].NLIPFDQMTIEDLNEAFPETKLDKK.[K]	K144	1xAcetyl [K21(100)]	100	2	-1.28732	0.323648	0.382778	0.329143	0.575589	0.10273	0.424627	0.398733	0.598885	0.151484	0.51544	0.780372	0.21179	0.637463	0.324002	0.473464	0.556969	0.640802	0.134619	0.16835	0.356023	0.674858	0.73315	0.827594		0.637463	0.324002	0.473464	0.556969	0.640802	0.134619		0.356023	0.674858	0.73315	0.827594		26.5053	9.8983
278	O75947	ATP5PD	ATP synthase subunit d, mitochondrial	Homo sapiens OX=9606	[K].NLIPFDQMTIEDLNEAFPETKLDK.[K]	K144	1xDeamidated [N14]; 1xOxidation [M8]; 1xAcetyl [K21(100)]	100	2	-0.5635	-1.16421	-1.93346	0.571243	0.202231	0.0878209	0.387191	0.302521	0.640307	0.161795	0.142408	0.21353	0.06087	0.713513	0.368778	0.236264	0.669086	0.611527	0.241115	0.0824746	0.196559	0.0882565	0.0810489	0.346012	0.06087	0.713513	0.368778	0.236264	0.669086	0.611527	0.241115		0.196559			0.346012	119.189	30.9735	6.35641
279	O75947	ATP5PD	ATP synthase subunit d, mitochondrial	Homo sapiens OX=9606	[K].NLIPFDQMTIEDLNEAFPETKLDK.[K]	K144	1xOxidation [M8]; 1xAcetyl [K21(100)]	100	1	-0.608541	-0.702405	-0.0791359	0.457871	0.350568	0.896378	0.421372	0.431025	0.385683	0.246509	0.250795	0.372855	0.612676	0.230069	0.284611	0.57744	0.354402	0.416964	0.234956	0.258062	0.279605	0.221985	0.454107	0.291603	0.612676		0.284611	0.57744	0.354402	0.416964					0.454107	0.291603		48.0393	11.4699
280	O75947	ATP5PD	ATP synthase subunit d, mitochondrial	Homo sapiens OX=9606	[K].NLIPFDQMTIEDLNEAFPETKLDK.[K]	K144	1xAcetyl [K21(100)]	100	4	-0.546148	-0.861901	-0.206038	0.551958	0.159773	0.773353	0.734775	0.565132	1.01003	0.346951	0.315956	0.85654	0.19232	1.27723	0.478439	0.651824	0.631796	1.38827	0.418841	0.275062	0.242381	0.389531	0.583629	1.12945	0.19232	1.27723	0.478439	0.651824	0.631796	1.38827	0.418841	0.275062	0.242381	0.389531	0.583629	1.12945	104.406	21.6943	52.9593	29.3029
281	P22392	NME2	Nucleoside diphosphate kinase B	Homo sapiens OX=9606	[R].NIIHGSDSVKSAEK.[E]	K124	1xAcetyl [K10(100)]	100	33	-0.271938	-0.641937	-0.0532841	0.710544	0.345448	0.781697	4.79052	5.72655	4.7764	4.14654	3.51718	4.60445	5.48583	4.09521	7.48326	3.96985	5.16007	4.39273	5.48222	2.81086	3.92947	3.10489	4.21948	4.98943	5.48583	4.09521	7.48326	3.96985	5.16007	4.39273	5.48222	2.81086	3.92947	3.10489	4.21948	4.98943	20.5263	43.383	11.3598	45.5545
282	Q13765	NACA	Nascent polypeptide-associated complex subunit alpha	Homo sapiens OX=9606	[K].NILFVITKPDVYK.[S]	K108	1xAcetyl [K8(100)]	100	14	-0.668682	-0.139988	-0.439951	0.0647868	0.867153	0.306185	25.0692	12.3314	14.6448	15.8924	13.892	10.5808	23.8195	26.3189	12.1968	12.466	17.6008	11.6887	13.7771	18.0076	5.66023	22.1237	10.1827	10.9789	23.8195	26.3189	12.1968	12.466	17.6008	11.6887	13.7771	18.0076	5.66022	22.1237	10.1827	10.9789	7.0499	1.54379	28.5463	18.823
283	O00330	PDHX	Pyruvate dehydrogenase protein X component, mitochondrial	Homo sapiens OX=9606	[R].NILEKHSLDASQGTATGPR.[G]	K194	1xAcetyl [K5(100)]	100	2	-0.218121	0.26971	0.224163	0.73876	0.657916	0.627013	0.325005	0.445657	0.793327	0.28629	0.639872	0.979587	0.385361	0.264649	0.539326	0.351987	0.845732	0.740921	0.367462	0.205118	1.00529	0.274453	1.303	0.656175	0.385361	0.264649	0.539326	0.351987	0.845732	0.740921	0.367462		1.00529	0.274453	1.303	0.656175	26.263	29.7244	9.34197
284	Q9ULV4	CORO1C	Coronin-1C	Homo sapiens OX=9606	[K].NILDSKPTANK.[K]	K413	1xAcetyl [K6(100)]	100	3	0.318101	-0.278644	1.04393	0.866623	0.628982	0.314759	0.611371	0.739765	0.435009	0.667552	0.509926	0.988159	0.316266	0.906477	0.333409	1.14612	0.42239	0.447629	0.660689	0.674416	0.528366	0.491487	0.572627	1.40369	0.316266	0.906477	0.333409	1.14612	0.42239	0.447629	0.660689	0.674416	0.528366	0.491487	0.572627	1.40369	68.2633	77.6834	4.1026	1.45413
285	Q96AG4	LRRC59	Leucine-rich repeat-containing protein 59	Homo sapiens OX=9606	[K].NLKWLDLKDNPLDPVLAK.[V]	K111	1xAcetyl [K3(100)]	100	2	0.307718	0.475576	0.059288	0.595353	0.536099	0.84622	0.521799	0.882541	1.41221	0.630024	1.30676	1.51876	0.662478	0.381121	1.09013	0.674952	1.20114	1.62327	0.730618	0.52943	0.772864	1.84066	1.95446	1.08306	0.662478		1.09013	0.674952	1.20114	1.62327	0.730618		0.772864	1.84066	1.95446	1.08306		33.2646	21.1364
286	Q9BRA2	TXNDC17	Thioredoxin domain-containing protein 17	Homo sapiens OX=9606	[K].NLKVTAVPTLLK.[Y]	K89	1xAcetyl [K3(100)]	100	6	-0.605719	-0.142441	-0.477237	0.387399	0.729313	0.0796498	2.18693	0.868441	1.00495	1.34675	0.724759	0.726365	2.95247	1.42139	1.21944	0.517441	0.985933	1.02396	1.38539	1.30812	0.810516	0.639001	0.807885	0.644845	2.95247	1.42139	1.21944	0.517441	0.985933	1.02396	1.38539	1.30812	0.810516	0.639001	0.807885	0.644845	49.505	57.1584	2.67575	4.0572
287	P08670	VIM	Vimentin	Homo sapiens OX=9606	[K].NLQEAEEWYKSK.[FY]	K292	1xAcetyl [K10(100)]	100	26	-0.0468347	-0.229768	-0.0345715	0.918026	0.74471	0.987648	11.2892	18.1758	14.9078	10.8781	16.1112	14.9707	13.9379	8.64041	20.7269	15.6246	14.3079	15.5076	13.2177	8.53844	21.0164	11.206	18.5237	11.4177	13.9379	8.64041	20.7269	15.6246	14.3079	15.5076	13.2177		21.0164	11.206	18.5237	11.4177	33.1814	19.8497	5.69058
288	P50990	CCT8	T-complex protein 1 subunit theta	Homo sapiens OX=9606	[K].MVINHLEKLFVTNDAATILR.[E]	K62	1xAcetyl [K8(100)]	100	1	-0.754428	0.981694	-0.787498	0.438197	0.447066	0.0288762	0.900571	0.613058	1.29539	0.45904	1.39949	0.751163	0.440833	1.36031	0.406363	0.819754	1.21843	1.37234	0.458985	0.459095	0.5874	2.21158	0.806078	0.696248		1.36031		0.819754	1.21843	1.37234	0.458985		0.5874	2.21158	0.806078	0.696248			8.40185
289	Q92793	CREBBP	CREB-binding protein	Homo sapiens OX=9606	[K].MVKWGLGLDDEGSSQGEPQSKSPQESR.[R]	K1744, K1762	1xOxidation [M1]; 2xAcetyl [K3(100); K21(100)]	100, 100	8	-0.244432	-0.570637	-0.0802888	0.625491	0.409777	0.767881	1.13737	1.37948	1.64116	0.884769	0.897968	1.51393	1.57935	0.695387	0.945895	1.81306	1.27083	2.01149	0.899338	0.8702	1.06783	0.728107	1.44335	1.58451	1.57935		0.945895	1.81306	1.27083	2.01149	0.899338	0.8702	1.06783	0.728107	1.44335	1.58451		44.45	31.9118	2.3287
290	P62136	PPP1CA	Serine/threonine-protein phosphatase PP1-alpha catalytic subunit	Homo sapiens OX=9606	[-].MSDSEKLNLDSIIGR.[L]	K6	1xMet-loss+Acetyl [N-Term]; 1xAcetyl [K6(100)]	100	3	-1.77082	-0.164688	0.223083	0.0011026	0.76543	0.8677	1.27971	0.602098	0.571834	0.375575	0.532044	0.635252	1.25871	1.30072	0.764893	0.439302	0.315825	0.827843	0.39706	0.354089	0.657101	0.406986	0.417681	0.852823	1.25871	1.30072	0.764893			0.827843	0.39706	0.354089	0.657101			0.852823	2.3216			8.09036
291	P06454	PTMA	Prothymosin alpha	Homo sapiens OX=9606	[-].MSDAAVDTSSEITTKDLK.[E]	K15	1xMet-loss+Acetyl [N-Term]; 1xAcetyl [K15(100)]	100	64	0.576433	-0.565265	0.0958639	0.0494971	0.257936	0.796306	272.522	288.791	190.805	407.57	192.584	205.251	272.481	272.563	346.079	231.503	220.299	161.31	376.354	438.787	170.346	214.821	165.999	244.503	272.481	272.563	346.078	231.503	220.299	161.31	376.354	438.787	170.346	214.821	165.999	244.503	0.0211809	28.054	21.8608	10.8318
292	Q01196	RUNX1	Runt-related transcription factor 1	Homo sapiens OX=9606	[K].MSEALPLGAPDAGAALAGKLR.[S]	K43	1xAcetyl [K19(100)]	100	24	0.051846	0.221099	0.489435	0.927656	0.785342	0.558487	46.8402	33.4819	17.8312	47.8439	36.8847	25.005	55.737	37.9435	44.4258	22.5379	23.8514	11.8109	51.9168	43.7711	36.5904	37.1789	33.3733	16.6367	55.737	37.9435	44.4258	22.5379	23.8514	11.8109	51.9168	43.7711	36.5905	37.1789	33.3733	16.6367	26.8613	46.2252	47.7473	12.0388
293	P23381	WARS	Tryptophan--tRNA ligase, cytoplasmic	Homo sapiens OX=9606	[K].MSASDPNSSIFLTDTAKQIK.[T]	K366	1xOxidation [M1]; 1xAcetyl [K17(99.8)]	99.8	2	-0.321193	-0.334163	0.174715	0.671701	0.594425	0.970899	1.0975	0.913911	0.880642	0.850286	0.683839	0.86134	1.52629	0.668713	1.25752	0.570303	1.3333	0.427984	1.11316	0.587411	0.811773	0.555904	0.739318	0.983361	1.52629	0.668713	1.25752	0.570303	1.3333	0.427984	1.11316	0.587411	0.811773	0.555904	0.739318	0.983361	55.2526	53.1709	72.6919	43.7216
294	Q9BXS5	AP1M1	AP-1 complex subunit mu-1	Homo sapiens OX=9606	[-].MSASAVYVLDLKGK.[V]	K12	1xMet-loss+Acetyl [N-Term]; 1xAcetyl [K12(100)]	100	3	-0.26544	-0.155957	-0.31802	0.704797	0.840643	0.590389	0.44119	0.417897	0.434894	0.33674	0.371634	0.321294	0.656533	0.225846	0.573363	0.26243	0.610148	0.259639	0.440507	0.232973	0.501631	0.241637	0.357224	0.285363	0.656533		0.573363	0.26243	0.610148		0.440507		0.501631		0.357224			52.6117
295	P35659	DEK	Protein DEK	Homo sapiens OX=9606	[-].MSASAPAAEGEGTPTQPASEKEPEMPGPR.[E]	K21	1xOxidation [M25]; 1xMet-loss+Acetyl [N-Term]; 1xAcetyl [K21(100)]	100	4	0.599511	0.239471	0.0955173	0.501802	0.945501	0.914372	0.265798	0.462882	0.384733	0.481169	0.484028	0.412525	0.249055	0.282542	0.221569	0.704194	0.230289	0.539177	0.216653	0.745685	0.35432	0.613736	0.243912	0.581137		0.282542		0.704194		0.539177		0.745685	0.35432	0.613736	0.243912	0.581137
296	P35659	DEK	Protein DEK	Homo sapiens OX=9606	[-].MSASAPAAEGEGTPTQPASEKEPEMPGPR.[E]	K21	1xMet-loss+Acetyl [N-Term]; 1xAcetyl [K21(100)]	100	2	0.982158	0.95795	0.23586	0.378918	0.601782	0.919202	0.264846	0.665639	0.66175	0.601742	0.996533	0.720934	0.244677	0.285016	0.215008	1.11627	0.276601	1.0469	0.301807	0.901677	0.700875	1.29219	0.377167	1.0647	0.244677			1.11627		1.0469		0.901677	0.700875	1.29219	0.377167	1.0647
297	P23381	WARS	Tryptophan--tRNA ligase, cytoplasmic	Homo sapiens OX=9606	[K].MSASDPNSSIFLTDTAKQIK.[T]	K366	1xAcetyl [K17(100)]	100	2	0.893177	-0.544123	-0.812094	0.38652	0.529581	0.414352	0.49391	0.569559	0.755294	0.821356	0.338227	0.486437	0.733627	0.254192	0.869562	0.269556	0.639789	0.8708	0.644238	0.998474	0.402675	0.273779	0.250021	0.722852	0.733627		0.869562		0.639789	0.8708	0.644238	0.998474	0.402675		0.250021	0.722852			21.6272	30.4963
298	Q01196	RUNX1	Runt-related transcription factor 1	Homo sapiens OX=9606	[K].MSEALPLGAPDAGAALAGKLR.[S]	K43	1xOxidation [M1]; 1xAcetyl [K19(100)]	100	35	-0.388633	-0.00740543	0.0851358	0.633434	0.959007	0.86821	46.2897	21.6044	16.6062	34.4766	21.331	18.1955	64.2556	28.3239	25.4342	17.7746	21.4899	11.7225	45.7341	23.219	24.0776	18.5843	25.0952	11.2959	64.2556	28.3239	25.4342	17.7746	21.4899	11.7225	45.7341	23.219	24.0776	18.5843	25.0952	11.2959	54.8881	25.0696	41.5904	46.1779
299	P20962	PTMS	Parathymosin	Homo sapiens OX=9606	[-].MSEKSVEAAAELSAK.[D]	K4	1xMet-loss+Acetyl [N-Term]; 1xAcetyl [K4(100)]	100	25	-0.0488311	-0.384242	0.224965	0.919566	0.656869	0.591506	20.4515	18.4122	16.2925	19.8302	14.3688	18.9999	24.2069	16.6961	24.2348	12.5896	19.1925	13.3926	23.7713	15.8892	19.5988	9.13871	22.1443	15.8554	24.2069	16.6961	24.2348	12.5896	19.1925	13.3926	23.7713	15.8892	19.5988	9.13871	22.1443	15.8554	25.9686	44.7226	25.1723	28.1058
300	Q02539	H1-1	Histone H1.1	Homo sapiens OX=9606	[-].MSETVPPAPAASAAPEKPLAGK.[K]	K17	1xMet-loss+Acetyl [N-Term]; 1xAcetyl [K17(100)]	100	18	0.392696	-1.0597	-0.166867	0.511683	0.164749	0.971247	2.29472	3.08683	2.37984	3.03439	1.62561	2.43867	2.81668	1.77277	3.1897	2.98397	2.97629	1.7834	3.80975	2.25902	2.298	0.953221	3.75601	1.12133	2.81668	1.77277	3.1897	2.98397	2.97629	1.7834	3.80975	2.25902	2.298	0.953221	3.75601	1.12133	32.1673	4.71273	35.4435	36.137
301	P16402	H1-3	Histone H1.3	Homo sapiens OX=9606	[-].MSETAPLAPTIPAPAEKTPVKK.[K]	K17	1xMet-loss+Acetyl [N-Term]; 1xAcetyl [K17(100)]	100	24	0.917941	-0.240957	0.202802	0.448785	0.684921	0.895791	8.83964	22.327	12.9735	20.3491	15.1846	11.5287	6.93258	10.7467	7.88751	36.7665	4.05014	21.8968	8.17863	32.5196	10.3964	19.9728	7.59994	15.4575	6.93258	10.7467	7.88751	36.7665	4.05014	21.8968	8.17863	32.5196	10.3964	19.9728	7.59994	15.4575	30.5102	91.4611	97.2716	84.5819
302	P16402	H1-3	Histone H1.3	Homo sapiens OX=9606	[-].MSETAPLAPTIPAPAEKTPVK.[K]	K17	1xMet-loss+Acetyl [N-Term]; 1xAcetyl [K17(100)]	100	36	0.321406	-0.608565	-0.504251	0.615416	0.566031	0.558149	145.767	223.472	215.937	183.248	166.316	144.855	183.481	108.054	247.99	198.954	307.708	124.165	234.474	132.021	246.557	86.075	189.484	100.225	183.481	108.054	247.99	198.954	307.708	124.165	234.474	132.021	246.557	86.075	189.484	100.225	36.5892	15.5158	60.1031	39.5343
303	P16401	H1-5	Histone H1.5	Homo sapiens OX=9606	[-].MSETAPAETATPAPVEKSPAKK.[K]	K17	1xMet-loss+Acetyl [N-Term]; 1xAcetyl [K17(100)]	100	3	1.50361	-0.195034	0.45179	0.417685	0.679265	0.725508	0.0827689	0.702492	0.540359	0.33687	0.395578	0.32851	0.105134	0.0604038	0.104325	1.30066	0.0417488	1.03897	0.0870245	0.586716	0.165498	0.625658	0.164877	0.492143	0.105134		0.104325	1.30066		1.03897		0.586716	0.165498	0.625658	0.164877	0.492143		120.419
304	P16401	H1-5	Histone H1.5	Homo sapiens OX=9606	[-].MSETAPAETATPAPVEKSPAK.[K]	K17	1xMet-loss+Acetyl [N-Term]; 1xAcetyl [K17(100)]	100	22	-0.562511	-0.625856	-0.126552	0.939794	0.230639	0.84798	13.3088	15.94	13.5447	12.46	10.1966	12.5908	17.4485	9.16918	19.0915	12.7885	16.3658	10.7235	21.5097	3.41027	11.3962	8.99698	15.9479	9.23375	17.4485	9.16918	19.0915	12.7885	16.3658	10.7235	21.5097	3.41027	11.3962	8.99698	15.9479	9.23375	43.9886	27.9608	29.456	102.715
305	P10412	H1-4	Histone H1.4	Homo sapiens OX=9606	[-].MSETAPAAPAAPAPAEKTPVKK.[K]	K17	1xMet-loss+Acetyl [N-Term]; 1xAcetyl [K17(100)]	100	31	1.06217	0.48957	0.152683	0.47564	0.97864	0.936321	6.3333	24.8964	18.728	19.7765	24.1351	16.8652	4.30507	8.36154	4.18755	45.6052	2.68982	34.7661	4.47412	35.0789	9.78111	38.489	3.86996	29.8605	4.30507	8.36154	4.18755	45.6052	2.68982	34.7661	4.47412	35.0789	9.78111	38.489	3.86996	29.8605	45.29	117.634	121.11	109.427
306	P10412	H1-4	Histone H1.4	Homo sapiens OX=9606	[-].MSETAPAAPAAPAPAEKTPVK.[K]	K17	1xMet-loss+Acetyl [N-Term]; 1xAcetyl [K17(100)]	100	48	0.629282	-0.326618	-0.151038	0.367773	0.342887	0.837771	349.408	441.928	374.706	539.044	358.79	348.069	441.118	257.697	441.855	442.002	431.555	317.857	675.402	402.687	426.227	291.353	447.534	248.604	441.118	257.697	441.855	442.002	431.555	317.857	675.401	402.687	426.227	291.353	447.534	248.604	37.1195	0.0234871	21.4558	35.7742
307	P16403	H1-2	Histone H1.2	Homo sapiens OX=9606	[-].MSETAPAAPAAAPPAEKAPVKK.[K]	K17	1xMet-loss+Acetyl [N-Term]; 1xAcetyl [K17(100)]	100	21	1.21298	0.555366	0.299816	0.495423	0.889986	0.7736	1.25039	9.32032	6.55785	3.8455	7.69359	4.37823	0.512265	1.98851	0.670349	17.9703	0.577308	12.5384	0.793641	6.89736	1.93368	13.4535	1.51464	7.24182	0.512265	1.98851	0.670349	17.9703	0.577308	12.5384	0.793641	6.89736	1.93368	13.4535	1.51464	7.24182	83.4832	131.25	128.972	112.235
308	P16403	H1-2	Histone H1.2	Homo sapiens OX=9606	[-].MSETAPAAPAAAPPAEKAPVK.[K]	K17	1xMet-loss+Acetyl [N-Term]; 1xAcetyl [K17(100)]	100	25	0.273761	-0.543776	0.0773965	0.647746	0.0612236	0.887216	60.0791	71.9805	66.1041	71.8201	49.4227	70.8972	75.7432	44.4151	76.4765	67.4845	84.6879	47.5203	87.3505	56.2898	53.1715	45.6738	94.2685	47.526	75.7432	44.4151	76.4765	67.4845	84.6879	47.5203	87.3506	56.2898	53.1715	45.6738	94.2685	47.526	36.8719	8.83337	39.7578	30.5809
309	P17096	HMGA1	High mobility group protein HMG-I/HMG-Y	Homo sapiens OX=9606	[-].MSESSSKSSQPLASK.[Q]	K7	1xMet-loss+Acetyl [N-Term]; 1xAcetyl [K7(100)]	100	14	0.674758	-0.990806	0.725326	0.566425	0.564166	0.632968	2.94461	5.51504	4.53102	5.11628	3.23341	6.80757	1.63294	4.25627	2.93428	8.0958	1.87094	7.19111	2.20676	8.02581	5.34051	1.1263	3.71425	9.9009	1.63294	4.25627	2.93428	8.0958	1.87094	7.19111	2.20676	8.02581	5.34051		3.71425	9.9009	62.9957	66.1781	83.0261	80.4235
310	P53350	PLK1	Serine/threonine-protein kinase PLK1	Homo sapiens OX=9606	[-].MSAAVTAGKLAR.[A]	K9	1xMet-loss+Acetyl [N-Term]; 1xAcetyl [K9(100)]	100	1	1.21499	0.346689	0.780386	0.318563	0.441711	0.205033	0.455155	0.664872	1.28745	0.898917	0.871226	2.24175	0.712136	0.198173	0.632083	0.697661	1.1063	1.4686	1.11695	0.680883	1.08557	0.656883	1.75972	2.72378	0.712136	0.198173	0.632083	0.697661	1.1063	1.4686	1.11695	0.680883	1.08557	0.656883	1.75972	2.72378	79.8469	6.97431	19.8983	34.3022
311	Q00325	SLC25A3	Phosphate carrier protein, mitochondrial	Homo sapiens OX=9606	[R].MQVDPQKYK.[G]	K99	1xOxidation [M1]; 1xAcetyl [K7(100)]	100	10	0.145659	-0.0647049	0.350368	0.930197	0.866273	0.773354	0.314812	0.436355	0.596375	0.329093	0.484032	0.69951	0.43811	0.191513	0.47027	0.40244	0.863243	0.329506	0.404086	0.254099	0.731557	0.236507	0.863818	0.535201	0.43811	0.191513	0.47027	0.40244	0.863243	0.329506	0.404086	0.254099	0.731557	0.236507	0.863818	0.535201	55.389	10.9918	63.2839	32.227
312	P84095	RHOG	Rho-related GTP-binding protein RhoG	Homo sapiens OX=9606	[-].MQSIKCVVVGDGAVGK.[T]	K5	1xAcetyl [N-Term]; 1xCarbamidomethyl [C6]; 1xAcetyl [K5(100)]	100	2	0.170129	-2.16387	-0.53675	0.575577	0.373207	0.677846	0.0600982	0.955951	1.00221	0.0666891	0.143572	0.704288	0.0700384	0.0501581	0.242181	1.66972	0.505151	1.49926	0.0669089	0.0664693	0.121765	0.16538	0.335297	1.07328			0.242181	1.66972	0.505151	1.49926			0.121765	0.16538	0.335297	1.07328		105.594	70.1395
313	Q5QNW6	HIST2H2BF	Histone H2B type 2-F	Homo sapiens OX=9606	[-].MPDPAKSAPAPK.[K]	K6	1xMet-loss+Acetyl [N-Term]; 1xAcetyl [K6(100)]	100	15	-1.34824	0.0907732	0.745738	0.283175	0.576748	0.153979	1.8016	2.62284	2.30509	0.862635	2.79308	3.71873	1.41372	2.18947	2.79993	2.44576	2.93408	1.6761	1.379	0.346271	2.98026	2.6059	3.68439	3.75306	1.41372	2.18947	2.79993	2.44576	2.93408	1.6761	1.379	0.346271	2.98026	2.6059	3.68439	3.75306	30.4474	9.54817	38.5897	84.6534
314	P22307	SCP2	Non-specific lipid-transfer protein	Homo sapiens OX=9606	[K].MNPQSAFFQGKLK.[I]	K522	1xOxidation [M1]; 1xAcetyl [K11(100)]	100	1	0.678982	-0.207645	-0.221052	0.475302	0.799532	0.699984	0.333091	0.652976	0.763043	0.587331	0.55238	0.572437	0.416018	0.250163	0.374758	0.931193	0.358207	1.16788	0.307695	0.866967	0.343957	0.760802	0.431872	0.713002	0.416018		0.374758	0.931193	0.358207	1.16788	0.307695	0.866967	0.343957	0.760802	0.431872	0.713002		60.2563	75.0319	67.3325
315	P22307	SCP2	Non-specific lipid-transfer protein	Homo sapiens OX=9606	[K].MNPQSAFFQGKLK.[I]	K522	1xAcetyl [K11(100)]	100	4	-0.255321	0.388264	0.392775	0.942149	0.652339	0.797372	0.560731	1.51753	1.31947	0.590089	2.50821	1.62096	0.538736	0.582725	0.846118	2.18895	0.593629	2.04532	0.232527	0.94765	0.742298	4.27412	0.889789	2.35214	0.538736	0.582725	0.846118	2.18895	0.593629	2.04532	0.232527	0.94765	0.742298	4.27412	0.889789	2.35214	5.54728	62.5703	77.7962	85.6936
316	Q16222	UAP1	UDP-N-acetylhexosamine pyrophosphorylase	Homo sapiens OX=9606	[-].MNINDLKLTLSK.[A]	K7	1xAcetyl [N-Term]; 1xAcetyl [K7(100)]	100	2	-1.8208	-0.340034	-0.279408	0.298233	0.339209	0.702473	0.488115	0.32146	0.272016	0.115646	0.258438	0.196846	0.220767	0.755463	0.308615	0.334305	0.116557	0.427476	0.118924	0.112369	0.209477	0.307399	0.126676	0.267015	0.220767	0.755463	0.308615	0.334306		0.427476			0.209477	0.307399	0.126676	0.267015	77.4586	5.6511
317	P05556	ITGB1	Integrin beta-1	Homo sapiens OX=9606	[K].MNAKWDTGENPIYK.[S]	K774	1xOxidation [M1]; 1xAcetyl [K4(100)]	100	14	0.428575	-0.69231	0.0795372	0.758701	0.72305	0.77796	3.90323	8.00882	5.70139	4.80506	6.05573	6.38069	5.88903	1.91743	10.8101	5.20754	5.58039	5.82239	6.428	3.18211	9.94312	2.16834	8.48651	4.27487	5.88903	1.91743	10.8101	5.20754	5.58039	5.82239	6.428	3.18211	9.94312	2.16834	8.48651	4.27487	71.9493	49.4654	3.00136	47.7663
318	P05556	ITGB1	Integrin beta-1	Homo sapiens OX=9606	[K].MNAKWDTGENPIYK.[S]	K774	1xAcetyl [K4(100)]	100	2	-0.636128	-0.580437	0.291376	0.237094	0.445836	0.678114	0.513345	1.38364	0.790215	0.324441	0.877073	1.02211	0.404821	0.621869	0.873616	1.89366	0.56818	1.01225	0.356626	0.292255	0.705695	1.04845	0.593955	1.45026	0.404821	0.621869	0.873616	1.89366	0.56818	1.01225			0.705695	1.04845	0.593955	1.45026	29.8973	52.1291	39.7366
319	Q9HCG8	CWC22	Pre-mRNA-splicing factor CWC22 homolog	Homo sapiens OX=9606	[R].MMQEQITDKNSLAYQR.[M]	K149	2xOxidation [M1; M2]; 1xAcetyl [K9(100)]	100	3	1.21164	-0.145401	-0.265424	0.412759	0.979257	0.648897	0.432704	0.534182	0.99806	1.04636	0.527818	0.565817	0.637585	0.227823	0.503417	0.564947	1.77965	0.21647	0.484462	1.60825	0.742541	0.313094	0.797127	0.334506	0.637585		0.503417	0.564947	1.77965		0.484462	1.60825	0.742541	0.313094	0.797127			8.14479		75.9435
320	Q9HCG8	CWC22	Pre-mRNA-splicing factor CWC22 homolog	Homo sapiens OX=9606	[R].MMQEQITDKNSLAYQR.[M]	K149	1xOxidation [M2]; 1xAcetyl [K9(100)]	100	6	-0.256088	0.692455	0.976133	0.81182	0.568957	0.546881	0.618254	0.572117	0.612231	0.549817	0.858826	0.950456	0.749947	0.486561	0.859049	0.285185	1.00949	0.214971	0.765332	0.334301	1.17153	0.546123	1.20259	0.698321	0.749947	0.486561	0.85905		1.00949	0.214971	0.765332	0.334301	1.17153	0.546123	1.20259	0.698321	30.1238		91.7643	55.434
321	Q9HCG8	CWC22	Pre-mRNA-splicing factor CWC22 homolog	Homo sapiens OX=9606	[R].MMQEQITDKNSLAYQR.[M]	K149	1xAcetyl [K9(100)]	100	4	0.952129	-0.227615	0.530372	0.193712	0.661849	0.0932316	0.626204	1.56512	0.735789	1.20516	1.38358	1.06743	0.775425	0.476983	1.56008	1.57015	0.760014	0.711565	1.4658	0.944511	1.74079	1.02637	1.17375	0.961117	0.775425	0.476983	1.56008	1.57015	0.760014	0.711566	1.4658	0.944511	1.74079	1.02637	1.17375	0.961117	33.6999	0.455033	4.65598	30.586
322	Q09666	AHNAK	Neuroblast differentiation-associated protein AHNAK	Homo sapiens OX=9606	[K].MPEMSIKPQK.[I]	K1447	1xAcetyl [K7(100)]	100	2	0.704846	-0.0736273	0.415641	0.24954	0.835895	0.227761	0.444888	0.649023	0.356494	0.741643	0.624179	0.478432	0.392684	0.497092	0.680698	0.617348	0.384996	0.327992	0.918916	0.56437	0.724915	0.523443	0.413473	0.543392	0.392684	0.497092	0.680698	0.617348	0.384996		0.918916	0.56437	0.724915	0.523443	0.413473	0.543392	16.5946	6.90199		33.8036
323	P40939	HADHA	Trifunctional enzyme subunit alpha, mitochondrial	Homo sapiens OX=9606	[K].MQLLEIITTEKTSK.[D]	K516	1xAcetyl [K11(100)]	100	12	0.134738	-0.0678977	0.222983	0.842911	0.907242	0.658557	1.34569	1.67466	2.35738	1.51454	1.7947	2.90691	1.79859	0.892799	1.96568	1.38364	2.69183	2.02292	2.1131	0.91598	0.931289	2.65811	3.92292	1.89089	1.79859	0.892799	1.96568	1.38364	2.69183	2.02292	2.1131	0.91598	0.931289	2.65811	3.92292	1.89089	47.5954	24.5759	20.0644	55.891
324	P62979	RPS27A	Ubiquitin-40S ribosomal protein S27a	Homo sapiens OX=9606	[-G].MQIFVKTLTGK.[T]	K6	1xOxidation [M1]; 1xAcetyl [K6(100)]	100	7	-0.0241035	0.100293	-0.510035	0.827933	0.733807	0.0544937	6.90017	4.41953	5.86539	6.16419	4.70838	4.10981	9.83358	3.96676	3.80033	5.03874	6.27945	5.45133	6.68547	5.64292	5.11281	4.30394	4.00348	4.21614	9.83358	3.96676	3.80033	5.03874	6.27945	5.45133	6.68547	5.64292	5.11281	4.30394	4.00348	4.21614	60.1213	19.8141	9.98344	11.9592
325	P62979	RPS27A	Ubiquitin-40S ribosomal protein S27a	Homo sapiens OX=9606	[-G].MQIFVKTLTGK.[T]	K6	1xAcetyl [K6(100)]	100	10	0.0596079	-0.0856236	-0.16183	0.97494	0.763843	0.786672	13.8184	13.9858	9.84649	13.9728	13.3123	8.84934	17.6806	9.95629	13.5664	14.4053	7.53818	12.1548	11.9624	15.9832	11.3982	15.2265	6.59129	11.1074	17.6806	9.95629	13.5664	14.4053	7.53818	12.1548	11.9624	15.9832	11.3982	15.2265	6.59129	11.1074	39.5262	4.24122	33.1534	20.3476
326	P06748	NPM1	Nucleophosmin	Homo sapiens OX=9606	[K].MQASIEKGGSLPK.[V]	K257	1xOxidation [M1]; 1xAcetyl [K7(100)]	100	25	-0.525197	-0.152137	0.143478	0.554463	0.980126	0.763527	3.11746	3.9249	3.50285	2.38186	3.97865	4.03525	3.39179	2.84313	4.33331	3.51649	4.2002	2.80551	3.3904	1.37333	5.84657	2.11073	5.41597	2.65453	3.39179	2.84313	4.33331	3.51649	4.2002	2.80551	3.3904	1.37333	5.84657	2.11073	5.41597	2.65453	12.4449	14.7156	28.154	59.8808
327	P06748	NPM1	Nucleophosmin	Homo sapiens OX=9606	[K].MQASIEKGGSLPK.[V]	K257	1xAcetyl [K7(100)]	100	19	0.479902	-0.0740326	0.116364	0.41112	0.848551	0.810314	4.51868	8.4916	5.84174	6.54462	8.18256	6.39405	5.02282	4.01454	8.20724	8.77595	7.07395	4.60954	8.44503	4.64421	9.58017	6.78494	7.99658	4.79152	5.02282	4.01454	8.20724	8.77595	7.07395	4.60954	8.44503	4.64421	9.58017	6.78494	7.99658	4.79152	15.7781	4.73573	29.8302	41.0655
328	P29401	TKT	Transketolase	Homo sapiens OX=9606	[R].MPSLPSYKVGDK.[I]	K310	1xOxidation [M1]; 1xAcetyl [K8(100)]	100	4	0.603155	-0.363874	0.799077	0.456246	0.952477	0.0968483	0.267625	0.531919	0.1403	0.444875	0.501982	0.246441	0.305623	0.229628	0.801814	0.262024	0.134519	0.146081	0.634552	0.255199	0.855708	0.148257	0.281646	0.211235	0.305623	0.229628	0.801814	0.262024			0.634552	0.255199	0.855708		0.281646		20.079	71.7571		60.2963
329	P29401	TKT	Transketolase	Homo sapiens OX=9606	[R].MPSLPSYKVGDK.[I]	K310	1xAcetyl [K8(100)]	100	6	0.825155	0.251492	0.0959013	0.105598	0.239461	0.562008	2.29756	3.01393	2.91811	4.04643	3.60417	3.13424	2.67156	1.92356	2.94976	3.0781	2.94106	2.89517	3.55394	4.53893	3.25368	3.95465	3.44707	2.82141	2.67156	1.92356	2.94976	3.0781	2.94106	2.89517	3.55394	4.53893	3.25368	3.95465	3.44707	2.82141	23.0208	3.01094	1.1119	17.2124
330	Q14676	MDC1	Mediator of DNA damage checkpoint protein 1	Homo sapiens OX=9606	[K].MPPAEKASR.[I]	K1016	1xOxidation [M1]; 1xAcetyl [K6(100)]	100	7	-0.217598	-0.508967	0.470653	0.65669	0.643109	0.521095	0.210782	0.287809	0.349983	0.123138	0.208971	0.498055	0.374175	0.0473892	0.399177	0.176441	0.440614	0.259352	0.168401	0.0778758	0.303249	0.114693	0.667236	0.328874	0.374175	0.0473892	0.399177	0.176441	0.440614	0.259352	0.168401		0.303249	0.114693	0.667236	0.328874	109.626	54.723	36.6222
331	P15121	AKR1B1	Aldo-keto reductase family 1 member B1	Homo sapiens OX=9606	[K].MPILGLGTWKSPPGQVTEAVK.[V]	K22	1xAcetyl [K10(100)]	100	2	-0.27787	-0.490536	0.051441	0.695112	0.817773	0.879234	1.14527	0.952573	0.827827	0.983591	0.827578	0.862888	0.968691	1.32184	0.991135	0.91401	0.701866	0.953789	0.673192	1.29399	0.352236	1.30292	0.702696	1.02308	0.968691	1.32184	0.991135	0.91401	0.701866	0.953789	0.673192	1.29399	0.352236	1.30292	0.702696	1.02308	21.8041	5.72508	21.5185	44.6294
332	P09936	UCHL1	Ubiquitin carboxyl-terminal hydrolase isozyme L1	Homo sapiens OX=9606	[R].MPFPVNHGASSEDTLLKDAAK.[V]	K195	1xAcetyl [K17(100)]	100	7	-0.305566	-0.163085	-0.356152	0.575585	0.64894	0.581983	1.51404	1.23163	1.10706	1.16018	1.06516	0.868648	2.02954	0.998549	1.54271	0.920543	1.38868	0.825448	1.29889	1.02147	1.02278	1.10754	1.103	0.634295	2.02954	0.998549	1.54271	0.920543	1.38868	0.825448	1.29889	1.02147	1.02278	1.10754	1.103	0.634295	48.1506	35.7203	35.9748	16.9081
333	Q16778	HIST2H2BE	Histone H2B type 2-E	Homo sapiens OX=9606	[-].MPEPAKSAPAPK.[K]	K6	1xAcetyl [K6(100)]	100	9	0.0325677	-0.681276	-0.00175749	0.977494	0.524467	0.975089	1.35852	0.71979	0.159538	1.38792	0.451631	0.162712	2.00575	0.711286	1.01441	0.42517	0.218853	0.100223	2.04652	0.729311	0.642006	0.261257	0.230495	0.0949293	2.00575	0.711286	1.01441	0.42517	0.218853	0.100223	2.04652	0.729311	0.642006	0.261257	0.230495		67.3766	57.8856	52.5797	67.1084
334	Q16778	HIST2H2BE	Histone H2B type 2-E	Homo sapiens OX=9606	[-].MPEPAKSAPAPK.[K]	K6	1xMet-loss+Acetyl [N-Term]; 1xAcetyl [K6(100)]	100	12	-0.250166	-0.0385027	0.580877	0.792523	0.902923	0.660077	0.74497	1.37215	1.04743	0.607619	1.46577	1.46037	1.1143	0.375641	1.59537	1.14893	1.59608	0.498777	0.878341	0.336897	2.10668	0.824851	2.05331	0.86742	1.1143	0.375641	1.59537	1.14893	1.59608	0.498777	0.878341	0.336897	2.10668	0.824851	2.05331	0.86742	70.1115	23.0062	74.0775	63.0097
335	Q15233	NONO	Non-POU domain-containing octamer-binding protein	Homo sapiens OX=9606	[-].MQSNKTFNLEK.[Q]	K5	1xAcetyl [N-Term]; 1xAcetyl [K5(100)]	100	5	0.996844	-1.99047	0.0694047	0.0392312	0.215779	0.832902	1.11422	2.51696	1.36396	2.23505	1.03669	1.56268	1.12947	1.09897	2.62477	2.40916	0.990064	1.73785	2.00677	2.46333	0.215564	1.85781	0.822674	2.30268	1.12947	1.09897	2.62477	2.40916	0.990064	1.73785	2.00677	2.46333	0.215564	1.85781	0.822674	2.30268	1.93509	6.05729	38.7669	14.4441
336	P07305	H1-0	Histone H1.0	Homo sapiens OX=9606	[-].MTENSTSAPAAKPK.[R]	K12	1xMet-loss+Acetyl [N-Term]; 1xAcetyl [K12(100)]	100	9	0.485346	0.47602	0.202606	0.378628	0.172211	0.925178	0.33013	0.46835	0.847773	0.475977	0.642826	0.885983	0.293625	0.366634	0.38976	0.54694	1.20493	0.490615	0.351165	0.600789	0.61427	0.671383	0.931884	0.840082		0.366634	0.38976	0.54694	1.20493	0.490615	0.351165	0.600789	0.61427	0.671383	0.931884	0.840082		23.7308	59.5794	37.0838
337	Q92522	H1FX	Histone H1x	Homo sapiens OX=9606	[-].MSVELEEALPVTTAEGMAKK.[V]	K19	1xOxidation [M17]; 1xMet-loss+Acetyl [N-Term]; 1xAcetyl [K19(99.7)]	99.7	6	-0.986071	-0.684476	-0.360703	0.450404	0.297291	0.279593	1.70448	1.10502	2.30571	0.677953	0.735963	1.79939	2.79717	0.61179	1.13107	1.07898	2.56183	2.04959	0.831115	0.524791	0.998899	0.473027	2.03005	1.56872	2.79717	0.61179	1.13107	1.07898	2.56183	2.04959	0.831115	0.524791	0.998899	0.473027	2.03005	1.56872	90.6609	3.3332	15.7093	31.9497
338	Q92522	H1FX	Histone H1x	Homo sapiens OX=9606	[-].MSVELEEALPVTTAEGMAKK.[V]	K19	1xMet-loss+Acetyl [N-Term]; 1xAcetyl [K19(99.8)]	99.8	12	0.755623	-0.633298	-0.282966	0.184747	0.0353836	0.391628	1.65773	3.43466	5.87234	2.85082	2.21073	4.83141	1.52735	1.7881	3.20931	3.66002	6.59477	5.14992	2.2659	3.43574	2.28265	2.13881	4.19885	5.46396	1.52735	1.7881	3.20931	3.66002	6.59477	5.14992	2.2659	3.43574	2.28265	2.13881	4.19885	5.46396	11.1223	9.27903	17.3978	29.0162
339	P07355	ANXA2	Annexin A2	Homo sapiens OX=9606	[-].MSTVHEILCKLSLEGDHSTPPSAYGSVK.[A]	K10	1xCarbamidomethyl [C9]; 1xMet-loss+Acetyl [N-Term]; 1xAcetyl [K10(100)]	100	8	0.453579	0.0313727	-0.211015	0.560744	0.882815	0.439544	0.869674	1.72274	3.42603	1.37707	1.51702	2.95519	1.01473	0.724619	2.78757	0.6579	3.03312	3.81893	2.09636	0.657773	0.89583	2.1382	3.25127	2.6591	1.01473		2.78757	0.6579	3.03312	3.81893	2.09636		0.89583	2.1382	3.25127	2.6591		87.4136	16.2185
340	P46782	RPS5	40S ribosomal protein S5	Homo sapiens OX=9606	[-].MTEWETAAPAVAETPDIKLFGK.[W]	K18	1xMet-loss+Acetyl [N-Term]; 1xAcetyl [K18(100)]	100	4	-2.57268	0.95121	-0.766278	0.383834	0.353614	0.66782	0.706975	0.158577	0.449103	0.0688163	0.289146	0.304918	0.130179	1.28377	0.227148	0.0900054	0.236979	0.661227	0.0725244	0.0651082	0.204437	0.373855	0.107914	0.501923	0.130179	1.28377	0.227148		0.236979	0.661227			0.204437	0.373855	0.107914	0.501923	115.381		66.7972
341	Q92793	CREBBP	CREB-binding protein	Homo sapiens OX=9606	[K].MVKWGLGLDDEGSSQGEPQSKSPQESR.[R]	K1744, K1762	2xAcetyl [K3(100); K21(100)]	100, 100	11	0.402209	-0.405406	0.122621	0.343673	0.520162	0.930827	2.41876	3.96129	3.19957	3.26482	2.93506	3.30003	2.52554	2.31198	2.80723	5.11534	2.17512	4.22402	2.58544	3.94419	2.28041	3.58972	3.29378	3.30628	2.52554	2.31198	2.80723	5.11534	2.17512	4.22402	2.58544	3.94419	2.28041	3.58972	3.29378	3.30628	6.24347	41.2008	45.2809	29.4284
342	Q92793	CREBBP	CREB-binding protein	Homo sapiens OX=9606	[K].MVKWGLGLDDEGSSQGEPQSK.[S]	K1744	1xOxidation [M1]; 1xAcetyl [K3(100)]	100	41	-0.169688	-0.0790007	0.159469	0.725556	0.919696	0.837062	16.907	15.5656	11.4148	14.2339	16.492	12.3221	23.033	10.781	18.0044	13.1268	14.8025	8.02716	16.7509	11.7168	24.2484	8.73557	14.2228	10.4213	23.033	10.781	18.0044	13.1268	14.8025	8.02716	16.7509	11.7168	24.2484	8.73557	14.2228	10.4213	51.2419	22.1578	41.9707	25.0086
343	Q92793	CREBBP	CREB-binding protein	Homo sapiens OX=9606	[K].MVKWGLGLDDEGSSQGEPQSK.[S]	K1744	1xAcetyl [K3(100)]	100	34	0.1828	-0.511026	-0.0508746	0.852361	0.403717	0.7714	24.5618	45.2729	27.8178	27.5006	33.1578	26.8823	34.2499	14.8737	50.6312	39.9146	25.996	29.6396	37.4973	17.5039	43.3708	22.9448	29.031	24.7336	34.2499	14.8737	50.6312	39.9146	25.996	29.6396	37.4973	17.5039	43.3708	22.9448	29.031	24.7336	55.782	16.7379	9.26188	51.4078
344	Q8IV08	PLD3	5'-3' exonuclease PLD3	Homo sapiens OX=9606	[R].MVDMQKLTHGVLHTK.[F]	K194	1xOxidation [M4]; 1xAcetyl [K6(100)]	100	10	-0.42933	0.661809	0.0908212	0.808411	0.518937	0.589943	3.18045	1.5194	1.90346	2.5738	2.50381	2.01852	1.61895	4.74196	2.08443	0.954375	1.72546	2.08146	1.02756	4.12004	3.63957	1.36806	1.98591	2.05113	1.61895	4.74196	2.08443	0.954375	1.72546	2.08146	1.02756	4.12004	3.63957	1.36806	1.98591	2.05113	69.4334	52.591	13.2252	84.9606
345	P05413	FABP3	Fatty acid-binding protein, heart	Homo sapiens OX=9606	[-].MVDAFLGTWKLVDSK.[N]	K10	1xMet-loss+Acetyl [N-Term]; 1xAcetyl [K10(100)]	100	2	-0.958198	-0.221715	-0.447611	0.466431	0.755439	0.902867	0.42653	0.230981	0.276842	0.168936	0.161908	0.254573	0.141152	0.711908	0.0603587	0.401604	0.237064	0.31662	0.125134	0.212737	0.0703206	0.253495	0.0982057	0.41094	0.141152	0.711908	0.0603587	0.401604	0.237064	0.31662	0.125134	0.212737	0.0703206	0.253495	0.0982057	0.41094	94.6205	104.466	20.3201	36.6673
346	Q9UK76	JPT1	Jupiter microtubule associated homolog 1	Homo sapiens OX=9606	[-].MTTTTTFKGVDPNSR.[N]	K8	1xMet-loss+Acetyl [N-Term]; 1xAcetyl [K8(100)]	100	9	0.718415	-0.192218	1.55828	0.805462	0.71176	0.270216	5.03777	6.49907	2.39071	6.01136	4.65965	6.38684	1.56848	8.50706	2.42484	10.5733	1.11318	3.66824	6.12569	5.89702	3.2205	6.09879	4.06834	8.70534	1.56848	8.50706	2.42484	10.5733	1.11318	3.66824	6.12569	5.89702	3.2205	6.09879	4.06834	8.70533	97.3907	88.656	75.5717	2.68977
347	Q9UN37	VPS4A	Vacuolar protein sorting-associated protein 4A	Homo sapiens OX=9606	[-].MTTSTLQKAIDLVTK.[A]	K8	1xMet-loss+Acetyl [N-Term]; 1xAcetyl [K8(100)]	100	1	-1.34585	-0.115207	-0.0357043	0.171887	0.966389	0.896346	0.282094	0.109061	0.188906	0.114521	0.112572	0.174905	0.212237	0.351951	0.0693783	0.148743	0.109214	0.268598	0.153935	0.0751079	0.050313	0.174831	0.123197	0.226613	0.212237	0.351951	0.0693783	0.148743	0.109214	0.268598	0.153935		0.050313	0.174831	0.123197	0.226613	35.0211	51.4571	59.6599
348	P08133	ANXA6	Annexin A6	Homo sapiens OX=9606	[K].MTNYDVEHTIKK.[E]	K579	1xOxidation [M1]; 1xAcetyl [K11(99.8)]	99.8	9	-0.317426	-0.248117	-0.478004	0.857134	0.590073	0.499825	0.793208	1.24092	1.35521	0.700383	1.01876	0.95094	1.06499	0.521427	1.56186	0.919983	1.79065	0.919761	1.06495	0.335815	1.15725	0.880265	1.18611	0.71577	1.06499	0.521427	1.56186	0.919983	1.79065	0.919761	1.06495	0.335815	1.15725	0.880265	1.18611	0.71577	48.4562	36.5759	45.4405	73.6136
349	P08133	ANXA6	Annexin A6	Homo sapiens OX=9606	[K].MTNYDVEHTIKK.[E]	K579	1xAcetyl [K11(99.8)]	99.8	1	-1.25086	0.484114	-0.159839	0.74953	0.522174	0.945958	1.08225	0.297339	1.27011	0.800701	1.03461	1.14809	0.715984	1.44852	0.381904	0.212773	0.0882714	2.45194	0.123943	1.47746	0.0799164	1.9893	0.0781876	2.21799	0.715984	1.44852	0.381904	0.212773	0.0882714	2.45194		1.47746		1.9893		2.21799	47.8615	40.2215	131.593
350	P28288	ABCD3	ATP-binding cassette sub-family D member 3	Homo sapiens OX=9606	[K].MTITEQKYEGEYR.[Y]	K260	1xAcetyl [K7(100)]	100	5	0.371018	-0.0775361	0.00478425	0.275228	0.9413	0.995121	0.282659	0.501259	0.437355	0.367418	0.519536	0.438258	0.309174	0.256143	0.547411	0.455108	0.531029	0.343681	0.417846	0.316989	0.734424	0.304649	0.529642	0.346874	0.309174	0.256143	0.547411	0.455108	0.531029	0.343681	0.417846	0.316989	0.734424	0.304649	0.529642	0.346874	13.2663	13.0207	30.2901	19.4102
351	Q15417	CNN3	Calponin-3	Homo sapiens OX=9606	[-].MTHFNKGPSYGLSAEVK.[N]	K6	1xMet-loss+Acetyl [N-Term]; 1xAcetyl [K6(100)]	100	4	1.11892	0.658975	0.0110846	0.129197	0.304888	0.840273	0.283102	0.354549	0.428248	0.62674	0.555214	0.472054	0.309753	0.256451	0.441927	0.267171	0.423271	0.433224	0.492169	0.761311	0.437316	0.673111	0.28068	0.663427	0.309753		0.441927		0.423271	0.433224	0.492169	0.761311	0.437316	0.673111	0.28068	0.663427			1.64329	30.3654
352	P09651	HNRNPA1	Heterogeneous nuclear ribonucleoprotein A1	Homo sapiens OX=9606	[-].MSKSESPKEPEQLR.[K]	K3	1xMet-loss+Acetyl [N-Term]; 1xAcetyl [K3(100)]	100	19	0.478879	1.2248	1.03813	0.54455	0.79807	0.947563	0.652222	1.78044	2.49052	1.92558	2.3817	2.72557	0.381291	0.923152	0.212098	3.34878	0.143107	4.83793	0.18656	3.66459	1.04285	3.72055	0.602116	4.84903	0.381291	0.923152	0.212098	3.34878		4.83793	0.18656	3.66459	1.04285	3.72055	0.602116	4.84903	58.746	124.574		127.72
353	P21333	FLNA	Filamin-A	Homo sapiens OX=9606	[R].MSHLKVGSAADIPINISETDLSLLTATVVPPSGR.[E]	K1964	1xOxidation [M1]; 1xAcetyl [K5(100)]	100	12	-1.48896	-0.84259	0.180678	0.0315391	0.638246	0.888893	1.50446	1.27449	2.58507	0.553873	0.853083	2.75848	1.4083	1.60062	1.80362	0.745353	1.6086	3.56155	0.697608	0.410138	0.296566	1.4096	2.25905	3.25792	1.4083	1.60062	1.80362	0.745353	1.6086	3.56155	0.697608		0.296566	1.4096	2.25905	3.25792	9.0392	58.7146	53.4197
354	P21333	FLNA	Filamin-A	Homo sapiens OX=9606	[R].MSHLKVGSAADIPINISETDLSLLTATVVPPSGR.[E]	K1964	1xAcetyl [K5(100)]	100	8	0.219561	-0.448755	-0.689018	0.802526	0.579342	0.656394	0.963108	0.582136	1.26289	1.28113	0.455574	0.85326	0.358026	1.56819	0.669088	0.495184	0.654658	1.87112	0.343	2.21926	0.283265	0.627884	0.34654	1.35998		1.56819	0.669088	0.495184	0.654658	1.87112	0.343	2.21926		0.627884	0.34654	1.35998		21.1238	68.1113	103.558
355	P08865	RPSA	40S ribosomal protein SA	Homo sapiens OX=9606	[-].MSGALDVLQMKEEDVLK.[F]	K11	1xOxidation [M10]; 1xMet-loss+Acetyl [N-Term]; 1xAcetyl [K11(100)]	100	20	-0.819151	-0.401798	0.429949	0.590346	0.947729	0.799628	12.1605	6.94505	9.5971	5.45636	7.54533	13.3919	2.27283	22.0482	2.1303	11.7598	2.0589	17.1353	1.75849	9.15424	1.02005	14.0706	2.6535	24.1303	2.27283	22.0482	2.1303	11.7598	2.0589	17.1353	1.75849	9.15424	1.02005	14.0706	2.6535	24.1303	114.989	98.0422	111.082	95.8437
356	P08865	RPSA	40S ribosomal protein SA	Homo sapiens OX=9606	[-].MSGALDVLQMKEEDVLK.[F]	K11	1xMet-loss+Acetyl [N-Term]; 1xAcetyl [K11(100)]	100	3	-0.655897	-0.0686792	0.193393	0.120669	0.887035	0.96846	0.681129	0.379401	0.68686	0.430302	0.437126	0.700943	0.592781	0.769478	0.569076	0.189725	0.374524	0.999195	0.467992	0.392611	0.132304	0.741947	0.655858	0.746027	0.592781	0.769478	0.569076		0.374524	0.999195	0.467992	0.392611	0.132304	0.741947	0.655858	0.746027	18.3436		64.3086	12.3874
357	Q03135	CAV1	Caveolin-1	Homo sapiens OX=9606	[-].MSGGKYVDSEGHLYTVPIR.[E]	K5	1xMet-loss+Acetyl [N-Term]; 1xAcetyl [K5(100)]	100	24	0.416458	-0.11135	0.156587	0.782786	0.915251	0.780623	5.69304	13.8036	10.3036	7.07927	14.7059	11.5015	8.80992	2.57617	15.1354	12.4718	12.7851	7.82206	10.1919	3.96665	22.0883	7.32355	14.3359	8.66713	8.80992	2.57617	15.1354	12.4718	12.7851	7.82206	10.1919	3.96665	22.0883	7.32355	14.3359	8.66713	77.4265	13.6448	34.0597	62.1801
358	P62318	SNRPD3	Small nuclear ribonucleoprotein Sm D3	Homo sapiens OX=9606	[-].MSIGVPIKVLHEAEGHIVTCETNTGEVYR.[G]	K8	1xCarbamidomethyl [C20]; 1xMet-loss+Acetyl [N-Term]; 1xAcetyl [K8(100)]	100	5	-1.27331	0.132435	-1.02109	0.166464	0.840032	0.410062	1.01362	0.743271	1.06074	0.486254	0.894278	0.604731	0.993082	1.03415	1.11131	0.375232	1.3476	0.773885	0.732557	0.23995	0.347746	1.44081	0.940127	0.269335	0.993082	1.03415	1.11131	0.375232	1.3476	0.773885	0.732557		0.347746	1.44081	0.940127	0.269335	2.86512	70.0264	38.2448
359	Q06830	PRDX1	Peroxiredoxin-1	Homo sapiens OX=9606	[-].MSSGNAKIGHPAPNFK.[A]	K7	1xMet-loss+Acetyl [N-Term]; 1xAcetyl [K7(100)]	100	13	0.833535	0.75435	1.20641	0.571828	0.932093	0.872064	1.05647	2.67226	3.67969	3.12921	3.02019	2.91933	0.164587	1.94836	0.160364	5.18415	0.102177	7.2572	0.167185	6.09124	0.420977	5.6194	0.780693	5.05796	0.164587	1.94836	0.160364	5.18415	0.102177	7.2572	0.167185	6.09124	0.420977	5.6194	0.780693	5.05796	119.389	132.935	137.494	133.866
360	Q12946	FOXF1	Forkhead box protein F1	Homo sapiens OX=9606	[-].MSSAPEKQQPPHGGGGGGGGGGGAAMDPASSGPSK.[A]	K7	1xOxidation [M26]; 1xMet-loss+Acetyl [N-Term]; 1xAcetyl [K7(100)]	100	19	2.0559	0.652327	-0.395949	0.4204	0.813071	0.580881	0.537062	4.85942	8.80052	3.04141	3.45956	2.9165	0.211749	0.862375	0.259609	9.45923	0.17163	17.4294	0.573	5.50981	1.03008	5.88904	0.313005	5.52		0.862375		9.45923		17.4294		5.50981	1.03008	5.88904	0.313005	5.52
361	Q12946	FOXF1	Forkhead box protein F1	Homo sapiens OX=9606	[-].MSSAPEKQQPPHGGGGGGGGGGGAAMDPASSGPSK.[A]	K7	1xMet-loss+Acetyl [N-Term]; 1xAcetyl [K7(100)]	100	13	1.71666	0.422911	0.0428422	0.4309	0.863966	0.71808	1.0628	7.00713	9.79046	5.0995	5.50091	5.36198	0.541615	1.58398	0.508066	13.5062	0.277323	19.3036	1.00839	9.19061	1.26689	9.73492	0.558864	10.1651		1.58398		13.5062		19.3036		9.19061	1.26689	9.73492	0.558864	10.1651
362	P00558	PGK1	Phosphoglycerate kinase 1	Homo sapiens OX=9606	[-].MSLSNKLTLDKLDVK.[G]	K6	1xMet-loss+Acetyl [N-Term]; 1xAcetyl [K6(100)]	100	1	-0.771217	0.579558	0.233479	0.169706	0.492821	0.767315	0.844453	0.38256	0.483754	0.490429	0.631379	0.55188	1.00006	0.688847	0.456301	0.308819	0.325811	0.641697	0.553846	0.427013	0.341641	0.921116	0.427004	0.676756	1.00006	0.688847	0.456302			0.641697	0.553846			0.921116	0.427004	0.676756	26.0594
363	Q00839	HNRNPU	Heterogeneous nuclear ribonucleoprotein U	Homo sapiens OX=9606	[-].MSSSPVNVKK.[L]	K9	1xMet-loss+Acetyl [N-Term]; 1xAcetyl [K9(99.7)]	99.7	16	0.599201	0.182035	0.195292	0.455443	0.67829	0.639442	10.1652	12.3183	12.6613	16.4078	13.9608	14.9896	8.09378	12.2367	10.0203	14.6163	11.4125	13.9102	9.93239	22.8832	11.4302	16.4915	10.9179	19.0613	8.09378	12.2367	10.0203	14.6163	11.4125	13.9102	9.93239	22.8832	11.4302	16.4915	10.9179	19.0613	28.8185	26.3819	13.9487	55.8125
364	Q5VYK3	ECPAS	Proteasome adapter and scaffold protein ECM29	Homo sapiens OX=9606	[K].LLQKLNGWYMEK.[E]	K1442	1xOxidation [M10]; 1xAcetyl [K4(100)]	100	3	-0.554772	0.383885	-0.528273	0.0171707	0.683039	0.508448	1.0717	0.378664	0.452178	0.728929	0.52259	0.272369	1.11712	1.02629	0.532274	0.225053	0.227339	0.677017	0.726077	0.731781	0.785538	0.259642	0.28602	0.258717	1.11712	1.02629	0.532274		0.227339	0.677017	0.726077	0.731781	0.785538		0.28602		5.99282		70.3196	0.553324
365	Q15075	EEA1	Early endosome antigen 1	Homo sapiens OX=9606	[K].LIQELKTAK.[A]	K1081	1xAcetyl [K6(100)]	100	6	-0.490949	-0.245884	-0.199219	0.271958	0.601505	0.553153	0.762993	1.06716	0.726606	0.556327	0.851606	0.618762	0.815728	0.710258	1.41556	0.718755	0.879274	0.573937	0.683423	0.429231	0.810645	0.892568	0.619482	0.618042	0.815728	0.710258	1.41556	0.718755	0.879274	0.573937	0.683423	0.429231	0.810645	0.892568	0.619482	0.618042	9.77441	46.171	29.7142	32.3085
366	Q14152	EIF3A	Eukaryotic translation initiation factor 3 subunit A	Homo sapiens OX=9606	[R].ILQEHEQIKK.[K]	K632	1xAcetyl [K9(99.7)]	99.7	3	-0.311047	-0.723863	0.853497	0.453325	0.511149	0.285547	0.417208	0.584276	0.318167	0.329027	0.345	0.519062	0.509184	0.325232	0.85109	0.317463	0.455492	0.180843	0.354756	0.303298	0.486327	0.203672	0.496799	0.541325	0.509184	0.325232	0.85109	0.317463	0.455492		0.354756	0.303298	0.486327	0.203672	0.496799	0.541325	31.1772	64.581		11.0587
367	P08670	VIM	Vimentin	Homo sapiens OX=9606	[R].LLQDSVDFSLADAINTEFKNTR.[T]	K97	1xDeamidated [N]; 1xAcetyl [K19(100)]	100	4	-0.368186	-0.441327	-0.427182	0.0336603	0.630321	0.042126	0.341911	0.934169	1.33316	0.264659	0.72097	0.993961	0.356442	0.32738	0.683279	1.18506	1.32034	1.34597	0.264069	0.265249	0.43702	1.00492	0.923201	1.06472	0.356442	0.32738	0.683279	1.18506	1.32034	1.34597			0.43702	1.00492	0.923201	1.06472	6.01026	37.9815	1.35929
368	P08670	VIM	Vimentin	Homo sapiens OX=9606	[R].LLQDSVDFSLADAINTEFKNTR.[T]	K97	1xAcetyl [K19(100)]	100	36	-0.772424	-0.923186	-0.241813	0.431267	0.124803	0.541205	13.7705	17.3374	22.6581	6.95622	9.1662	19.4036	6.80414	20.7369	20.1022	14.5725	25.1354	20.1808	6.78089	7.13156	7.5676	10.7648	23.1085	15.6988	6.80414	20.7369	20.1022	14.5725	25.1354	20.1808	6.78089	7.13156	7.5676	10.7648	23.1085	15.6988	71.5437	22.5532	15.4624	3.56462
369	Q9P0K7	RAI14	Ankycorbin	Homo sapiens OX=9606	[R].LLQAVENGDAEKVASLLGK.[K]	K34	1xAcetyl [K12(100)]	100	3	-0.400174	0.495738	-0.647033	0.649388	0.90234	0.913237	0.584159	0.696201	0.924911	0.478657	0.767904	0.849479	0.519714	0.648603	1.15934	0.233062	0.965534	0.884288	0.667214	0.290101	0.538855	0.996953	1.46057	0.238389	0.519714	0.648603	1.15934		0.965534	0.884288	0.667214		0.538855	0.996953	1.46057	0.238389	15.6017		6.21135
370	Q86UU0	BCL9L	B-cell CLL/lymphoma 9-like protein	Homo sapiens OX=9606	[R].IIPSEKPSSTLQYFPK.[S]	K1334	1xAcetyl [K6(100)]	100	25	-0.0480331	-0.401729	-0.0615383	0.909057	0.604835	0.916084	13.3205	16.6219	9.8308	13.0386	13.4578	9.36783	13.9491	12.6919	18.2646	14.9792	12.7276	6.93399	15.1289	10.9483	18.3926	8.52297	11.9601	6.77556	13.9491	12.6919	18.2646	14.9792	12.7276	6.93399	15.1289	10.9483	18.3926	8.52297	11.9601	6.77556	6.67375	13.9764	41.6723	22.6721
371	Q92841	DDX17	Probable ATP-dependent RNA helicase DDX17	Homo sapiens OX=9606	[K].LIQLMEEIMAEKENK.[T]	K417	1xOxidation [M9]; 1xAcetyl [K12(100)]	100	6	-0.884012	0.237282	-0.85046	0.490843	0.693447	0.553098	1.21107	0.753802	1.41715	0.384532	1.1714	0.902392	0.22461	2.19753	0.425203	1.0824	0.911524	1.92277	0.330288	0.438776	0.315436	2.02736	0.377784	1.427		2.19753	0.425203	1.0824	0.911524	1.92277	0.330288	0.438776	0.315436	2.02736	0.377784	1.427		61.6489	50.4577	19.9495
372	Q9H8M2	BRD9	Bromodomain-containing protein 9	Homo sapiens OX=9606	[K].LLPGFTTLGFKDER.[R]	K373	1xAcetyl [K11(100)]	100	10	0.0833513	0.478556	-0.379174	0.901684	0.259464	0.645724	2.4293	2.42584	3.3805	2.14933	3.42998	2.74111	4.11342	0.745178	2.58556	2.26611	4.02764	2.73337	3.23513	1.06354	2.80575	4.05421	3.74383	1.73839	4.11342	0.745178	2.58556	2.26611	4.02764	2.73337	3.23513	1.06354	2.80575	4.05421	3.74383	1.73839	98.0409	9.31161	27.0725	71.4429
373	Q15631	TSN	Translin	Homo sapiens OX=9606	[R].LLNLKNDSLR.[K]	K187	1xAcetyl [K5(100)]	100	3	0.204649	0.760995	-0.660798	0.566022	0.021678	0.325935	1.03836	0.748254	1.09065	1.19846	1.27033	0.662166	1.18607	0.890641	0.739751	0.756756	0.765863	1.41543	1.38126	1.01566	1.34801	1.19265	0.593218	0.731114	1.18607	0.890641	0.739751	0.756756	0.765863	1.41543	1.38126	1.01566	1.34801	1.19265	0.593218	0.731114	20.1184	1.60693	42.1139	21.5708
374	P11021	HSPA5	Endoplasmic reticulum chaperone BiP	Homo sapiens OX=9606	[R].IINEPTAAAIAYGLDKR.[E]	K213	1xAcetyl [K16(100)]	100	10	-0.235394	0.136892	-0.0272309	0.898496	0.713977	0.884646	5.97551	3.52717	3.52453	5.50489	4.14075	3.33291	4.09327	7.85776	3.58613	3.46822	4.58683	2.46223	2.8412	8.16857	5.59308	2.68843	3.81546	2.85036	4.09327	7.85776	3.58613	3.46822	4.58683	2.46223	2.8412	8.16857	5.59309	2.68843	3.81546	2.85036	44.5466	2.36392	42.6247	68.4304
375	P54727	RAD23B	UV excision repair protein RAD23 homolog B	Homo sapiens OX=9606	[K].ILNDDTALKEYK.[I]	K60	1xAcetyl [K9(100)]	100	2	1.23149	-0.370742	0.0655566	0.15437	0.58558	0.957306	0.452933	0.908411	0.358847	0.941652	0.593768	0.364172	0.664649	0.241217	0.420953	1.39587	0.446682	0.271013	0.994164	0.88914	0.627019	0.560517	0.371063	0.357281	0.664649	0.241217	0.420953	1.39587	0.446682	0.271013	0.994164	0.88914	0.627019	0.560517	0.371063	0.357281	66.105	75.8874	34.6156	7.88645
376	Q9NR19	ACSS2	Acetyl-coenzyme A synthetase, cytoplasmic	Homo sapiens OX=9606	[R].LLMKFGDEPVTK.[H]	K418	1xOxidation [M3]; 1xAcetyl [K4(100)]	100	14	0.0566481	0.382823	-0.265046	0.953346	0.470985	0.729672	5.344	4.07414	3.91812	5.58277	5.38319	3.13326	7.82285	2.86515	4.80592	3.34237	5.58817	2.24806	8.21383	2.9517	6.67519	4.09119	4.19044	2.07608	7.82285	2.86515	4.80592	3.34237	5.58817	2.24806	8.21383	2.9517	6.67519	4.09119	4.19044	2.07608	65.5992	25.4014	60.2793	66.6495
377	Q9NR19	ACSS2	Acetyl-coenzyme A synthetase, cytoplasmic	Homo sapiens OX=9606	[R].LLMKFGDEPVTK.[H]	K418	1xAcetyl [K4(100)]	100	15	0.566138	-0.254685	-0.120061	0.445486	0.762728	0.617324	6.92414	8.67373	6.62713	9.67103	6.83852	6.09402	9.43117	4.41711	13.1633	4.18416	7.31596	5.9383	11.1582	8.18387	9.67963	3.99741	6.68883	5.4992	9.43117	4.41711	13.1633	4.18416	7.31596	5.9383	11.1582	8.18387	9.67963	3.99741	6.68883	5.49919	51.2046	73.2003	14.6995	21.7473
378	P84098	RPL19	60S ribosomal protein L19	Homo sapiens OX=9606	[R].ILMEHIHKLK.[A]	K144	1xOxidation [M3]; 1xAcetyl [K8(100)]	100	3	-0.228995	-0.0914999	-0.451257	0.890396	0.991391	0.650703	0.722493	0.715342	0.63274	0.666181	0.7119	0.511835	0.918831	0.526155	0.602689	0.827994	0.688629	0.576851	0.969246	0.363117	0.971181	0.452618	0.73426	0.289411	0.918831	0.526155	0.602689	0.827994	0.688629	0.576851	0.969246	0.363117	0.971181	0.452618	0.73426	0.289411	38.4314	22.2711	12.4915	64.3364
379	P84098	RPL19	60S ribosomal protein L19	Homo sapiens OX=9606	[R].ILMEHIHKLK.[A]	K144	1xAcetyl [K8(100)]	100	7	0.0199423	-0.24977	0.116769	0.940163	0.592034	0.859549	2.11097	2.06887	2.11444	2.0193	1.67585	2.35215	1.20271	3.01923	1.47318	2.66456	1.39446	2.83442	1.43235	2.60624	1.49712	1.85459	1.41108	3.29322	1.20271	3.01923	1.47318	2.66456	1.39446	2.83442	1.43235	2.60624	1.49712	1.85459	1.41108	3.29322	60.8475	40.7194	48.155	41.1066
380	P49756	RBM25	RNA-binding protein 25	Homo sapiens OX=9606	[R].LLIYETEAKK.[I]	K837	1xAcetyl [K9(99.8)]	99.8	2	1.44659	0.383472	-0.30681	0.134021	0.505776	0.726189	0.35063	1.22827	0.725017	0.907723	1.52712	0.611088	0.480024	0.221236	0.856565	1.59997	0.550803	0.899231	0.720627	1.09482	1.52954	1.5247	0.834076	0.3881	0.480024	0.221236	0.856565	1.59997	0.550803	0.899231	0.720627	1.09482	1.52954	1.5247	0.834076	0.3881	52.1892	42.7976	33.9821	29.1489
381	Q9H9J2	MRPL44	39S ribosomal protein L44, mitochondrial	Homo sapiens OX=9606	[K].IINPMGLLVEELKK.[R]	K246	1xAcetyl [K13(99.8)]	99.8	4	-0.221978	-2.32794	0.443799	0.772685	0.00240692	0.121586	0.126929	0.221344	0.276604	0.176861	0.0444237	0.378041	0.0823889	0.17147	0.214722	0.227966	0.269152	0.284056	0.321412	0.032311	0.0500594	0.0387881	0.416345	0.339736	0.0823889	0.17147	0.214722	0.227966	0.269152	0.284056	0.321412		0.0500594	0.0387881	0.416345	0.339736	49.6258	4.23108	3.80984
382	Q9Y5M8	SRPRB	Signal recognition particle receptor subunit beta	Homo sapiens OX=9606	[K].LIQQQLEKELNTLR.[V]	K199	1xAcetyl [K8(100)]	100	3	-0.945918	-1.34827	0.524345	0.52969	0.471356	0.347264	1.84912	1.59369	1.82615	1.21679	0.86858	2.52177	2.18676	1.51148	2.11624	1.07114	1.29517	2.35714	1.98485	0.448721	0.232379	1.50478	2.73146	2.31209	2.18677	1.51148	2.11624	1.07114	1.29517	2.35714	1.98485	0.448721	0.232379	1.50478	2.73146	2.31209	25.823	46.3703	41.1207	89.2686
383	Q15717	ELAVL1	ELAV-like protein 1	Homo sapiens OX=9606	[K].ILQVSFKTNK.[S]	K320	1xAcetyl [K7(100)]	100	4	0.425511	0.203785	0.389974	0.57456	0.968859	0.567785	0.469131	0.657738	0.411267	0.66539	0.677581	0.519073	0.347642	0.59062	0.288285	1.02719	0.280749	0.541785	0.396347	0.934432	0.420049	0.935112	0.428184	0.609962	0.347642	0.59062	0.288285	1.02719	0.280749	0.541785	0.396347	0.934432	0.420049	0.935112	0.428184	0.609962	36.6233	79.4365	44.8809	57.1821
384	Q7Z5K2	WAPL	Wings apart-like protein homolog	Homo sapiens OX=9606	[K].LITSDKVENFHEEHEK.[N]	K168	1xAcetyl [K6(100)]	100	4	0.0915444	0.366209	-0.470393	0.955726	0.553661	0.534948	0.772277	0.93137	1.39054	0.806846	1.28451	1.03852	1.1656	0.378953	1.05681	0.80593	1.70804	1.07304	1.19353	0.420162	1.76917	0.799843	1.39026	0.686773	1.1656	0.378953	1.05681	0.80593	1.70804	1.07304	1.19353	0.420162	1.76917	0.799843	1.39026	0.686773	72.0263	19.0474	32.2907	67.7769
385	P12111	COL6A3	Collagen alpha-3(VI) chain	Homo sapiens OX=9606	[K].LLTPITTLTSEQIQKLLASTR.[Y]	K1418	1xAcetyl [K15(100)]	100	5	-0.655992	-0.649404	0.264968	0.361379	0.837199	0.806092	0.322696	0.361519	0.605252	0.198617	0.303794	0.671716	0.223981	0.421412	0.23638	0.486657	0.370862	0.839641	0.160772	0.236462	0.090409	0.51718	0.631769	0.711663	0.223981	0.421412	0.23638	0.486657	0.370862	0.839641	0.160772	0.236462	0.090409	0.51718	0.631769	0.711663	43.262	48.9525	54.7668	26.9466
386	P82650	MRPS22	28S ribosomal protein S22, mitochondrial	Homo sapiens OX=9606	[K].ILTPIIFKEENLR.[T]	K211	1xAcetyl [K8(100)]	100	2	0.363198	0.972781	-0.352045	0.965557	0.281115	0.836276	0.52437	0.327038	0.589446	0.506947	0.660205	0.494128	0.874664	0.174077	0.402998	0.251078	0.87764	0.301252	0.578246	0.435649	0.874967	0.445443	0.78026	0.207996	0.874664		0.402998	0.251078	0.87764	0.301252	0.578246	0.435649	0.874967	0.445443	0.78026	0.207996		32.8474	69.1442	19.89
387	P07237	P4HB	Protein disulfide-isomerase	Homo sapiens OX=9606	[R].LITLEEEMTKYKPESEELTAER.[I]	K326	1xOxidation [M8]; 1xAcetyl [K10(100)]	100	11	-0.303105	0.0677148	-0.484023	0.854528	0.785228	0.219108	2.0607	3.00549	3.9531	1.87909	3.42588	2.8017	2.17421	1.94719	2.92786	3.08311	4.56354	3.34266	2.74504	1.01315	2.07632	4.77544	3.0287	2.5747	2.17421	1.94719	2.92785	3.08311	4.56354	3.34266	2.74504	1.01315	2.07632	4.77544	3.0287	2.5747	7.7902	3.65279	21.8384	65.1714
388	P07237	P4HB	Protein disulfide-isomerase	Homo sapiens OX=9606	[R].LITLEEEMTKYKPESEELTAER.[I]	K326	1xAcetyl [K10(100)]	100	3	-1.55352	-2.20562	-0.0139155	0.223318	0.0699762	0.857952	2.25964	1.8338	1.43327	0.849368	0.387857	1.3321	1.57362	2.94566	1.42985	2.23774	1.93016	0.936389	1.27767	0.421066	0.395347	0.380368	1.29158	1.37262	1.57362	2.94566	1.42985	2.23774	1.93016	0.936389	1.27767		0.395347		1.29158	1.37262	42.9348	31.1521	49.0277
389	Q147X3	NAA30	N-alpha-acetyltransferase 30	Homo sapiens OX=9606	[R].LITKDLSEPYSIYTYR.[Y]	K233	1xAcetyl [K4(100)]	100	14	0.353307	-0.0265449	-0.51436	0.4802	0.956201	0.409804	12.5203	13.0165	13.8608	15.8006	12.7285	9.84954	15.3245	9.71607	16.4294	9.6036	16.7227	10.9989	13.2182	18.383	9.57675	15.8802	7.23029	12.4688	15.3246	9.71606	16.4294	9.6036	16.7227	10.9989	13.2182	18.383	9.57675	15.8802	7.23029	12.4688	31.6749	37.0804	29.1998	23.1137
390	Q9UMS4	PRPF19	Pre-mRNA-processing factor 19	Homo sapiens OX=9606	[K].ILTGGADKNVVVFDK.[S]	K244	1xAcetyl [K8(100)]	100	11	-0.260269	0.14837	0.130372	0.668786	0.77912	0.858404	5.06443	5.33882	2.86888	3.83042	6.31477	3.20554	7.41625	2.71261	6.74733	3.9303	3.90402	1.83373	4.63543	3.02541	9.01684	3.61269	4.50877	1.90231	7.41625	2.71261	6.74733	3.9303	3.90402	1.83373	4.63543	3.02541	9.01684	3.61269	4.50877	1.90231	65.6732	37.3105	51.0275	29.7216
391	Q13564	NAE1	NEDD8-activating enzyme E1 regulatory subunit	Homo sapiens OX=9606	[K].LLQSIGQAPESISEKELK.[L]	K378	1xAcetyl [K15(100)]	100	6	-0.10245	-1.21102	0.392619	0.836	0.51126	0.831716	29.1858	1.05137	0.8198	40.0509	0.273583	0.947483	3.10357	55.268	2.01209	0.0906404	1.26517	0.374429	1.90307	78.1987	0.475618	0.0715487	1.23267	0.662295	3.10357	55.268	2.01209		1.26517	0.374429	1.90307	78.1988	0.475618		1.23267	0.662295	126.383		76.8295	134.702
392	P27824	CANX	Calnexin	Homo sapiens OX=9606	[K].LLSKTPELNLDQFHDK.[T]	K170	1xAcetyl [K4(100)]	100	6	-4.36484	-1.02694	2.04256	0.407256	0.918343	0.193718	46.4012	1.7172	0.214004	0.849859	1.92479	0.949018	2.63813	90.1643	2.13374	1.30066	0.178976	0.249032	1.25228	0.447439	3.66733	0.182254	0.569326	1.32871	2.63813	90.1643	2.13374	1.30066			1.25228		3.66733			1.32871	133.381	34.3048
393	O94874	UFL1	E3 UFM1-protein ligase 1	Homo sapiens OX=9606	[K].ILSKLSEETK.[V]	K614	1xAcetyl [K4(100)]	100	2	-0.125791	0.517445	0.318819	0.919629	0.475138	0.602121	0.26516	0.349707	0.280635	0.245891	0.488096	0.389771	0.386631	0.143689	0.460644	0.238769	0.310432	0.250839	0.363357	0.128426	0.601574	0.374617	0.5652	0.214342	0.386631	0.143689	0.460644	0.238769	0.310432	0.250839	0.363357		0.601574	0.374617	0.5652	0.214342	64.7855	44.8632	15.0155
394	P14618	PKM	Pyruvate kinase PKM	Homo sapiens OX=9606	[K].IISKIENHEGVR.[R]	K270	1xAcetyl [K4(100)]	100	5	-0.343801	-2.91695	-0.490672	0.21424	0.0100402	0.173023	2.03234	2.35521	0.246362	1.61342	0.369512	0.178171	2.13087	1.93381	2.38498	2.32544	0.239472	0.253251	1.82476	1.40209	0.171253	0.567771	0.210221	0.146122	2.13087	1.93381	2.38498	2.32544		0.253251	1.82476	1.40209	0.171253	0.567771			6.85621	1.78758		18.524
395	Q9BWE0	REPIN1	Replication initiator 1	Homo sapiens OX=9606	[R].LLSGPSQESPQTLGKESR.[G]	K33	1xAcetyl [K15(100)]	100	13	0.346876	-0.432956	0.251459	0.492031	0.559391	0.782481	1.65585	1.8804	1.43911	2.11412	1.43366	1.72463	1.33628	1.97541	1.44103	2.31977	0.870599	2.00762	1.6671	2.56114	0.963378	1.90395	1.01926	2.43001	1.33628	1.97541	1.44103	2.31977	0.870599	2.00762	1.6671	2.56114	0.963378	1.90395	1.01926	2.43001	27.2931	33.044	55.8677	29.9029
396	Q16666	IFI16	Gamma-interferon-inducible protein 16	Homo sapiens OX=9606	[K].LISEMHSFIQIKK.[K]	K389	1xAcetyl [K12(99.8)]	99.8	1	0.427785	-0.625367	0.0674418	0.832537	0.711754	0.734991	0.487033	0.890729	0.36778	0.55864	0.710813	0.478694	0.757808	0.216257	0.959791	0.821668	0.387346	0.348214	0.683301	0.43398	1.12776	0.293865	0.763388	0.194001	0.757808	0.216257	0.959791	0.821668			0.683301		1.12776		0.763388		78.626	10.9649
397	Q9BTV4	TMEM43	Transmembrane protein 43	Homo sapiens OX=9606	[K].LLSDPNYGVHLPAVKLR.[R]	K114	1xAcetyl [K15(100)]	100	2	-0.639246	0.297688	0.369073	0.54061	0.654681	0.545714	1.34834	0.702158	0.724209	0.659844	0.845901	1.01907	2.27018	0.426495	0.907288	0.497028	0.76052	0.687898	0.850284	0.469403	1.03091	0.660893	1.42631	0.611822	2.27018		0.907288	0.497028	0.76052	0.687898	0.850284		1.03091	0.660893	1.42631	0.611822		41.3152	7.09072
398	Q9UK39	NOCT	Nocturnin	Homo sapiens OX=9606	[K].LLSADGQSEPPYTTWKIR.[T]	K365	1xAcetyl [K16(100)]	100	2	-1.9545	-0.0905365	0.536595	0.38915	0.817615	0.634787	1.50876	0.494206	1.12318	0.268125	0.594048	1.64264	0.374359	2.64317	0.431542	0.55687	0.605234	1.64112	0.34572	0.19053	0.218647	0.969449	0.862658	2.42263	0.374359	2.64317	0.431542	0.55687	0.605234	1.64112	0.34572			0.969449	0.862658	2.42263	106.331	17.9318	65.2152
399	Q9Y490	TLN1	Talin-1	Homo sapiens OX=9606	[K].LLSAAKILADATAK.[M]	K861	1xAcetyl [K6(100)]	100	5	-0.317483	0.12357	-0.240702	0.549982	0.735018	0.829968	2.95488	1.72894	1.92443	2.3749	2.1798	1.66975	2.32862	3.58115	1.98387	1.47402	1.17889	2.66997	1.85518	2.89462	1.04805	3.31155	0.939339	2.40016	2.32862	3.58115	1.98387	1.47402	1.17889	2.66997	1.85518	2.89462	1.04805	3.31155	0.939339	2.40016	29.9733	20.8519	54.7878	30.9485
400	Q13177	PAK2	Serine/threonine-protein kinase PAK 2	Homo sapiens OX=9606	[K].IISIFSGTEKGSK.[K]	K62	1xAcetyl [K10(100)]	100	9	0.192797	0.333234	0.436469	0.845933	0.540222	0.0466812	3.59895	4.31781	2.47499	3.9128	5.71522	3.34356	4.85465	2.34325	4.78689	3.84874	2.63965	2.31033	4.58282	3.24279	7.56516	3.86528	3.44716	3.23996	4.85465	2.34325	4.78689	3.84874	2.63965	2.31033	4.58282	3.24279	7.56516	3.86528	3.44716	3.23996	49.3429	15.3637	9.40861	24.2165
401	Q9Y230	RUVBL2	RuvB-like 2	Homo sapiens OX=9606	[R].LLIVSTTPYSEKDTK.[Q]	K365	1xAcetyl [K12(100)]	100	6	-0.134792	-0.30817	0.319851	0.549813	0.0466147	0.573222	1.06134	1.19125	0.586673	0.972592	0.962618	0.70186	1.10814	1.01454	1.15927	1.22324	0.756094	0.417252	1.08793	0.857255	0.922676	1.00256	0.668913	0.734808	1.10814	1.01454	1.15927	1.22324	0.756094	0.417252	1.08793	0.857255	0.922676	1.00256	0.668913	0.734808	6.23603	3.79724	40.8399	16.7706
402	Q15149	PLEC	Plectin	Homo sapiens OX=9606	[K].IIITVVEEQEQKGR.[L]	K3106	1xAcetyl [K12(100)]	100	6	0.644596	0.463108	-0.296697	0.387842	0.470617	0.0269445	1.35378	1.52717	1.6509	2.03308	1.9827	1.34407	1.81435	0.893204	1.01281	2.04154	1.68996	1.61185	2.44883	1.61733	1.9392	2.0262	1.3775	1.31063	1.81435	0.893204	1.01281	2.04154	1.68996	1.61185	2.44883	1.61733	1.9392	2.0262	1.3775	1.31063	48.1134	47.6318	3.34569	28.9198
403	Q96AB3	ISOC2	Isochorismatase domain-containing protein 2	Homo sapiens OX=9606	[K].LIKEPAPDSGLLGLFQGQNSLLH.[-]	K185	1xAcetyl [K3(100)]	100	7	-0.217844	-0.739101	-0.281151	0.722401	0.440055	0.318794	0.30242	0.370284	0.907471	0.227964	0.197234	0.753367	0.470006	0.134835	0.548363	0.192205	0.95536	0.859581	0.29947	0.156458	0.229946	0.164522	0.860235	0.646498	0.470006		0.548363	0.192205	0.95536	0.859581	0.29947		0.229946	0.164522	0.860235	0.646498		68.0131	7.4631
404	P12004	PCNA	Proliferating cell nuclear antigen	Homo sapiens OX=9606	[K].ILKCAGNEDIITLR.[A]	K80	1xCarbamidomethyl [C4]; 1xAcetyl [K3(100)]	100	14	-0.109062	0.260008	-0.683732	0.811637	0.772553	0.440316	6.60919	5.47291	6.20741	5.32393	7.46099	3.6206	10.7353	2.48308	8.58082	2.36501	8.77678	3.63803	7.65374	2.99412	12.6152	2.30679	4.47705	2.76415	10.7353	2.48308	8.58082	2.36501	8.77678	3.63803	7.65374	2.99412	12.6152	2.30679	4.47705	2.76415	88.2892	80.309	58.5373	61.8874
405	Q15019	SEPTIN2	Septin-2	Homo sapiens OX=9606	[R].LLKASIPFSVVGSNQLIEAK.[G]	K232	1xAcetyl [K3(100)]	100	2	0.00899361	0.31028	0.12115	0.791092	0.602643	0.8587	0.523675	0.519359	0.404811	0.425688	0.730348	0.436374	0.840228	0.207123	0.521527	0.51719	0.291821	0.517801	0.496373	0.355003	0.385807	1.07489	0.328284	0.544464	0.840228		0.521527	0.51719	0.291821	0.517801	0.496373	0.355003	0.385807	1.07489	0.328284	0.544464		0.590538	39.4732	23.4828
406	Q13561	DCTN2	Dynactin subunit 2	Homo sapiens OX=9606	[R].LLHEVQELTTEVEKIK.[T]	K119	1xAcetyl [K14(100)]	100	2	-0.732755	-0.809394	0.249693	0.928623	0.320833	0.856916	3.65148	0.249659	1.52989	3.22551	0.133104	1.2691	0.665871	6.63709	0.338709	0.16061	0.356193	2.70358	0.258424	6.19259	0.134981	0.131227	0.76978	1.76843	0.665871	6.63709			0.356193	2.70358		6.19259			0.76978	1.76843	115.632		108.495
407	Q6UB35	MTHFD1L	Monofunctional C1-tetrahydrofolate synthase, mitochondrial	Homo sapiens OX=9606	[R].ILHENTQTDKALYNR.[L]	K516	1xAcetyl [K10(100)]	100	7	0.141561	-0.0541011	-0.157484	0.756774	0.925093	0.81098	0.336198	0.656525	0.661721	0.36619	0.635117	0.615992	0.405328	0.267067	0.517765	0.795285	0.682348	0.641094	0.414914	0.317466	0.781254	0.48898	0.782706	0.449277	0.405328	0.267067	0.517765	0.795285	0.682348	0.641094	0.414914	0.317466	0.781254	0.48898	0.782706	0.449277	29.0796	29.8901	4.40833	18.8171
408	P53004	BLVRA	Biliverdin reductase A	Homo sapiens OX=9606	[K].LLGQFSEKELAAEK.[K]	K269	1xAcetyl [K8(100)]	100	27	0.0257092	0.228944	-0.486874	0.848748	0.995778	0.343676	120.38	84.6697	87.1373	103.203	85.0994	61.8954	192.761	48	141.936	27.4033	104.522	69.7527	135.8	70.6056	128.683	41.5157	72.7933	50.9976	192.761	48	141.936	27.4033	104.522	69.7527	135.8	70.6055	128.683	41.5157	72.7933	50.9976	85.0316	95.6504	28.2149	44.669
409	O15212	PFDN6	Prefoldin subunit 6	Homo sapiens OX=9606	[K].LLGPVLVKQELGEAR.[A]	K66	1xAcetyl [K8(100)]	100	5	0.103434	-0.398195	-0.468808	0.980952	0.10612	0.343487	1.47791	1.04872	0.836732	1.49543	0.793503	0.592803	2.05098	0.904833	1.13528	0.962164	1.02402	0.649445	1.80263	1.18822	0.767053	0.819954	0.657599	0.528006	2.05098	0.904833	1.13528	0.962164	1.02402	0.649445	1.80263	1.18822	0.767053	0.819954	0.657599	0.528006	54.8377	11.6727	31.6549	29.0518
410	Q12931	TRAP1	Heat shock protein 75 kDa, mitochondrial	Homo sapiens OX=9606	[R].LIKFFIDQSK.[K]	K424	1xAcetyl [K3(100)]	100	5	0.211302	-0.198111	-0.630256	0.649628	0.565374	0.451251	1.9633	2.94976	4.07643	2.22701	2.61585	2.52525	2.40439	1.52221	3.01795	2.88157	5.61409	2.53877	2.45918	1.99483	3.10033	2.13137	3.17931	1.87119	2.40439		3.01795	2.88157	5.61409	2.53877	2.45918	1.99483	3.10032	2.13136	3.17931	1.87119		3.26922	53.3453	14.7438
411	P62906	RPL10A	60S ribosomal protein L10a	Homo sapiens OX=9606	[R].ILGPGLNKAGK.[F]	K130	1xAcetyl [K8(100)]	100	3	0.0626091	-0.153065	0.0534272	0.771986	0.872339	0.922121	0.733208	1.00612	0.646494	0.914027	1.13927	0.690778	0.580139	0.886276	0.830349	1.18189	0.392873	0.900116	0.389945	1.43811	0.429207	1.84934	0.380365	1.00119	0.580139	0.886276	0.830349	1.18189	0.392874	0.900116	0.389945	1.43811	0.429207	1.84934	0.380365	1.00119	29.5239	24.7067	55.4799	81.0878
412	P26641	EEF1G	Elongation factor 1-gamma	Homo sapiens OX=9606	[R].ILGLLDAYLKTR.[T]	K147	1xAcetyl [K10(100)]	100	26	-0.291848	0.934586	-0.480535	0.580424	0.332524	0.440157	14.1084	8.24191	15.4147	10.7176	17.2716	10.8385	8.92156	19.2953	7.8856	8.59822	19.6788	11.1507	10.6597	10.7755	10.1575	24.3856	13.0192	8.65776	8.92156	19.2953	7.8856	8.59822	19.6788	11.1507	10.6597	10.7755	10.1575	24.3856	13.0192	8.65776	51.9928	6.11387	39.1206	0.763495
413	P35579	MYH9	Myosin-9	Homo sapiens OX=9606	[R].IIGLDQVAGMSETALPGAFKTR.[K]	K637	1xAcetyl [K20(100)]	100	2	-0.9089	0.350106	0.742621	0.00956972	0.632371	0.301186	0.803471	0.704267	0.57682	0.428604	1.00553	1.00077	0.778826	0.828116	0.524143	0.884391	0.49715	0.656491	0.401091	0.456117	0.497648	1.51341	0.704442	1.2971	0.778826	0.828116	0.524143	0.884391	0.49715	0.656491	0.401091	0.456117	0.497648	1.51341	0.704442	1.2971	4.33776	36.17	19.5332	9.07814
414	P37837	TALDO1	Transaldolase	Homo sapiens OX=9606	[K].LLGELLQDNAKLVPVLSAK.[A]	K269	1xAcetyl [K11(100)]	100	15	-2.49678	-0.830403	-0.121261	0.0381939	0.426112	0.22493	3.97725	0.835032	4.18501	0.695122	0.464282	3.84658	3.317	4.6375	1.16684	0.503224	4.02686	4.34315	0.71359	0.676654	0.291498	0.637066	3.73233	3.96082	3.317	4.6375	1.16684	0.503224	4.02686	4.34315	0.71359	0.676654	0.291498	0.637066	3.73233	3.96082	23.4769	56.1949	5.344	3.75726
415	Q99584	S100A13	Protein S100-A13	Homo sapiens OX=9606	[R].LIGELAKEIR.[K]	K85	1xAcetyl [K7(100)]	100	4	-0.285466	-0.387763	0.0102653	0.0917504	0.581583	0.899078	6.47717	6.50548	3.67338	5.30573	4.25851	3.48657	6.85379	6.10055	9.92124	3.08973	4.93905	2.40771	5.24421	5.36725	4.7356	3.78142	3.79299	3.18014	6.85379	6.10055	9.92124	3.08973	4.93905	2.40771	5.24421	5.36725	4.7356	3.78142	3.79299	3.18014	8.2231	74.2543	48.727	1.63975
416	P11142	HSPA8	Heat shock cognate 71 kDa protein	Homo sapiens OX=9606	[R].LIGDAAKNQVAMNPTNTVFDAK.[R]	K56	1xOxidation [M12]; 1xAcetyl [K7(100)]	100	1	-1.14348	-1.71115	-0.909053	0.129906	0.12947	0.206301	0.408471	0.894927	0.409754	0.180835	0.289593	0.210639	0.49866	0.318282	1.10748	0.682374	0.51746	0.302048	0.167422	0.194249	0.173959	0.405227	0.217258	0.20402	0.49866	0.318282	1.10748	0.682374	0.51746	0.302048				0.405227	0.217258		31.2254	33.5889	37.1733
417	P11142	HSPA8	Heat shock cognate 71 kDa protein	Homo sapiens OX=9606	[R].LIGDAAKNQVAMNPTNTVFDAK.[R]	K56	1xAcetyl [K7(100)]	100	5	0.510777	-0.399993	0.012724	0.44351	0.179752	0.933021	0.481245	1.18468	0.582924	0.702376	0.903374	0.609558	0.582937	0.379553	1.26135	1.10802	0.420866	0.744982	0.912517	0.492234	0.787767	1.01898	0.380552	0.838564	0.582937		1.26135	1.10802	0.420866	0.744982	0.912517		0.787767	1.01898		0.838564		9.15226	39.3165
418	Q96ST3	SIN3A	Paired amphipathic helix protein Sin3a	Homo sapiens OX=9606	[K].LLFSNTAAQKLR.[G]	K875	1xAcetyl [K10(100)]	100	3	-0.0150931	-0.0975748	0.120981	0.980119	0.860073	0.834069	0.562164	0.618818	0.480992	0.554752	0.56414	0.552532	0.751816	0.372511	0.839311	0.398325	0.644975	0.317008	0.737752	0.371752	0.726107	0.402174	0.804515	0.30055	0.751816		0.839311		0.644975		0.737752		0.726107		0.804515	0.30055
419	Q15149	PLEC	Plectin	Homo sapiens OX=9606	[R].LLFNDVQTLKDGR.[H]	K597	1xAcetyl [K10(100)]	100	7	-0.577171	-0.247062	-0.307588	0.485402	0.416397	0.531084	7.60385	5.08239	5.72893	4.77494	4.22279	4.64217	10.7434	4.4643	5.92809	4.2367	6.82129	4.63656	5.89394	3.65593	4.21285	4.23273	5.59182	3.69252	10.7434	4.4643	5.92809	4.2367	6.82129	4.63656	5.89394	3.65593	4.21285	4.23273	5.59182	3.69252	58.3913	23.532	26.9655	33.1421
420	Q13561	DCTN2	Dynactin subunit 2	Homo sapiens OX=9606	[K].LLGPDAAINLTDPDGALAKR.[L]	K175	1xAcetyl [K19(100)]	100	1	-0.301712	-0.0117478	-0.217103	0.720941	0.956413	0.601919	0.665008	0.456913	0.375537	0.53566	0.445179	0.321053	0.914482	0.415534	0.604787	0.309039	0.448178	0.302896	0.727547	0.343773	0.564765	0.325593	0.372095	0.270011	0.914482	0.415534	0.604787		0.448178		0.727547		0.564765		0.372095		53.0534
421	Q6NUK1	SLC25A24	Calcium-binding mitochondrial carrier protein SCaMC-1	Homo sapiens OX=9606	[K].ILKHEGLGAFYK.[G]	K336	1xAcetyl [K3(100)]	100	5	0.489872	0.485051	0.289026	0.26754	0.675877	0.669777	2.88411	5.98457	5.61852	4.04464	7.36547	6.81947	2.42482	3.34341	3.13465	8.83449	7.23481	4.00224	4.6536	3.43568	7.3554	7.37554	8.63042	5.00852	2.42482	3.34341	3.13465	8.83449	7.23481	4.00224	4.6536	3.43568	7.3554	7.37554	8.63042	5.00852	22.5213	67.3465	40.6827	21.2924
422	O15530	PDPK1	3-phosphoinositide-dependent protein kinase 1	Homo sapiens OX=9606	[K].IIKLEYDFPEKFFPK.[A]	K304	1xAcetyl [K11(100)]	100	3	0.413751	0.232052	-0.900749	0.574043	0.820802	0.196736	0.478022	0.256875	0.82172	0.677381	0.309221	0.433883	0.363619	0.592425	0.381069	0.132681	1.01243	0.631011	0.954083	0.400679	0.148375	0.470068	0.504466	0.3633	0.363619	0.592425	0.381069		1.01243	0.631011	0.954083	0.400679	0.148375	0.470068	0.504466	0.3633	33.8458		32.8217	57.7689
423	Q92797	SYMPK	Symplekin	Homo sapiens OX=9606	[K].LIKLNPIVVK.[E]	K912	1xAcetyl [K3(100)]	100	5	-0.548444	-0.163289	0.144963	0.554001	0.896779	0.799173	1.22345	1.08209	0.713864	0.786327	1.20794	0.800453	1.7871	0.659792	1.42383	0.740358	0.89323	0.534499	1.04526	0.527394	1.9944	0.421481	1.03926	0.561646	1.7871	0.659792	1.42383	0.740358	0.89323	0.534499	1.04526	0.527394	1.9944		1.03926	0.561646	65.1543	44.6624	35.5335	46.569
424	Q9Y4X5	ARIH1	E3 ubiquitin-protein ligase ARIH1	Homo sapiens OX=9606	[R].ILLSHFNWDKEK.[L]	K142	1xAcetyl [K10(100)]	100	4	2.02568	1.62914	0.426962	0.222273	0.107859	0.68831	0.557455	0.596885	0.626367	1.83846	1.69272	0.757136	0.91982	0.19509	0.853815	0.339956	0.903307	0.349427	1.2023	2.47461	1.39616	1.98927	0.809715	0.704557	0.91982		0.853815		0.903307	0.349427	1.2023	2.47461	1.39616	1.98927	0.809715	0.704557			62.5276	48.9355
425	P48735	IDH2	Isocitrate dehydrogenase [NADP], mitochondrial	Homo sapiens OX=9606	[K].LILPHVDIQLKYFDLGLPNR.[D]	K80	1xAcetyl [K11(100)]	100	10	-0.041722	0.967999	-0.718272	0.740381	0.237562	0.475479	0.821394	0.827148	3.89062	0.579627	1.47545	1.95937	0.219078	1.42371	0.476816	1.17748	6.09701	1.68423	0.783567	0.375686	1.30626	1.64463	1.74652	2.17221	0.219078	1.42371	0.476816	1.17748	6.09701	1.68423	0.783567	0.375686	1.30626	1.64463	1.74652	2.17221	103.702	59.8978	80.2007	49.7588
426	P14625	HSP90B1	Endoplasmin	Homo sapiens OX=9606	[K].LIINSLYKNK.[E]	K95	1xAcetyl [K8(100)]	100	6	-0.462117	0.120414	-0.0993509	0.124464	0.904122	0.851983	1.39167	1.50841	1.20261	1.0195	1.57199	1.11298	1.43042	1.35292	1.06172	1.95511	0.875073	1.53015	0.879545	1.15946	1.4369	1.70707	0.84461	1.38136	1.43042	1.35292	1.06172	1.95511	0.875073	1.53015	0.879545	1.15946	1.4369	1.70707	0.84461	1.38136	3.93749	41.8797	38.517	19.4141
427	P15121	AKR1B1	Aldo-keto reductase family 1 member B1	Homo sapiens OX=9606	[R].LLLNNGAKMPILGLGTWK.[S]	K12	1xAcetyl [K8(100)]	100	6	0.196295	-0.59698	-0.101068	0.649391	0.802327	0.870239	1.03168	0.612801	0.529328	0.50565	0.519845	0.467412	0.0722927	1.99107	0.62307	0.602533	0.258601	0.800055	0.247338	0.763962	0.19405	0.845641	0.270872	0.663952	0.0722927	1.99107	0.62307	0.602533	0.258601	0.800055	0.247338	0.763962	0.19405	0.845641	0.270872	0.663952	131.512	2.36981	72.3306	72.2453
428	P52209	PGD	6-phosphogluconate dehydrogenase, decarboxylating	Homo sapiens OX=9606	[R].IILLVKAGQAVDDFIEK.[L]	K76	1xAcetyl [K6(100)]	100	9	-0.783645	-0.888131	-0.444034	0.497352	0.076942	0.124749	1.33774	1.39161	1.90758	0.589058	0.757992	1.41492	0.436679	2.2388	1.53259	1.25064	1.87884	1.93632	0.719802	0.458314	0.88041	0.635573	1.22457	1.60527	0.436679	2.2388	1.53259	1.25064	1.87884	1.93632	0.719802	0.458314	0.88041	0.635573	1.22457	1.60527	95.2571	14.3266	2.13073	31.389
429	Q14008	CKAP5	Cytoskeleton-associated protein 5	Homo sapiens OX=9606	[K].IILLKPIIK.[V]	K163	1xAcetyl [K5(100)]	100	1	-0.255505	0.225386	-0.386532	0.653425	0.670722	0.391397	1.40934	0.656795	0.823057	1.21042	0.757845	0.636074	1.61728	1.20139	0.812326	0.501264	0.939612	0.706502	1.52929	0.891559	0.891237	0.624453	0.763077	0.509071	1.61728	1.20139	0.812326	0.501264	0.939612	0.706502	1.52929	0.891559	0.891237	0.624453	0.763077	0.509071	20.8668	33.489	20.027	37.2548
430	P61978	HNRNPK	Heterogeneous nuclear ribonucleoprotein K	Homo sapiens OX=9606	[R].LLIHQSLAGGIIGVKGAK.[I]	K163	1xAcetyl [K15(100)]	100	13	0.279752	1.0683	-0.465659	0.538563	0.390968	0.482811	5.61206	4.04135	4.9412	7.1099	10.0221	3.38058	5.54145	5.68267	3.47882	4.60388	3.18351	6.69889	5.0748	9.14501	4.54342	15.5008	2.88518	3.87598	5.54145	5.68267	3.47882	4.60388	3.18351	6.69889	5.0748	9.14501	4.54342	15.5008	2.88518	3.87598	1.77938	19.685	50.3065	40.4798
431	P08133	ANXA6	Annexin A6	Homo sapiens OX=9606	[R].LILGLMMPPAHYDAKQLK.[K]	K442	2xOxidation [M6; M7]; 1xAcetyl [K15(100)]	100	16	-0.383872	0.758011	-0.313832	0.783706	0.285756	0.225724	7.21219	2.62123	2.97598	6.2071	4.27287	2.38204	8.41958	6.0048	3.45805	1.78441	3.30269	2.64926	9.17926	3.23495	5.05353	3.4922	2.27673	2.48734	8.41958	6.0048	3.45805	1.78441	3.30269	2.64926	9.17926	3.23495	5.05353	3.4922	2.27673	2.48734	23.6753	45.1485	15.526	67.7169
432	P08133	ANXA6	Annexin A6	Homo sapiens OX=9606	[R].LILGLMMPPAHYDAKQLK.[K]	K442	1xOxidation [M]; 1xAcetyl [K15(100)]	100	28	0.636038	-0.236266	-0.657293	0.470392	0.947906	0.336022	13.4791	15.3716	8.57006	21.6046	16.1389	5.23244	17.5541	9.40403	12.138	18.6053	11.1336	6.00652	13.3536	29.8557	6.25418	26.0236	4.53081	5.93407	17.5541	9.40403	12.138	18.6053	11.1336	6.00652	13.3536	29.8557	6.25418	26.0236	4.53081	5.93407	42.7548	29.75	42.3029	54.0105
433	P08133	ANXA6	Annexin A6	Homo sapiens OX=9606	[R].LILGLMMPPAHYDAKQLK.[K]	K442	1xAcetyl [K15(100)]	100	16	0.729501	0.0895702	0.0208138	0.606352	0.764426	0.946693	11.7917	15.8374	8.51687	15.9323	18.6378	8.33907	4.9564	18.627	17.0914	14.5834	10.8096	6.22414	16.0977	15.767	10.5654	26.7102	7.80052	8.87762	4.9564	18.627	17.0914	14.5834	10.8096	6.22414	16.0977	15.767	10.5654	26.7102	7.80052	8.87762	81.9779	11.198	38.0706	1.46773
434	O43592	XPOT	Exportin-T	Homo sapiens OX=9606	[K].ILLEKLMLAQDEER.[Q]	K634	1xOxidation [M7]; 1xAcetyl [K5(100)]	100	11	-0.819649	-0.916688	-0.63112	0.624102	0.287718	0.783376	6.72313	3.23584	2.42371	3.05412	1.66782	1.78303	12.6297	0.816569	4.26268	2.20901	3.98147	0.865955	5.50708	0.601155	2.04113	1.29452	3.10281	0.463246	12.6297	0.816569	4.26268	2.20901	3.98147	0.865955	5.50708	0.601155	2.04113	1.29452	3.10281	0.463246	124.245	44.8774	90.8937	113.585
435	O43592	XPOT	Exportin-T	Homo sapiens OX=9606	[K].ILLEKLMLAQDEER.[Q]	K634	1xAcetyl [K5(100)]	100	11	0.0138606	-0.161966	-0.182677	0.898002	0.941227	0.583767	6.11032	4.4656	4.51107	5.78132	4.2692	3.9819	3.90913	8.31151	5.8136	3.11759	5.09688	3.92525	6.33142	5.23123	2.33357	6.20483	4.55193	3.41188	3.90913	8.31151	5.8136	3.11759	5.09688	3.92525	6.33142	5.23123	2.33357	6.20483	4.55193	3.41188	50.9458	42.6901	18.3653	13.4563
436	P78371	CCT2	T-complex protein 1 subunit beta	Homo sapiens OX=9606	[K].ILIANTGMDTDKIK.[I]	K248	1xOxidation [M8]; 1xAcetyl [K12(99.7)]	99.7	8	0.200924	-0.0203583	0.0861761	0.791007	0.988323	0.876339	0.765141	0.767611	0.690037	0.858937	0.769952	0.744024	1.00363	0.526652	0.774586	0.760636	0.880111	0.499964	1.05752	0.660354	0.911528	0.628376	0.984258	0.503791	1.00363	0.526652	0.774586	0.760636	0.880111	0.499964	1.05752	0.660354	0.911528	0.628376	0.984258	0.503791	44.0802	1.28508	38.955	32.6958
437	P78371	CCT2	T-complex protein 1 subunit beta	Homo sapiens OX=9606	[K].ILIANTGMDTDKIK.[I]	K248	1xAcetyl [K12(100)]	100	7	-2.5718	-0.383435	0.404214	0.301706	0.550283	0.614326	12.4002	1.68199	6.50601	1.62192	1.28595	8.49115	4.5881	20.2124	2.12974	1.23424	4.30685	8.70517	1.53728	1.70656	1.61589	0.956013	5.95341	11.0289	4.5881	20.2124	2.12974	1.23424	4.30685	8.70517	1.53728	1.70656	1.61589	0.956013	5.95341	11.0289	89.0954	37.6468	47.8032	7.37984
438	P08670	VIM	Vimentin	Homo sapiens OX=9606	[K].ILLAELEQLKGQGK.[S]	K139	1xAcetyl [K10(100)]	100	46	-0.45563	-0.504301	0.250906	0.178015	0.793937	0.423973	77.0986	60.7758	60.2463	57.0616	51.4814	71.3597	76.2945	77.9028	71.0993	50.4522	51.817	68.6756	66.8451	47.2781	22.0291	80.9337	78.6607	64.0586	76.2945	77.9028	71.0993	50.4522	51.817	68.6755	66.8451	47.2781	22.0291	80.9337	78.6607	64.0586	1.47503	24.0223	19.7868	24.2474
439	P50225	SULT1A1	Sulfotransferase 1A1	Homo sapiens OX=9606	[R].LLKTHLPLALLPQTLLDQK.[V]	K106	1xAcetyl [K3(100)]	100	3	-0.810345	1.30197	-0.401675	0.568273	0.181984	0.125589	0.798098	0.374941	0.93944	0.567786	0.781023	0.708857	0.817851	0.778345	0.57573	0.174151	0.85423	1.02465	0.907464	0.228108	0.802242	0.759804	0.678458	0.739256	0.817851	0.778345	0.57573	0.174151	0.85423	1.02465	0.907464		0.802242	0.759804	0.678458	0.739256	3.50013	75.7344	12.8275
440	P39023	RPL3	60S ribosomal protein L3	Homo sapiens OX=9606	[K].LIKNNASTDYDLSDK.[S]	K300	1xAcetyl [K3(100)]	100	1	0.0149764	0.271847	-1.45415	0.856783	0.893738	0.315517	0.146857	0.202806	0.481428	0.162999	0.217587	0.157983	0.175622	0.118091	0.297796	0.107816	0.241465	0.721391	0.236443	0.0895542	0.240852	0.194321	0.199887	0.11608	0.175622		0.297796		0.241465	0.721391	0.236443		0.240852	0.194321	0.199887				70.4901
441	Q16531	DDB1	DNA damage-binding protein 1	Homo sapiens OX=9606	[R].ILKLPSFELLHK.[E]	K570	1xAcetyl [K3(100)]	100	3	-0.623678	-0.35244	0.236742	0.184644	0.867592	0.338267	0.590175	0.520594	0.474857	0.385602	0.474684	0.56328	0.667849	0.5125	0.521083	0.520105	0.456372	0.493343	0.452811	0.318393	0.231667	0.717701	0.631666	0.494895	0.667849	0.5125	0.521083	0.520105	0.456372	0.493343	0.452811		0.231667	0.717701	0.631666	0.494895	18.6129	0.132778	5.50528
442	Q9BSH5	HDHD3	Haloacid dehalogenase-like hydrolase domain-containing protein 3	Homo sapiens OX=9606	[R].LLTWDVKDTLLR.[L]	K15	1xAcetyl [K7(100)]	100	6	-0.95232	-0.445951	-0.585302	0.383591	0.893268	0.152306	1.16592	0.726945	1.83845	0.5293	0.666238	1.21184	0.594597	1.73724	0.750106	0.703784	1.56273	2.11416	0.594672	0.463929	0.267015	1.06546	1.24123	1.18245	0.594597	1.73724	0.750106	0.703784	1.56273	2.11416	0.594672	0.463929	0.267015	1.06546	1.24123	1.18245	69.2991	4.50577	21.2095	17.4663
443	P63244	RACK1	Receptor of activated protein C kinase 1	Homo sapiens OX=9606	[K].IIVDELKQEVISTSSK.[A]	K271	1xAcetyl [K7(100)]	100	7	-0.696627	-0.0386802	-0.0629141	0.3339	0.993161	0.831524	2.98565	1.79713	2.12809	1.741	1.80525	2.01853	3.9685	2.0028	2.30688	1.28739	2.51131	1.74486	1.81306	1.66894	1.13882	2.47168	2.26053	1.77653	3.9685	2.0028	2.30688	1.28739	2.51131	1.74486	1.81306	1.66894	1.13882	2.47168	2.26053	1.77653	46.5548	40.1131	25.467	5.85365
444	P11413	G6PD	Glucose-6-phosphate 1-dehydrogenase	Homo sapiens OX=9606	[R].IIVEKPFGR.[D]	K171	1xAcetyl [K5(100)]	100	6	0.517442	-0.166062	-0.538656	0.481342	0.881084	0.104862	6.7453	7.34039	7.28511	9.00988	6.65101	5.0558	9.24263	4.24797	10.2443	4.43647	7.65983	6.91039	9.86494	8.15481	9.50288	3.79914	5.74564	4.36596	9.24263	4.24797	10.2443	4.43647	7.65983	6.91039	9.86494	8.1548	9.50288	3.79914	5.74564	4.36597	52.3588	55.9476	7.27423	13.4214
445	P00367	GLUD1	Glutamate dehydrogenase 1, mitochondrial	Homo sapiens OX=9606	[K].INPKNYTDNELEK.[I]	K191	1xAcetyl [K4(100)]	100	9	-0.464407	-0.0910376	-0.105698	0.591327	0.900959	0.788557	0.931064	1.0288	1.24544	0.721791	1.11403	1.15992	1.10013	0.761999	1.20508	0.852529	1.44255	1.04832	1.00575	0.437832	1.69325	0.534803	1.3581	0.961737	1.10013	0.761999	1.20508	0.852529	1.44255	1.04832	1.00575	0.437832	1.69325	0.534803	1.3581	0.961737	25.6795	24.2312	22.3829	55.6367
446	P62851	RPS25	40S ribosomal protein S25	Homo sapiens OX=9606	[K].LNNLVLFDKATYDK.[L]	K52	1xAcetyl [K9(100)]	100	11	-0.573197	0.166102	-0.0191549	0.477466	0.741783	0.912238	13.9616	9.71897	10.1836	8.83365	11.238	9.76386	19.531	8.39219	11.6898	7.74813	13.1185	7.24864	10.8305	6.83679	14.7403	7.73573	11.4172	8.11052	19.531	8.39219	11.6898	7.74813	13.1185	7.24864	10.8305	6.83679	14.7403	7.73573	11.4172	8.11052	56.4143	28.6778	40.7582	31.9683
447	P13797	PLS3	Plastin-3	Homo sapiens OX=9606	[K].INNFSADIKDSK.[A]	K297	1xAcetyl [K9(100)]	100	7	1.89087	0.206389	-0.224116	0.0956728	0.788687	0.631756	0.417274	0.9625	0.767899	1.59492	1.06048	0.668313	0.398079	0.436469	0.6614	1.2636	0.867402	0.668395	1.20235	1.9875	0.950755	1.17021	0.815648	0.520978			0.6614	1.2636	0.867402	0.668395	1.20235	1.9875	0.950755	1.17021	0.815648	0.520978		44.2412	18.3253	34.8092
448	P49720	PSMB3	Proteasome subunit beta type-3	Homo sapiens OX=9606	[R].LNLYELKEGR.[Q]	K77	1xAcetyl [K7(100)]	100	13	-0.0978412	-0.208803	-0.0606569	0.79582	0.843168	0.747409	54.1765	41.6026	42.6257	44.8505	37.1085	40.8871	82.9505	25.4025	55.1131	28.092	45.9205	39.331	57.9535	31.7475	51.8709	22.3461	44.2519	37.5224	82.9505	25.4025	55.1131	28.092	45.9205	39.331	57.9535	31.7475	51.8709	22.3461	44.2519	37.5224	75.1112	45.927	10.931	41.316
449	P62753	RPS6	40S ribosomal protein S6	Homo sapiens OX=9606	[K].LNISFPATGCQKLIEVDDER.[K]	K14	1xCarbamidomethyl [C10]; 1xAcetyl [K12(100)]	100	1	-0.105895	0.38337	-0.262641	0.857207	0.742234	0.653523	0.68202	0.770722	0.809845	0.614892	0.960592	0.615147	0.947962	0.416077	1.12611	0.415334	1.16703	0.45266	0.808592	0.421192	0.604274	1.31691	0.721694	0.508599	0.947962		1.12611		1.16703		0.808592		0.604274	1.31691	0.721694	0.508599
450	Q6I9Y2	THOC7	THO complex subunit 7 homolog	Homo sapiens OX=9606	[R].INLLVKSFIK.[W]	K32	1xAcetyl [K6(100)]	100	7	-0.70424	-0.425034	-0.235945	0.00548084	0.912504	0.513739	1.23779	0.954027	1.15186	0.760052	0.887804	0.973594	1.21451	1.26107	0.978898	0.929156	1.33866	0.965055	0.786872	0.733232	0.355248	1.42036	1.10171	0.845478	1.21451	1.26107	0.978898	0.929156	1.33866	0.965055	0.786872	0.733232	0.355248	1.42036	1.10171	0.845478	2.65984	3.68681	22.9349	4.99037
451	P09382	LGALS1	Galectin-1	Homo sapiens OX=9606	[R].LNLEAINYMAADGDFKIK.[C]	K128	1xOxidation [M9]; 1xAcetyl [K16(100)]	100	85	-0.64957	0.140891	-0.434868	0.516793	0.806396	0.694954	68.1681	31.5722	50.7719	45.7304	33.7742	38.3781	89.2229	47.1133	39.3306	23.8138	71.8343	29.7096	65.3026	26.1583	32.3368	35.2117	55.8411	20.915	89.2229	47.1134	39.3306	23.8138	71.8343	29.7096	65.3026	26.1583	32.3368	35.2117	55.8411	20.915	43.6802	34.7522	58.6676	60.527
452	P09382	LGALS1	Galectin-1	Homo sapiens OX=9606	[R].LNLEAINYMAADGDFKIK.[C]	K128	1xAcetyl [K16(100)]	100	196	-0.599382	0.335203	0.0346701	0.418219	0.45213	0.854362	62.5906	45.0118	60.8898	38.5799	55.152	64.0529	39.2567	85.9244	55.8184	34.2052	63.8694	57.9102	42.9296	34.2302	53.3952	56.9088	78.9514	49.1543	39.2567	85.9244	55.8184	34.2052	63.8694	57.9102	42.9296	34.2302	53.3953	56.9088	78.9514	49.1543	52.7221	33.9531	6.92027	15.9446
453	P09622	DLD	Dihydrolipoyl dehydrogenase, mitochondrial	Homo sapiens OX=9606	[R].LNLDKMMEQK.[S]	K122	1xOxidation [M]; 1xAcetyl [K5(100)]	100	5	-0.221034	-0.0374881	-0.0934352	0.733712	0.836387	0.958827	0.658208	0.708149	0.847323	0.58996	0.815483	0.830513	0.630234	0.686182	0.810675	0.605622	0.960776	0.73387	0.762389	0.417531	1.26148	0.369486	1.09571	0.565317	0.630234	0.686182	0.810675	0.605622	0.960776	0.73387	0.762389	0.417531	1.26148	0.369486	1.09571	0.565317	6.01048	20.4752	18.9357	41.3335
454	P34897	SHMT2	Serine hydroxymethyltransferase, mitochondrial	Homo sapiens OX=9606	[K].LNPKTGLIDYNQLALTAR.[L]	K200	1xAcetyl [K4(100)]	100	22	-0.452477	0.265412	-0.0822776	0.19372	0.241523	0.736228	16.5438	13.0224	14.0881	11.9909	15.6498	13.0875	18.8228	14.2649	14.0614	11.9834	16.6577	11.5186	12.6116	11.3701	16.8616	14.4379	13.3917	12.7833	18.8228	14.2649	14.0614	11.9834	16.6577	11.5186	12.6116	11.3701	16.8616	14.4379	13.3917	12.7833	19.4813	11.2839	25.7941	7.32128
455	P09622	DLD	Dihydrolipoyl dehydrogenase, mitochondrial	Homo sapiens OX=9606	[R].LNLDKMMEQK.[S]	K122	1xAcetyl [K5(100)]	100	3	0.222672	0.633787	0.156475	0.650185	0.422496	0.479567	2.14743	2.14483	2.98831	2.7664	3.21542	3.31907	2.15118	2.14369	2.88796	1.4017	2.67204	3.30458	3.93852	1.59429	3.9855	2.44535	3.5364	3.10174	2.15118	2.14369	2.88796	1.4017	2.67204	3.30458	3.93852	1.59429	3.9855	2.44535	3.5364	3.10174	0.246911	48.9987	14.9676	59.9199
456	P07954	FH	Fumarate hydratase, mitochondrial	Homo sapiens OX=9606	[R].INKLMNESLMLVTALNPHIGYDK.[A]	K447	1xAcetyl [K3(100)]	100	1	0.208697	0.281784	0.420654	0.578934	0.257748	0.12392	0.192918	0.350773	0.360401	0.22995	0.426299	0.484664	0.190956	0.19488	0.319398	0.382147	0.352892	0.367909	0.173577	0.286323	0.389688	0.46291	0.436891	0.532437			0.319398	0.382147	0.352892	0.367909	0.173577	0.286323	0.389688	0.46291	0.436891	0.532437		12.6492	2.94648	34.6697
457	Q9NZJ4	SACS	Sacsin	Homo sapiens OX=9606	[R].INHSSDQGISSYTKLK.[G]	K943	1xAcetyl [K14(100)]	100	13	-0.0492663	-0.0309086	-1.90431	0.851658	0.948734	0.645849	2.76945	3.4221	2.34885	2.61672	3.37585	1.52551	3.42641	2.11249	3.76406	3.08013	1.71528	2.98242	2.91132	2.32211	2.8384	3.9133	2.92625	0.124762	3.42641	2.11249	3.76406	3.08013	1.71528	2.98242	2.91132	2.32211	2.8384	3.9133	2.92625	0.124762	33.5476	14.132	38.1465	15.9221
458	Q5VYK3	ECPAS	Proteasome adapter and scaffold protein ECM29	Homo sapiens OX=9606	[K].LNGWYMEKEEPIYK.[T]	K1450	1xOxidation [M6]; 1xAcetyl [K8(100)]	100	1	-0.0273881	-0.482608	-0.119381	0.992647	0.427444	0.718635	0.247497	0.261935	0.248729	0.248545	0.177616	0.226341	0.308671	0.186323	0.346773	0.177098	0.295922	0.201537	0.328573	0.168516	0.168039	0.187193	0.200114	0.252569	0.308671		0.346773		0.295922	0.201537	0.328573				0.200114	0.252569			26.8326
459	Q5VYK3	ECPAS	Proteasome adapter and scaffold protein ECM29	Homo sapiens OX=9606	[K].LNGWYMEKEEPIYK.[T]	K1450	1xAcetyl [K8(100)]	100	1	-0.0788719	-0.548916	-0.129756	0.770577	0.0678477	0.71747	0.633612	0.733459	0.657906	0.604558	0.500596	0.588099	0.601232	0.665992	0.790889	0.676028	0.812399	0.503412	0.685478	0.523639	0.528742	0.47245	0.653048	0.523151	0.601232	0.665992	0.790889	0.676028	0.812399		0.685478			0.47245	0.653048		7.22719	11.0734
460	Q96KR1	ZFR	Zinc finger RNA-binding protein	Homo sapiens OX=9606	[K].INFVGGNKLQSTGNK.[A]	K509	1xDeamidated [N7]; 1xAcetyl [K8(100)]	100	3	1.11309	-0.856797	-0.230264	0.0709904	0.580655	0.0166008	0.209622	0.536101	0.272334	0.449543	0.361563	0.23221	0.247336	0.171908	0.388866	0.683336	0.27092	0.273748	0.505618	0.393469	0.584516	0.13861	0.237251	0.22717	0.247336		0.388866	0.683336	0.27092	0.273748	0.505618	0.393469	0.584516		0.237251	0.22717		38.8401	0.734302	17.6405
461	Q96KR1	ZFR	Zinc finger RNA-binding protein	Homo sapiens OX=9606	[K].INFVGGNKLQSTGNK.[A]	K509	1xAcetyl [K8(100)]	100	8	1.15976	-0.0125584	0.330867	0.389235	0.984649	0.961598	1.08825	3.04601	2.41809	2.98551	3.10456	2.50841	1.15058	1.02593	1.20071	4.89131	0.929735	3.90645	1.24739	4.72364	1.13819	5.07093	1.76921	3.24761	1.15058	1.02593	1.20071	4.89131	0.929735	3.90645	1.24739	4.72364	1.13819	5.07093	1.76921	3.24761	8.09884	85.6742	87.0461	82.3334
462	Q9GZZ1	NAA50	N-alpha-acetyltransferase 50	Homo sapiens OX=9606	[R].LNQVIFPVSYNDKFYK.[D]	K34	1xAcetyl [K13(100)]	100	61	-0.194296	0.150596	-0.230144	0.670927	0.856166	0.615005	588.485	435.867	465.483	467.859	480.911	379.557	833.116	343.854	586.774	284.96	607.115	323.852	475.907	459.811	639.811	322.011	413.548	345.566	833.116	343.854	586.774	284.96	607.114	323.852	475.907	459.811	639.811	322.011	413.548	345.567	58.7884	48.9633	43.0298	2.43271
463	Q9GZZ1	NAA50	N-alpha-acetyltransferase 50	Homo sapiens OX=9606	[R].LNQVIFPVSYNDKFYK.[D]	K34	1xDeamidated [N]; 1xAcetyl [K13(100)]	100	33	-0.18588	0.0700217	0.0331764	0.681342	0.920902	0.92014	12.0663	9.09897	8.56209	9.39391	9.51187	8.20718	17.6803	6.4524	11.7068	6.49114	11.6258	5.49839	9.67631	9.11151	12.1078	6.91594	8.85993	7.55444	17.6803	6.45239	11.7068	6.49114	11.6258	5.49839	9.67631	9.11151	12.1078	6.91594	8.85993	7.55444	65.7972	40.5326	50.6037	4.25142
464	Q9GZZ1	NAA50	N-alpha-acetyltransferase 50	Homo sapiens OX=9606	[R].LNQVIFPVSYNDKFYKDVLEVGELAK.[L]	K37	1xAcetyl [K16(100)]	100	157	-0.223007	-0.296809	-0.483852	0.700512	0.853917	0.0564604	517.549	304.653	584.876	365.117	278.187	417.225	194.271	840.828	315.019	294.287	626.094	543.658	480.882	249.352	151.879	404.495	411.456	422.994	194.271	840.829	315.019	294.287	626.093	543.657	480.882	249.352	151.879	404.495	411.456	422.994	88.3365	4.81187	9.9664	44.8395
465	Q6NZI2	CAVIN1	Caveolae-associated protein 1	Homo sapiens OX=9606	[K].LPAKLSISK.[S]	K165	1xAcetyl [K4(100)]	100	9	-0.0443331	0.343911	0.177175	0.990517	0.533335	0.690666	5.21328	6.37753	4.90438	5.23186	8.64565	5.66347	5.4471	4.97946	6.3166	6.43847	5.68755	4.12122	6.59773	3.866	11.6846	5.6067	7.11586	4.21108	5.4471	4.97946	6.3166	6.43847	5.68755	4.12122	6.59773	3.866	11.6846	5.6067	7.11586	4.21108	6.34278	1.35121	22.5831	36.9204
466	P62829	RPL23	60S ribosomal protein L23	Homo sapiens OX=9606	[R].LPAAGVGDMVMATVKK.[G]	K66	1xAcetyl [K15(99.6)]	99.6	7	-0.817877	0.0340965	-0.431409	0.69743	0.768797	0.867155	37.4366	12.0121	10.1467	22.9304	18.4886	8.49098	10.3571	64.5161	2.61697	21.4073	3.88261	16.4108	5.3016	40.5591	1.66319	35.314	2.40326	14.5787	10.3571	64.5161	2.61697	21.4073	3.88261	16.4108	5.3016	40.5591	1.66319	35.314	2.40326	14.5787	102.296	110.611	87.3068	108.724
467	P68371	TUBB4B	Tubulin beta-4B chain	Homo sapiens OX=9606	[R].INVYYNEATGGKYVPR.[A]	K58	1xAcetyl [K12(100)]	100	18	-0.18142	-0.312671	-0.272696	0.690733	0.451658	0.598552	5.79733	6.10586	7.58625	4.7407	4.7805	6.36319	8.03984	3.55482	7.53318	4.67855	8.88376	6.28874	5.24005	4.24135	4.70632	4.85469	7.84962	4.87677	8.03984	3.55482	7.53318	4.67855	8.88376	6.28874	5.24005	4.24135	4.70632	4.85469	7.84962	4.87677	54.7042	33.0588	24.1879	14.8963
468	P06733	ENO1	Alpha-enolase	Homo sapiens OX=9606	[K].LNVTEQEKIDKLMIEMDGTENK.[S]	K92	1xAcetyl [K11(100)]	100	4	0.996186	-0.382467	-0.255143	0.169662	0.485455	0.41362	0.518497	0.737483	0.727799	1.05076	0.555211	0.60105	0.59532	0.441675	0.928458	0.546507	0.604312	0.851287	1.29139	0.810139	0.45693	0.653492	0.592124	0.609977	0.59532		0.928458	0.546507	0.604312	0.851287	1.29139	0.810139		0.653492	0.592124	0.609977		36.622	23.9953	32.3855
469	P06733	ENO1	Alpha-enolase	Homo sapiens OX=9606	[K].LNVTEQEKIDK.[L]	K89	1xAcetyl [K8(100)]	100	14	-0.0161395	-0.484361	0.767616	0.863266	0.387215	0.349968	5.79286	6.83359	3.1662	5.38264	4.77012	5.81606	3.74949	7.83623	5.07981	8.58738	3.24958	3.08283	5.87354	4.89173	5.45194	4.0883	3.6272	8.00491	3.74949	7.83623	5.07981	8.58738	3.24958	3.08283	5.87354	4.89173	5.45194	4.0883	3.6272	8.00491	49.8849	36.2946	3.72405	12.8979
470	P29692	EEF1D	Elongation factor 1-delta	Homo sapiens OX=9606	[R].LNVLEKSSPGHR.[A]	K117	1xAcetyl [K6(100)]	100	4	-1.25168	-1.10705	0.576796	0.10216	0.243692	0.588475	1.38401	1.78449	2.05883	0.625939	0.878959	2.70066	1.49745	1.27058	1.35856	2.21042	1.07101	3.04665	0.388785	0.863093	0.524898	1.23302	2.51503	2.88628	1.49745	1.27058	1.35856	2.21042	1.07101	3.04665	0.388785	0.863093		1.23302	2.51503	2.88628	11.5912	33.7549	67.8535	53.5814
471	Q96PK6	RBM14	RNA-binding protein 14	Homo sapiens OX=9606	[R].INVELSTKGQK.[K]	K149	1xAcetyl [K8(100)]	100	28	0.236099	0.0652017	-0.0259457	0.292207	0.802872	0.793755	11.2968	14.1484	11.0094	13.3699	14.6834	10.8249	11.7164	10.8772	12.3135	15.9833	10.7515	11.2673	14.7715	11.9683	15.0983	14.2684	10.262	11.3877	11.7164	10.8772	12.3135	15.9833	10.7515	11.2673	14.7715	11.9683	15.0983	14.2684	10.262	11.3877	5.253	18.3412	3.31278	14.8253
472	P60891	PRPS1	Ribose-phosphate pyrophosphokinase 1	Homo sapiens OX=9606	[R].LNVDFALIHKER.[K]	K194	1xAcetyl [K10(100)]	100	1	-0.253723	0.873168	-0.737898	0.757453	0.135739	0.338193	0.537622	0.458239	0.592674	0.430082	0.854598	0.343548	0.282509	0.792735	0.471604	0.444874	0.780742	0.404607	0.595691	0.264474	0.692016	1.01718	0.276839	0.410256	0.282509	0.792735	0.471604	0.444874	0.780742	0.404607	0.595691		0.692016	1.01718	0.276839	0.410256	67.1073	4.12463	44.8758
473	P09622	DLD	Dihydrolipoyl dehydrogenase, mitochondrial	Homo sapiens OX=9606	[K].LNTKVTGATK.[K]	K277	1xAcetyl [K4(100)]	100	11	-0.430587	-0.202758	0.559573	0.483418	0.56853	0.312037	1.01641	1.43688	1.81907	0.768368	1.25453	2.69149	1.21773	0.815087	1.61795	1.2558	2.1593	1.47885	0.978089	0.558647	1.45425	1.05481	3.24625	2.13674	1.21773	0.815087	1.61795	1.2558	2.1593	1.47885	0.978089	0.558647	1.45425	1.05481	3.24625	2.13674	28.0114	17.822	26.4505	38.6
474	O00232	PSMD12	26S proteasome non-ATPase regulatory subunit 12	Homo sapiens OX=9606	[K].INTKFFQEENTEK.[L]	K212	1xAcetyl [K4(100)]	100	3	0.480797	-0.280297	-0.062595	0.591382	0.278487	0.792694	0.330292	0.571873	0.417876	0.53232	0.469707	0.36903	0.432691	0.227892	0.512468	0.631277	0.580172	0.255581	0.83453	0.230109	0.505447	0.433966	0.384091	0.353969	0.432691	0.227892	0.512468	0.631277	0.580172		0.83453		0.505447	0.433966	0.384091	0.353969	43.8444	14.6904
475	Q92794	KAT6A	Histone acetyltransferase KAT6A	Homo sapiens OX=9606	[R].LNTKATNVDGK.[E]	K172	1xAcetyl [K4(100)]	100	9	-0.266965	-0.734744	0.325958	0.854545	0.368897	0.50552	0.293409	1.09421	1.03497	0.25813	0.724893	1.25831	0.406487	0.180331	1.17955	1.00887	1.29719	0.772756	0.384636	0.131625	1.03432	0.415467	1.34942	1.1672	0.406487		1.17955	1.00887	1.29719	0.772756	0.384636	0.131625	1.03432	0.415467	1.34942	1.1672		11.0301	35.8302	69.3081
476	P40939	HADHA	Trifunctional enzyme subunit alpha, mitochondrial	Homo sapiens OX=9606	[R].INSPNSKVNTLSK.[E]	K60	1xAcetyl [K7(100)]	100	20	1.18445	-0.666047	-0.257519	0.345329	0.597339	0.680259	1.01075	3.65427	5.70317	2.62413	2.52841	4.57146	0.867649	1.15386	2.40337	4.90518	3.60456	7.80177	1.31467	3.93358	1.22059	3.83624	3.46726	5.67567	0.867649	1.15386	2.40337	4.90518	3.60456	7.80177	1.31467	3.93358	1.22059	3.83624	3.46726	5.67568	20.0226	48.4104	52.0391	70.5703
477	P60842	EIF4A1	Eukaryotic initiation factor 4A-I	Homo sapiens OX=9606	[K].LNSNTQVVLLSATMPSDVLEVTKK.[F]	K225	1xAcetyl [K23(99.8)]	99.8	6	0.131514	-0.629001	-0.587852	0.748752	0.914852	0.470548	1.69382	1.57288	1.37493	1.93297	1.44602	0.909704	1.44994	1.93771	1.75136	1.39439	0.928826	1.82103	1.32888	2.53707	0.411668	2.48037	1.19046	0.628948	1.44994	1.93771	1.75136	1.39439	0.928826	1.82103	1.32888	2.53707	0.411668	2.48037	1.19046		20.3625	16.0483	45.885	44.197
478	Q13283	G3BP1	Ras GTPase-activating protein-binding protein 1	Homo sapiens OX=9606	[R].INSGGKLPNFGFVVFDDSEPVQK.[V]	K376	1xAcetyl [K6(100)]	100	5	-1.48472	-0.0397207	-0.132449	0.216128	0.813482	0.836522	2.24851	1.44142	1.35071	0.749962	1.70274	1.26286	1.4128	3.08423	1.35539	1.52744	1.16373	1.53768	0.671797	0.828128	0.733222	2.67226	0.937986	1.58774	1.4128	3.08423	1.35539	1.52744	1.16373	1.53768	0.671797	0.828128	0.733222	2.67226	0.937986	1.58774	52.5628	8.44012	19.5763	14.7397
479	Q9GZZ1	NAA50	N-alpha-acetyltransferase 50	Homo sapiens OX=9606	[R].LNQVIFPVSYNDKFYKDVLEVGELAK.[L]	K34, K37	1xDeamidated [N11]; 2xAcetyl [K13(100); K16(100)]	100, 100	12	-0.198297	1.09786	-0.927793	0.984873	0.159184	0.254238	0.506163	0.142043	1.02971	0.513015	0.313824	0.553538	0.367173	0.645154	0.145363	0.138724	0.784007	1.27541	0.801522	0.224508	0.235693	0.391954	0.380034	0.727043	0.367173	0.645154	0.145363		0.784007	1.27541	0.801522		0.235693	0.391954	0.380034	0.727043	38.8338		33.7448
480	Q9GZZ1	NAA50	N-alpha-acetyltransferase 50	Homo sapiens OX=9606	[R].LNQVIFPVSYNDKFYKDVLEVGELAK.[L]	K34, K37	2xAcetyl [K13(100); K16(100)]	100, 100	20	-0.751295	-0.693731	-0.140889	0.60399	0.00684758	0.793051	21.9206	11.1317	27.2917	12.9985	6.88026	25.3843	9.32561	34.5155	10.8008	11.4625	25.0716	29.5118	20.4392	5.5578	6.75542	7.00511	19.4069	31.3616	9.32561	34.5155	10.8008	11.4625	25.0717	29.5118	20.4392	5.5578	6.75542	7.00511	19.4069	31.3616	81.2569	4.20348	11.504	80.9536
481	Q9GZZ1	NAA50	N-alpha-acetyltransferase 50	Homo sapiens OX=9606	[R].LNQVIFPVSYNDKFYKDVLEVGELAK.[L]	K34	1xDeamidated [N]; 1xAcetyl [K13(99.8)]	99.8	30	-0.0715807	-0.221254	-0.648018	0.885666	0.490281	0.076276	8.74018	6.16903	13.0216	8.06793	5.19835	8.41604	5.40925	12.0711	5.01204	7.32602	13.2035	12.8396	10.5101	5.62576	5.25772	5.13898	9.7542	7.07788	5.40925	12.0711	5.01204	7.32602	13.2035	12.8396	10.5101	5.62576	5.25772	5.13898	9.7542	7.07788	53.8965	26.5233	1.97595	42.8082
482	P14618	PKM	Pyruvate kinase PKM	Homo sapiens OX=9606	[R].LNFSHGTHEYHAETIKNVR.[T]	K89	1xAcetyl [K16(100)]	100	3	1.36176	0.438889	-0.772108	0.657954	0.953256	0.55596	1.65295	3.77143	3.58043	2.36405	3.53125	1.91768	0.278542	3.02735	0.69597	6.84689	1.40645	5.75442	2.22534	2.50276	1.60423	5.45827	0.967708	2.86765	0.278542	3.02735	0.69597	6.84689	1.40645	5.75442	2.22534	2.50276	1.60423	5.45827	0.967708	2.86765	117.59	115.324	85.869	8.29772
483	Q6MZP7	LIN54	Protein lin-54 homolog	Homo sapiens OX=9606	[K].LIFAKPINSK.[A]	K249	1xAcetyl [K5(100)]	100	3	0.575068	0.442949	0.0581794	0.387921	0.665872	0.903806	0.556149	1.52727	1.51601	0.843702	1.86589	1.59975	0.439738	0.672561	0.855547	2.199	1.13186	1.90016	0.608204	1.0792	1.79535	1.93643	1.12243	2.07707	0.439738	0.672561	0.855547	2.199	1.13186	1.90016	0.608204	1.0792	1.79535	1.93643	1.12243	2.07707	29.6018	62.1999	35.8356	39.4741
484	P46776	RPL27A	60S ribosomal protein L27a	Homo sapiens OX=9606	[R].INFDKYHPGYFGK.[V]	K47	1xAcetyl [K5(100)]	100	8	0.00194412	0.229781	0.225372	0.967393	0.00927873	0.102095	1.74602	2.89262	3.05404	1.7506	3.3918	3.57278	1.7139	1.77815	2.85135	2.93388	2.97313	3.13496	1.84453	1.65668	3.41713	3.36646	3.41219	3.73336	1.7139		2.85135	2.93388	2.97313	3.13496	1.84453		3.41713	3.36646	3.41219	3.73336		2.01742	3.74683
485	Q01105	SET	Protein SET	Homo sapiens OX=9606	[R].LNEQASEEILKVEQK.[Y]	K68	1xAcetyl [K11(100)]	100	4	-0.158419	0.483319	0.011106	0.738647	0.536066	0.878876	1.39303	1.24803	0.956511	1.11399	1.83651	1.04773	2.07888	0.70719	1.56803	0.928032	1.19098	0.722042	1.36032	0.867654	2.56379	1.10923	1.52151	0.573956	2.07888	0.70719	1.56803	0.928032	1.19098	0.722042	1.36032	0.867654	2.56379	1.10923	1.52151	0.573956	69.6273	36.2609	34.6666	31.2719
486	P78527	PRKDC	DNA-dependent protein kinase catalytic subunit	Homo sapiens OX=9606	[R].IMEFTTTLLNTSPEGWKLLK.[K]	K1357	1xOxidation [M2]; 1xAcetyl [K17(100)]	100	2	-0.611272	0.262304	-0.110768	0.393876	0.539759	0.907767	0.380873	0.287329	0.441551	0.233372	0.346151	0.472585	0.516899	0.244846	0.3343	0.240358	0.440403	0.442699	0.248477	0.218268	0.411196	0.281105	0.709488	0.235681	0.516899		0.3343		0.440403	0.442699			0.411196		0.709488	0.235681			0.367681
487	P78527	PRKDC	DNA-dependent protein kinase catalytic subunit	Homo sapiens OX=9606	[R].IMEFTTTLLNTSPEGWKLLK.[K]	K1357	1xAcetyl [K17(100)]	100	1	-0.753461	0.297155	1.04546	0.443054	0.756733	0.16613	0.178365	0.118611	0.150898	0.0905267	0.159708	0.284339	0.0858199	0.27091	0.179021	0.0582009	0.212649	0.0891469	0.0867194	0.094334	0.258584	0.0608327	0.274973	0.293704		0.27091	0.179021		0.212649				0.258584	0.0608327	0.274973	0.293704
488	P17844	DDX5	Probable ATP-dependent RNA helicase DDX5	Homo sapiens OX=9606	[R].LMEEIMSEKENK.[T]	K340	1xAcetyl [K9(100)]	100	2	0.312582	-0.703835	0.353239	0.600195	0.4133	0.368241	0.288207	0.625601	0.29866	0.390194	0.426505	0.382002	0.32368	0.252733	0.675068	0.576133	0.341621	0.255699	0.551678	0.22871	0.61442	0.238591	0.440165	0.323839	0.32368		0.675068	0.576133	0.341621	0.255699	0.551678		0.61442		0.440165	0.323839		11.1825	20.3428
489	P12956	XRCC6	X-ray repair cross-complementing protein 6	Homo sapiens OX=9606	[K].IMATPEQVGKMK.[A]	K461	2xOxidation [M2; M11]; 1xAcetyl [K10(100)]	100	83	-0.609648	-0.323616	-0.202985	0.684493	0.884082	0.791706	13.8313	12.3517	15.1279	9.8684	11.3406	13.1819	20.0797	7.58299	14.319	10.3845	19.9444	10.3114	15.5243	4.21251	17.1428	5.53835	17.4888	8.87502	20.0797	7.58298	14.319	10.3845	19.9444	10.3114	15.5243	4.21251	17.1428	5.53835	17.4888	8.87502	63.8877	22.5245	45.0264	81.0529
490	P12956	XRCC6	X-ray repair cross-complementing protein 6	Homo sapiens OX=9606	[K].IMATPEQVGKMK.[A]	K461	1xOxidation [M]; 1xAcetyl [K10(100)]	100	110	-0.159367	-0.358811	0.253158	0.947293	0.581807	0.417532	28.5388	44.7682	28.3085	27.6985	36.8606	34.2036	31.1751	25.9024	46.9353	42.6012	29.2705	27.3466	38.6423	16.7547	48.8111	24.9102	39.9407	28.4665	31.1751	25.9024	46.9353	42.6012	29.2705	27.3466	38.6424	16.7547	48.8111	24.9102	39.9407	28.4665	13.0641	6.84571	4.80566	55.8764
491	P12956	XRCC6	X-ray repair cross-complementing protein 6	Homo sapiens OX=9606	[K].IMATPEQVGKMK.[A]	K461	1xAcetyl [K10(100)]	100	25	0.777132	-0.259609	0.545696	0.283519	0.554895	0.107066	16.8421	31.5071	16.602	30.3036	27.0614	24.2688	17.2446	16.4396	31.9518	31.0625	15.2404	17.9637	39.5629	21.0444	33.3702	20.7526	26.6386	21.8989	17.2446	16.4396	31.9518	31.0625	15.2404	17.9637	39.5629	21.0444	33.3702	20.7526	26.6386	21.8989	3.37975	1.99572	11.5992	43.2112
492	P46063	RECQL	ATP-dependent DNA helicase Q1	Homo sapiens OX=9606	[K].LIYVTPEKIAK.[S]	K196	1xAcetyl [K11(99.7)]	99.7	2	1.13269	-0.282837	0.146755	0.0849317	0.58277	0.850947	1.87651	3.86443	2.34543	3.88104	3.29302	2.57615	2.49995	1.25306	3.97503	3.75384	3.10291	1.58794	3.84143	3.92066	4.16614	2.4199	3.3492	1.80309	2.49995	1.25306	3.97503	3.75384	3.10291	1.58794	3.84143	3.92066	4.16614	2.4199	3.3492	1.80309	46.9855	4.04726	45.6739	1.44343
493	Q16718	NDUFA5	NADH dehydrogenase [ubiquinone] 1 alpha subcomplex subunit 5	Homo sapiens OX=9606	[R].ILYTKILDVLEEIPK.[N]	K30	1xAcetyl [K5(100)]	100	3	-0.310611	-0.426876	-0.133279	0.400799	0.610875	0.931451	0.0828875	0.148813	0.148566	0.0657062	0.0900004	0.142601	0.0670723	0.0987027	0.0544	0.243226	0.117375	0.179757	0.0620495	0.0693629	0.0620987	0.117902	0.089729	0.195473		0.0987027	0.0544001	0.243226	0.117375	0.179757				0.117902	0.089729	0.195473		89.7234	29.691
494	P34897	SHMT2	Serine hydroxymethyltransferase, mitochondrial	Homo sapiens OX=9606	[R].IMGLDLPDGGHLTHGYMSDVKR.[I]	K181	1xAcetyl [K21(100)]	100	5	0.721817	1.86399	0.443667	0.14391	0.159363	0.771953	0.810071	1.30174	2.41221	1.30638	4.44222	2.86354	0.628082	0.992059	0.723368	1.88011	3.6576	1.16681	1.1979	1.41485	3.13363	5.7508	2.31071	3.41637		0.992059	0.723368	1.88011	3.6576	1.16681	1.1979	1.41485	3.13363	5.7508	2.31071	3.41637		62.8343	73.0142	11.743
495	Q15843	NEDD8	NEDD8	Homo sapiens OX=9606	[R].LIYSGKQMNDEK.[T]	K48	1xAcetyl [K6(100)]	100	11	0.795193	-0.461698	-0.0766901	0.3976	0.515502	0.972386	0.483133	0.804572	0.66296	0.774371	0.624687	0.681894	0.272659	0.693608	0.754499	0.854645	0.368099	0.95782	0.600709	0.948034	0.400549	0.848826	0.297229	1.06656	0.272659	0.693608	0.754499	0.854645	0.368099	0.95782	0.600709	0.948034	0.400549	0.848826	0.297229	1.06656	61.6095	8.80141	62.8991	31.7155
496	P25788	PSMA3	Proteasome subunit alpha type-3	Homo sapiens OX=9606	[K].IIYIVHDEVKDK.[A]	K206	1xAcetyl [K10(100)]	100	4	-0.224394	0.43009	0.141202	0.362588	0.140377	0.618471	2.22704	1.67439	1.45351	1.8911	2.2336	1.58459	2.51126	1.94282	1.43938	1.90939	1.67528	1.23174	1.93203	1.85017	2.23045	2.23675	1.61988	1.5493	2.51126	1.94282	1.43938	1.90939	1.67528	1.23174	1.93203	1.85017	2.23045	2.23675	1.61988	1.5493	18.0486	19.849	21.5775	3.06066
497	P12081	HARS	Histidine--tRNA ligase, cytoplasmic	Homo sapiens OX=9606	[K].LIYDLKDQGGELLSLR.[Y]	K118	1xAcetyl [K6(100)]	100	4	-0.69256	0.370174	-1.12336	0.12473	0.903227	0.298789	1.48095	0.529825	0.843723	0.938292	0.610321	0.420708	1.53639	1.42551	0.935348	0.124303	0.611145	1.0763	1.14294	0.733644	0.188113	1.03253	0.22475	0.616667	1.53639	1.42551	0.935348		0.611145	1.0763	1.14294	0.733644	0.188113	1.03253	0.22475	0.616667	5.29387		38.9836	30.845
498	P46060	RANGAP1	Ran GTPase-activating protein 1	Homo sapiens OX=9606	[R].LLVHMGLLKSEDK.[V]	K524	1xOxidation [M5]; 1xAcetyl [K9(100)]	100	5	0.933142	1.04377	0.128606	0.449309	0.110346	0.358827	4.35806	1.56257	0.812769	8.25911	3.10419	0.889624	6.35434	2.36177	2.01074	1.1144	0.845278	0.780261	11.9329	4.58532	3.43915	2.76923	0.833288	0.94596	6.35434	2.36177	2.01074	1.1144	0.845278	0.780261	11.9329	4.58532	3.43915	2.76923	0.833288	0.94596	64.7807	40.562	5.65648	62.9067
499	P46060	RANGAP1	Ran GTPase-activating protein 1	Homo sapiens OX=9606	[R].LLVHMGLLKSEDK.[V]	K524	1xAcetyl [K9(100)]	100	13	-0.071721	0.956989	-0.083111	0.753192	0.177194	0.330926	14.3188	7.0144	5.63693	13.5376	13.3212	5.32622	16.2436	12.394	8.92733	5.10147	5.70177	5.5721	14.537	12.5383	15.7355	10.9069	5.5615	5.09095	16.2436	12.394	8.92733	5.10147	5.70177	5.5721	14.537	12.5383	15.7355	10.9069	5.5615	5.09094	19.0105	38.5676	1.62657	10.4399
500	P53396	ACLY	ATP-citrate synthase	Homo sapiens OX=9606	[K].LLVGVDEKLNPEDIKK.[H]	K159	1xAcetyl [K8(100)]	100	3	-0.206047	-0.151593	-0.400665	0.685628	0.691471	0.160652	1.06725	0.61542	0.380976	0.834219	0.530734	0.286748	1.54969	0.584808	0.796493	0.434346	0.424075	0.337878	0.955996	0.712442	0.566744	0.494724	0.288892	0.284605	1.54969	0.584808	0.796493	0.434346	0.424075	0.337878	0.955996	0.712442	0.566744	0.494724	0.288892	0.284605	63.9283	41.6102	15.9986	20.6443
501	Q14315	FLNC	Filamin-C	Homo sapiens OX=9606	[K].ILVGPSEIGDASKVR.[V]	K2043	1xAcetyl [K13(100)]	100	8	-0.461241	0.255337	-0.0415517	0.417047	0.364265	0.889011	1.10951	0.992266	0.92357	0.791578	1.17674	0.897518	1.39104	0.827986	1.12564	0.858892	0.80593	1.04121	0.929145	0.65401	1.09132	1.26216	0.781897	1.01314	1.39104	0.827986	1.12564	0.858892	0.80593	1.04121	0.929145		1.09132	1.26216	0.781897	1.01314	35.8843	19.0089	18.0136
502	O95453	PARN	Poly(A)-specific ribonuclease PARN	Homo sapiens OX=9606	[K].LIYQTLSWKYPK.[G]	K220	1xAcetyl [K9(100)]	100	4	-0.0714009	-0.241681	-0.162524	0.928506	0.532189	0.713341	1.31504	1.42467	1.60203	1.26284	1.23167	1.29269	1.66751	0.962573	1.45222	1.39711	2.31422	0.88983	1.63826	0.887425	1.48802	0.975321	1.45756	1.12781	1.66751		1.45222	1.39711	2.31422	0.88983	1.63826		1.48802		1.45756	1.12781		2.73516	62.8701
503	P34897	SHMT2	Serine hydroxymethyltransferase, mitochondrial	Homo sapiens OX=9606	[R].IMGLDLPDGGHLTHGYMSDVKR.[I]	K181	1xOxidation [M]; 1xAcetyl [K21(100)]	100	12	0.815954	-0.286652	-0.0503932	0.284181	0.889368	0.930561	5.44049	11.8195	9.69837	10.1029	10.8521	9.45622	5.48646	5.39452	14.7011	8.93796	11.1975	8.19924	13.3186	6.88715	16.2798	5.42447	11.4066	7.50583	5.48646	5.39452	14.7011	8.93796	11.1975	8.19924	13.3186	6.88715	16.2798	5.42447	11.4066	7.50583	1.19496	34.478	21.8605	45.0141
504	P48735	IDH2	Isocitrate dehydrogenase [NADP], mitochondrial	Homo sapiens OX=9606	[K].LNEHFLNTTDFLDTIKSNLDR.[A]	K442	1xAcetyl [K16(100)]	100	3	-0.280719	-0.670065	-0.442653	0.655613	0.772691	0.553227	0.93532	0.48453	2.01391	0.467994	0.352371	1.59563	0.0947703	1.77587	0.180613	0.788446	2.0316	1.99623	0.143997	0.791991	0.0917602	0.612981	1.00362	2.18764	0.0947703	1.77587	0.180613	0.788446	2.0316	1.99623		0.791991	0.0917602	0.612981	1.00362	2.18764	127.092	88.7051	1.24186
505	Q9H0D6	XRN2	5'-3' exoribonuclease 2	Homo sapiens OX=9606	[K].LMSDPDSSIIDFYPEDFAIDLNGKK.[Y]	K640	1xOxidation [M2]; 1xAcetyl [K24(99.7)]	99.7	1	-0.372507	-0.415138	-0.967919	0.589886	0.977423	0.374967	0.221696	0.290751	0.305546	0.127213	0.298529	0.145267	0.37021	0.0731817	0.184193	0.397309	0.169539	0.441552	0.131457	0.122969	0.0795296	0.517529	0.106071	0.184463	0.37021		0.184193	0.397309	0.169539	0.441552				0.517529	0.106071	0.184463		51.8297	62.9505
506	Q9H0D6	XRN2	5'-3' exoribonuclease 2	Homo sapiens OX=9606	[K].LMSDPDSSIIDFYPEDFAIDLNGKK.[Y]	K640	1xAcetyl [K24(99.8)]	99.8	2	-0.306551	1.17893	-0.0365845	0.822902	0.434423	0.973828	0.196972	0.0610161	0.241682	0.156409	0.179171	0.233735	0.0708413	0.323103	0.0782693	0.0437629	0.0865183	0.396845	0.0589455	0.253872	0.0585733	0.299769	0.0854261	0.382043	0.0708413	0.323103			0.0865183	0.396845		0.253872		0.299769		0.382043	90.559		90.7947
507	P10809	HSPD1	60 kDa heat shock protein, mitochondrial	Homo sapiens OX=9606	[K].IMQSSSEVGYDAMAGDFVNMVEKGIIDPTK.[V]	K516	2xOxidation [M2; M13]; 1xAcetyl [K23(100)]	100	10	-0.982235	-0.433415	0.0851165	0.450863	0.391912	0.939166	0.606195	0.589179	0.7912	0.230337	0.42484	0.810018	0.202521	1.00987	0.443463	0.734896	0.578741	1.00366	0.255838	0.204836	0.382625	0.467055	0.860239	0.759796	0.202521	1.00987	0.443463	0.734896	0.578741	1.00366			0.382625	0.467055	0.860239	0.759796	94.1746	34.9766	37.9753
508	P10809	HSPD1	60 kDa heat shock protein, mitochondrial	Homo sapiens OX=9606	[K].IMQSSSEVGYDAMAGDFVNMVEKGIIDPTK.[V]	K516	1xOxidation [M]; 1xAcetyl [K23(100)]	100	5	-1.12961	-1.00952	1.12497	0.48658	0.729945	0.121821	0.350932	0.519222	0.587372	0.104749	0.354217	1.31008	0.0641724	0.637691	0.216706	0.821738	0.567622	0.607123	0.153987	0.055511	0.63976	0.0686742	1.03243	1.58773	0.0641724	0.637691	0.216706	0.821738	0.567622	0.607123			0.63976		1.03243	1.58773	115.561	82.3968	4.75531
509	P10809	HSPD1	60 kDa heat shock protein, mitochondrial	Homo sapiens OX=9606	[K].IMQSSSEVGYDAMAGDFVNMVEKGIIDPTK.[V]	K516	1xAcetyl [K23(100)]	100	3	-1.32014	0.234107	-0.728113	0.333821	0.769065	0.379453	0.192993	0.124557	0.234833	0.0660962	0.155832	0.149145	0.092596	0.29339	0.174143	0.074971	0.182644	0.287023	0.0694468	0.0627457	0.0769497	0.234714	0.20517	0.0931195		0.29339	0.174143		0.182644	0.287023			0.0769497	0.234714	0.20517				31.4294
510	P15880	RPS2	40S ribosomal protein S2	Homo sapiens OX=9606	[K].IMPVQKQTR.[A]	K114	1xAcetyl [K6(100)]	100	3	0.548662	0.37363	-0.0287881	0.566307	0.711736	0.933243	0.254436	0.476102	0.499032	0.528519	0.786376	0.550055	0.172041	0.33683	0.14523	0.806973	0.158407	0.839657	0.134378	0.92266	0.137022	1.43573	0.132016	0.968094		0.33683		0.806973		0.839657		0.92266		1.43573	0.132016	0.968094
511	P07954	FH	Fumarate hydratase, mitochondrial	Homo sapiens OX=9606	[K].LMNESLMLVTALNPHIGYDKAAK.[I]	K467	1xOxidation [M2]; 1xAcetyl [K20(99.7)]	99.7	1	-0.00916986	0.635724	0.117581	0.891529	0.239284	0.717906	0.868915	0.838589	0.849033	0.824576	1.26571	0.942754	1.14191	0.59592	1.05644	0.620738	0.91845	0.779617	0.91421	0.734942	1.40336	1.12805	1.15718	0.728328	1.14191		1.05644		0.91845	0.779617	0.91421	0.734942	1.40336	1.12805	1.15718	0.728328			11.5625	15.3729
512	Q96C19	EFHD2	EF-hand domain-containing protein D2	Homo sapiens OX=9606	[K].LMMEKLGAPQTHLGLK.[SN]	K123	1xOxidation [M3]; 1xAcetyl [K5(100)]	100	1	-0.678861	-0.157727	0.109575	0.351029	0.705418	0.744433	1.18199	0.844612	0.561363	0.799378	0.760821	0.614159	1.1124	1.25157	0.976472	0.712753	0.494836	0.62789	1.10882	0.489937	0.620975	0.900666	0.489584	0.738734	1.1124	1.25157	0.976472	0.712753	0.494836	0.62789	1.10882	0.489937	0.620975	0.900666	0.489584	0.738734	8.32575	22.0784	16.7598	54.7445
513	O00231	PSMD11	26S proteasome non-ATPase regulatory subunit 11	Homo sapiens OX=9606	[K].IMLNTPEDVQALVSGKLALR.[Y]	K274	1xAcetyl [K16(100)]	100	1	0.122229	-0.0359208	-0.0465687	0.930149	0.961442	0.898606	0.207091	0.141112	0.185384	0.223277	0.143504	0.200355	0.0945472	0.319634	0.152932	0.129292	0.14693	0.223838	0.104736	0.341818	0.101303	0.185704	0.103868	0.296842		0.319634	0.152932	0.129292	0.14693	0.223838	0.104736	0.341818		0.185704		0.296842		11.8459	29.3347	75.0824
514	P36578	RPL4	60S ribosomal protein L4	Homo sapiens OX=9606	[R].IMLKLNPYAK.[T]	K327	1xOxidation [M2]; 1xAcetyl [K4(100)]	100	14	-0.168567	0.153869	0.164528	0.855185	0.809062	0.64152	16.2775	17.2296	11.2413	14.4653	18.8422	13.0046	22.8396	9.71534	21.8017	12.6575	10.9715	11.5111	20.2611	8.66954	22.5114	15.1731	16.2403	9.76887	22.8396	9.71534	21.8017	12.6575	10.9715	11.5111	20.2611	8.66954	22.5114	15.1731	16.2403	9.76887	57.0129	37.5281	3.39373	56.6629
515	P36578	RPL4	60S ribosomal protein L4	Homo sapiens OX=9606	[R].IMLKLNPYAK.[T]	K327	1xAcetyl [K4(100)]	100	5	-0.162284	0.243554	0.552756	0.826193	0.776534	0.0869778	0.803149	0.99164	0.641956	0.701036	1.10843	0.937615	1.12904	0.477258	1.33274	0.65054	0.569922	0.713989	0.948351	0.453721	1.22421	0.992653	0.878157	0.997073	1.12904		1.33274	0.65054	0.569922	0.713989	0.948351	0.453721	1.22421	0.992653	0.878157	0.997073		48.6457	15.8688	49.8914
516	Q9Y2L1	DIS3	Exosome complex exonuclease RRP44	Homo sapiens OX=9606	[K].IMLDSSNLQHQKIR.[M]	K922	1xOxidation [M2]; 1xAcetyl [K12(100)]	100	4	0.105277	-0.0515953	-0.0454816	0.723021	0.758394	0.907722	0.547174	0.435293	0.597478	0.588389	0.418092	0.570041	0.616825	0.477523	0.389859	0.480727	0.430521	0.764435	0.661672	0.515106	0.400144	0.43604	0.443743	0.696339	0.616825	0.477523	0.389859	0.480727	0.430521	0.764435	0.661672	0.515106	0.400144	0.43604	0.443743	0.696339	18.0018	14.7608	39.5183	17.6138
517	Q9Y2L1	DIS3	Exosome complex exonuclease RRP44	Homo sapiens OX=9606	[K].IMLDSSNLQHQKIR.[M]	K922	1xAcetyl [K12(100)]	100	1	0.345285	0.681095	-0.225392	0.336655	0.0369741	0.598668	0.500808	0.559449	0.532807	0.624231	0.893145	0.46594	0.403375	0.598242	0.503312	0.615587	0.496793	0.568822	0.638355	0.610107	0.927871	0.858419	0.567662	0.364219	0.403375	0.598242	0.503312	0.615587	0.496793	0.568822	0.638355	0.610107	0.927871	0.858419	0.567662		27.5139	14.1909	9.55914	3.19985
518	Q13418	ILK	Integrin-linked protein kinase	Homo sapiens OX=9606	[K].LMKICMNEDPAK.[R]	K426	1xCarbamidomethyl [C5]; 1xAcetyl [K3(100)]	100	5	0.845215	0.0386459	-0.649325	0.0168693	0.961658	0.268979	0.557293	0.935383	0.930986	1.00159	0.907099	0.57678	0.582178	0.532408	1.36082	0.509947	1.16085	0.701123	0.948707	1.05448	1.20825	0.605949	0.619437	0.534122	0.582178	0.532408	1.36082	0.509947	1.16085	0.701123	0.948707	1.05448	1.20825	0.605949	0.619437	0.534122	6.31497	64.3222	34.9173	7.4671
519	P60903	S100A10	Protein S100-A10	Homo sapiens OX=9606	[K].IMKDLDQCR.[D]	K57	1xCarbamidomethyl [C8]; 1xAcetyl [K3(100)]	100	6	0.241568	-0.841879	1.12047	0.859305	0.236605	0.171815	1.14302	1.5392	0.543795	1.25041	0.932273	1.10894	0.664863	1.62117	1.52777	1.55063	0.749031	0.33856	1.48899	1.01183	1.29522	0.569326	0.932839	1.28504	0.664863	1.62117	1.52777	1.55063	0.749031	0.33856	1.48899	1.01183	1.29522	0.569326	0.932839	1.28504	59.1603	1.04979	53.3742	26.9832
520	P62979	RPS27A	Ubiquitin-40S ribosomal protein S27a	Homo sapiens OX=9606	[R].LIFAGKQLEDGR.[T]	K48	1xAcetyl [K6(100)]	100	4	0.264526	0.459797	0.2855	0.596606	0.289119	0.408715	2.11289	1.99903	1.56584	2.69267	2.67369	1.93697	1.96121	2.26457	1.5311	2.46697	1.65245	1.47924	1.77519	3.61015	2.61205	2.73534	1.58968	2.28426	1.96121	2.26457		2.46697	1.65245	1.47924	1.77519	3.61015	2.61205	2.73534	1.58968	2.28426	10.1524		7.8218	48.1869
521	P61106	RAB14	Ras-related protein Rab-14	Homo sapiens OX=9606	[R].IIEVSGQKIK.[L]	K59	1xAcetyl [K8(100)]	100	8	0.0386231	0.345041	-0.0317921	0.948909	0.0341181	0.881091	0.716891	0.968481	0.652203	0.728866	1.22929	0.628625	0.853501	0.580281	0.926682	1.01028	0.778552	0.525854	0.822323	0.635409	1.25571	1.20287	0.570173	0.687077	0.853501	0.580281	0.926682	1.01028	0.778552	0.525854	0.822323	0.635409	1.25571	1.20287	0.570173	0.687077	26.9491	6.10335	27.3971	18.1334
522	Q08426	EHHADH	Peroxisomal bifunctional enzyme	Homo sapiens OX=9606	[K].LLEVIPSQYSSPTTIATVMNLSKK.[I]	K464	1xAcetyl [K23(99.7)]	99.7	8	-2.05657	-0.341035	-0.0558344	0.143222	0.751189	0.810612	1.66269	1.68071	1.99897	0.413053	1.43809	1.81337	1.1556	2.16978	1.38863	1.97278	1.32568	2.67226	0.252677	0.573429	0.837527	2.03865	1.9115	1.71525	1.1556	2.16978	1.38863	1.97278	1.32568	2.67226	0.252677	0.573429	0.837527	2.03865	1.9115	1.71525	43.1306	24.5764	47.6334	54.9097
523	P48047	ATP5PO	ATP synthase subunit O, mitochondrial	Homo sapiens OX=9606	[R].IGEKYVDMSVK.[T]	K192	1xOxidation [M8]; 1xAcetyl [K4(100)]	100	12	0.460857	-0.0820081	0.365717	0.427075	0.985903	0.498104	3.37939	6.13815	4.91061	4.562	6.18258	6.31893	4.26175	2.49703	6.58075	5.69555	5.9818	3.83941	5.3698	3.7542	8.36689	3.99828	7.6597	4.97815	4.26175	2.49703	6.58075	5.69555	5.9818	3.83941	5.3698	3.7542	8.36688	3.99828	7.6597	4.97815	36.9251	10.1974	30.8496	25.0417
524	Q8TAK5	GABPB2	GA-binding protein subunit beta-2	Homo sapiens OX=9606	[R].IGEKTNSVEESK.[E]	K341	1xAcetyl [K4(100)]	100	4	-0.917673	0.0706952	0.370239	0.459133	0.961256	0.665325	0.292975	0.185472	0.158206	0.12275	0.191781	0.20826	0.478412	0.107537	0.268226	0.102717	0.214209	0.102204	0.148261	0.0972387	0.271729	0.111833	0.290693	0.125828	0.478412		0.268226		0.214209		0.148261		0.271729		0.290693	0.125828
525	P08397	HMBS	Porphobilinogen deaminase	Homo sapiens OX=9606	[K].IGEKSLFTK.[E]	K74	1xAcetyl [K4(100)]	100	4	0.132658	0.513864	-0.0952412	0.925259	0.406402	0.680097	5.47172	3.04273	2.66601	5.95827	4.45308	2.47785	8.60044	2.343	3.57895	2.50651	3.02664	2.30538	9.31711	2.59944	5.69424	3.21193	2.63666	2.31904	8.60044	2.343	3.57895	2.50651	3.02664	2.30538	9.31711	2.59944	5.69424	3.21193	2.63666	2.31904	80.8644	24.9228	19.13	79.7229
526	Q9NZJ4	SACS	Sacsin	Homo sapiens OX=9606	[R].IGEKLDSLGVK.[Y]	K4135	1xAcetyl [K4(100)]	100	4	-0.0795913	0.504413	-0.367985	0.798212	0.439986	0.580985	1.91705	1.86701	1.35948	1.73817	2.62392	1.01371	2.50121	1.33289	2.36805	1.36597	1.83556	0.883394	1.92705	1.54929	3.23704	2.01081	1.24616	0.781268	2.50121	1.33289	2.36805	1.36597	1.83556	0.883394	1.92705	1.54929	3.23704	2.01081	1.24616	0.781268	43.0934	37.9526	49.5252	15.3676
527	Q9NPJ3	ACOT13	Acyl-coenzyme A thioesterase 13	Homo sapiens OX=9606	[K].LGEDIVITAHVLKQGK.[T]	K108	1xAcetyl [K13(100)]	100	12	-1.91844	0.260689	-0.146707	0.307552	0.469983	0.88172	12.8419	3.63853	4.47518	2.83331	4.42466	4.22917	20.1972	5.48668	3.34104	3.93602	5.04456	3.90581	3.35542	2.3112	3.58653	5.26278	5.57405	2.88428	20.1972	5.48668	3.34104	3.93602	5.04456	3.90581	3.35542	2.3112	3.58653	5.26278	5.57405	2.88428	80.9995	11.5627	17.993	26.0603
528	P55072	VCP	Transitional endoplasmic reticulum ATPase	Homo sapiens OX=9606	[R].LGDVISIQPCPDVKYGK.[R]	K109	1xCarbamidomethyl [C10]; 1xAcetyl [K14(100)]	100	6	-0.137308	-0.610867	-0.824881	0.901555	0.684611	0.569589	0.815236	0.864204	0.932229	0.713014	0.612579	0.544189	1.37624	0.254231	1.2668	0.461609	1.41859	0.445868	1.18115	0.244878	0.965458	0.259699	0.851707	0.236671	1.37624		1.2668	0.461609	1.41859	0.445868	1.18115		0.965458	0.259699	0.851707			65.8823	73.7823
529	P20700	LMNB1	Lamin-B1	Homo sapiens OX=9606	[K].IGDTSVSYKYTSR.[Y]	K483	1xAcetyl [K9(100)]	100	12	-0.392568	-0.420581	0.619345	0.404263	0.528963	0.0338531	1.17587	1.578	1.34512	0.881904	1.23178	2.07081	1.43136	0.920388	1.34742	1.80858	1.33528	1.35497	0.997087	0.766721	1.62804	0.835527	2.20748	1.93414	1.43136	0.920388	1.34742	1.80858	1.33528	1.35497	0.997087	0.766721	1.62804	0.835527	2.20748	1.93414	30.7273	20.6647	1.03509	18.4706
530	Q9BZF9	UACA	Uveal autoantigen with coiled-coil domains and ankyrin repeats	Homo sapiens OX=9606	[R].IGDNLDILTLLKTASENTNK.[G]	K253	1xAcetyl [K12(100)]	100	3	-2.14517	-1.21292	0.0040168	0.0574271	0.183458	0.971094	0.229221	0.0974831	0.210566	0.0513163	0.0403424	0.210948	0.185178	0.273265	0.125888	0.0690782	0.201257	0.219875	0.0444437	0.058189	0.0433679	0.0373169	0.210343	0.211552	0.185178	0.273265	0.125888		0.201257	0.219875			0.0433678		0.210343	0.211552	27.1733		6.25209
531	Q14677	CLINT1	Clathrin interactor 1	Homo sapiens OX=9606	[K].LGELSDKIGSTIDDTISK.[F]	K207	1xAcetyl [K7(100)]	100	4	-0.834865	-0.556352	0.279964	0.469472	0.738569	0.441197	1.6052	0.922821	1.18409	1.07746	0.723211	1.41517	1.6635	1.54691	1.23479	0.610851	0.961093	1.40709	1.67085	0.484074	0.305792	1.14063	1.31992	1.51041	1.6635	1.54691	1.23479		0.961093	1.40709	1.67085		0.305792	1.14063	1.31992	1.51041	5.13585		26.6339
532	Q5JRX3	PITRM1	Presequence protease, mitochondrial	Homo sapiens OX=9606	[K].LGDKIHGFTVNQVTSVPELFLTAVK.[L]	K45	1xAcetyl [K4(100)]	100	3	-0.589502	0.248596	-0.441668	0.387494	0.494705	0.183517	0.486152	0.508893	1.07203	0.306291	0.619015	0.782699	0.324853	0.647452	0.512676	0.50511	0.929493	1.21456	0.336657	0.275925	0.486085	0.751946	0.807475	0.757923	0.324853	0.647452	0.512676	0.50511	0.929493	1.21456			0.486085	0.751946	0.807475	0.757923	46.9219	1.05126	18.8027
533	P18206	VCL	Vinculin	Homo sapiens OX=9606	[K].LGATAEKAAAVGTANK.[S]	K646	1xAcetyl [K7(100)]	100	9	-0.170946	-0.598503	0.171573	0.620265	0.349307	0.259723	0.495059	0.60469	0.443484	0.438653	0.419126	0.497985	0.571296	0.418823	0.533547	0.675833	0.40882	0.478148	0.498898	0.378408	0.554718	0.283534	0.502818	0.493152	0.571296	0.418823	0.533547	0.675833	0.40882	0.478148	0.498898	0.378408	0.554718	0.283534	0.502818	0.493152	21.7781	16.6386	11.0539	19.423
534	P06733	ENO1	Alpha-enolase	Homo sapiens OX=9606	[R].IGAEVYHNLKNVIK.[E]	K193	1xAcetyl [K10(100)]	100	45	-0.744882	0.604035	-0.422643	0.0270869	0.162979	0.213432	137.416	60.8192	66.3	81.953	90.4861	50.2258	129.078	145.754	73.6625	47.976	64.7718	67.8282	77.7922	86.1139	95.2929	85.6792	41.4345	59.0171	129.078	145.754	73.6625	47.976	64.7718	67.8282	77.7922	86.1139	95.2929	85.6792	41.4345	59.0171	8.58124	29.864	3.25976	7.18016
535	Q9Y490	TLN1	Talin-1	Homo sapiens OX=9606	[K].LGAASLGAEDPETQVVLINAVKDVAK.[A]	K2085	1xAcetyl [K22(100)]	100	2	-0.30138	-0.212154	0.904346	0.904178	0.886158	0.41779	0.688812	0.256393	0.0747752	0.779602	0.286819	0.165951	0.388681	0.988943	0.222767	0.29002	0.0806208	0.0689295	0.184064	1.37514	0.102102	0.471536	0.076109	0.255792	0.388681	0.988943	0.222767	0.29002			0.184064	1.37514	0.102102	0.471536	0.076109	0.255792	61.6204	18.5476		108.032
536	Q9UNZ2	NSFL1C	NSFL1 cofactor p47	Homo sapiens OX=9606	[R].LGAAPEEESAYVAGEKR.[Q]	K172	1xAcetyl [K16(100)]	100	16	-0.357781	-1.06571	-0.522247	0.94753	0.299149	0.47887	2.35626	2.24111	2.03679	2.19921	1.03003	1.28054	3.72425	0.988263	3.07057	1.41165	2.91243	1.16115	3.81018	0.588248	0.762335	1.29772	1.29639	1.26469	3.72425	0.988263	3.07057	1.41165	2.91243	1.16115	3.81018	0.588248	0.762335	1.29772	1.29639	1.26469	82.1063	52.3416	60.7989	103.594
537	Q92993	KAT5	Histone acetyltransferase KAT5	Homo sapiens OX=9606	[K].LFYVHYIDFNKR.[L]	K52	1xAcetyl [K11(100)]	100	2	1.66793	0.820512	-0.420834	0.0451517	0.466202	0.610878	0.337707	0.765888	1.03816	1.08323	1.17017	0.558172	0.359035	0.316379	0.363997	1.16778	1.81301	0.263305	0.920599	1.24586	0.96145	1.37889	0.770732	0.345612	0.359035	0.316379	0.363997	1.16778	1.81301		0.920599	1.24586	0.96145	1.37889	0.770732	0.345612	8.93146	74.2092		21.2323
538	P23246	SFPQ	Splicing factor, proline- and glutamine-rich	Homo sapiens OX=9606	[R].LFVGNLPADITEDEFKR.[L]	K314	1xAcetyl [K16(100)]	100	12	-0.987379	0.648276	-0.931946	0.453804	0.25901	0.198827	2.69654	1.33756	2.6917	1.2837	2.05253	1.39574	4.12215	1.27092	1.67418	1.00093	3.3248	2.05859	1.84498	0.722419	1.74173	2.36334	1.65593	1.13555	4.12215	1.27092	1.67418	1.00093	3.3248	2.05859	1.84498		1.74173	2.36334	1.65593	1.13555	74.7671	35.5919	33.2632
539	Q14103	HNRNPD	Heterogeneous nuclear ribonucleoprotein D0	Homo sapiens OX=9606	[K].IFVGGLSPDTPEEKIR.[E]	K197	1xAcetyl [K14(100)]	100	10	-0.0032906	-0.130576	-0.146184	0.971476	0.89734	0.969185	4.2614	5.66172	4.61096	4.18426	5.35102	4.52196	5.71611	2.8067	6.8626	4.46084	5.38191	3.84001	5.4243	2.94423	7.10868	3.59337	6.41209	2.63183	5.71611	2.8067	6.86259	4.46084	5.38191	3.84001	5.4243	2.94423	7.10868	3.59337	6.41209	2.63183	48.2766	29.9962	23.6455	41.9111
540	Q03164	KMT2A	Histone-lysine N-methyltransferase 2A	Homo sapiens OX=9606	[K].IGDKGLSMPGVPK.[A]	K2490	1xAcetyl [K4(100)]	100	2	0.137067	-0.32645	0.158116	0.54504	0.497202	0.1536	0.612234	0.821149	0.660729	0.669102	0.677644	0.736983	0.685217	0.539251	0.814202	0.828097	0.687088	0.63437	0.698574	0.639631	0.851958	0.50333	0.758341	0.715625	0.685217		0.814202	0.828097	0.687088	0.63437	0.698574	0.639631	0.851958	0.50333	0.758341	0.715625		1.19653	5.64185	6.22905
541	P50579	METAP2	Methionine aminopeptidase 2	Homo sapiens OX=9606	[R].LGESKYLMALK.[N]	K427	1xAcetyl [K5(100)]	100	1	-0.474269	-0.314434	-0.133516	0.518594	0.93704	0.701436	0.486828	0.491549	0.293736	0.340996	0.45944	0.266043	0.652712	0.320944	0.70453	0.278568	0.345155	0.242317	0.428929	0.253062	0.749556	0.169324	0.30174	0.230346	0.652712	0.320944	0.70453	0.278568	0.345155		0.428929		0.749556		0.30174		48.1885	61.2758
542	P07237	P4HB	Protein disulfide-isomerase	Homo sapiens OX=9606	[K].LGETYKDHENIVIAKMDSTANEVEAVK.[V]	K424	1xAcetyl [K15(100)]	100	1	1.43772	-1.91066	0.0623616	0.453982	0.0403504	0.896032	0.876337	1.00615	1.07871	1.71535	0.280929	0.915407	0.226445	1.52623	1.12557	0.886724	0.189993	1.96743	1.07798	2.35271	0.189729	0.372128	0.259344	1.57147		1.52623	1.12557	0.886724		1.96743	1.07798	2.35271	0.189729	0.372128		1.57147		16.7856		52.5477
543	Q8NEZ4	KMT2C	Histone-lysine N-methyltransferase 2C	Homo sapiens OX=9606	[K].IGMGKPAITK.[R]	K827	1xAcetyl [K5(100)]	100	3	0.042537	-0.12563	0.51731	0.858044	0.994905	0.00420139	9.72138	13.6432	8.23635	10.623	13.6836	11.7846	7.85735	11.5854	13.0792	14.2072	8.45541	8.01728	14.6587	6.58721	19.2624	8.1048	11.857	11.7122	7.85735	11.5854	13.0792	14.2072	8.45541	8.01728	14.6587	6.58721	19.2624	8.1048	11.857	11.7122	27.117	5.84645	3.76146	53.727
544	P00390	GSR	Glutathione reductase, mitochondrial	Homo sapiens OX=9606	[K].LGIQTDDKGHIIVDEFQNTNVK.[G]	K354	1xAcetyl [K8(100)]	100	2	-0.806007	0.594588	-0.370975	0.498014	0.555191	0.692648	1.05411	0.58015	0.538451	0.630993	0.796698	0.45026	1.47137	0.63685	0.843673	0.316627	0.608771	0.468131	0.933661	0.328326	0.95674	0.636657	0.630074	0.270446	1.47137	0.63685	0.843673	0.316627	0.608771	0.468131	0.933661		0.95674	0.636657	0.630074		55.9803	64.2382	18.4691
545	Q08426	EHHADH	Peroxisomal bifunctional enzyme	Homo sapiens OX=9606	[K].LGILDKVVNSDPVEEAIR.[F]	K171	1xAcetyl [K6(100)]	100	1	0.80201	1.02826	-0.244238	0.504396	0.1173	0.867392	0.224708	0.115736	0.325303	0.592742	0.24067	0.373258	0.274838	0.174578	0.114298	0.117175	0.33945	0.311157	0.139435	1.04605	0.19366	0.287679	0.626312	0.120204	0.274838				0.33945	0.311157		1.04605	0.19366	0.287679	0.626312				6.15
546	Q9NRL2	BAZ1A	Bromodomain adjacent to zinc finger domain protein 1A	Homo sapiens OX=9606	[K].LGLHVTPSNVDQVSTPPAAKK.[S]	K1552	1xAcetyl [K20(99.8)]	99.8	1	0.38839	0.00719858	0.262187	0.497226	0.88005	0.964376	0.242647	0.508857	0.636635	0.333095	0.540666	0.659749	0.215405	0.269888	0.464987	0.552726	0.25351	1.01976	0.226562	0.439629	0.359748	0.721583	0.40788	0.911618			0.464987	0.552726	0.25351	1.01976		0.439629	0.359748	0.721583	0.40788	0.911618		12.1921	85.1071
547	P18754	RCC1	Regulator of chromosome condensation	Homo sapiens OX=9606	[R].LGLGEGAEEKSIPTLISR.[L]	K335	1xAcetyl [K10(100)]	100	3	0.683165	-0.0294118	-0.671937	0.554653	0.973194	0.334509	0.493011	0.336704	0.610235	0.796501	0.33333	0.390798	0.716286	0.269737	0.390366	0.283042	0.742186	0.478284	0.427321	1.16568	0.404279	0.262382	0.50427	0.277325	0.716286		0.390366		0.742186	0.478284	0.427321	1.16568	0.404279		0.50427				30.5795	65.5492
548	P10809	HSPD1	60 kDa heat shock protein, mitochondrial	Homo sapiens OX=9606	[K].IGIEIIKR.[T]	K469	1xAcetyl [K7(100)]	100	7	-0.0899398	0.365355	-0.140684	0.907715	0.574443	0.765791	4.09438	4.61196	5.44587	3.71145	6.75562	5.0275	6.34764	1.84112	4.74642	4.47751	6.03594	4.8558	5.57105	1.85186	9.97609	3.53515	6.10442	3.95058	6.34764	1.84112	4.74642	4.47751	6.03594	4.8558	5.57105	1.85186	9.97609	3.53515	6.10442	3.95058	77.8285	4.12291	15.3232	70.8579
549	Q9UM54	MYO6	Unconventional myosin-VI	Homo sapiens OX=9606	[K].IGLDDEEKLDLFR.[V]	K334	1xAcetyl [K8(100)]	100	11	-0.76172	0.358999	-0.1836	0.0756123	0.615153	0.770453	5.07472	2.60121	3.40775	3.02153	3.13365	2.94081	5.44778	4.70167	3.49763	1.70478	4.54963	2.26588	3.49031	2.55274	3.02528	3.24202	3.75078	2.13085	5.44778	4.70167	3.49763	1.70478	4.54963	2.26588	3.49031	2.55274	3.02528	3.24202	3.75078	2.13085	10.3963	48.7366	47.3877	21.9414
550	Q14966	ZNF638	Zinc finger protein 638	Homo sapiens OX=9606	[R].IGKTLPSEK.[A]	K1860	1xAcetyl [K3(100)]	100	11	-0.602716	-0.00984825	0.19861	0.514873	0.887647	0.370679	2.21749	2.38883	2.43252	1.61692	2.57951	2.80411	2.48663	1.94835	2.83604	1.94162	2.55534	2.3097	2.33351	0.900321	3.68498	1.47405	2.50378	3.10444	2.48663	1.94835	2.83604	1.94162	2.55534	2.3097	2.33351	0.900321	3.68498	1.47405	2.50378	3.10444	17.1645	26.4753	7.14052	62.6758
551	Q06830	PRDX1	Peroxiredoxin-1	Homo sapiens OX=9606	[K].IGHPAPNFKATAVMPDGQFK.[D]	K16	1xAcetyl [K9(100)]	100	5	0.32084	-1.054	-0.776792	0.279523	0.361736	0.135477	1.95551	2.41105	1.56417	2.45423	1.14537	0.938509	2.10602	1.805	3.39871	1.42338	1.44569	1.68264	2.14999	2.75847	0.709838	1.5809	1.16679	0.710229	2.10602	1.805	3.39871	1.42338	1.44569	1.68264	2.14999	2.75847	0.709838	1.5809	1.16679	0.710229	10.8847	57.9322	10.7117	17.5315
552	P50991	CCT4	T-complex protein 1 subunit delta	Homo sapiens OX=9606	[K].LGGTIDDCELVEGLVLTQKVSNSGITR.[V]	K232	1xCarbamidomethyl [C8]; 1xAcetyl [K19(100)]	100	5	-1.30123	0.130731	-1.13247	0.0161613	0.940323	0.201825	0.986041	0.643625	1.20712	0.40268	0.612961	0.529285	1.04146	0.930621	0.982428	0.304823	1.56403	0.850202	0.453324	0.352037	0.483527	0.742396	0.588253	0.470317	1.04146	0.930621	0.982428		1.56403	0.850202	0.453324		0.483527	0.742396	0.588253	0.470317	7.94835		41.8149
553	P37837	TALDO1	Transaldolase	Homo sapiens OX=9606	[K].LGGSQEDQIKNAIDK.[L]	K81	1xAcetyl [K10(100)]	100	2	-1.04038	0.442805	-0.211509	0.131187	0.92437	0.764534	0.457068	0.650516	0.231073	0.23849	0.721776	0.195269	0.471711	0.442425	1.14711	0.153922	0.316074	0.146072	0.325348	0.151633	1.16308	0.280473	0.256048	0.134491	0.471711	0.442425	1.14711		0.316074		0.325348		1.16308	0.280473	0.256048		4.53069
554	P78371	CCT2	T-complex protein 1 subunit beta	Homo sapiens OX=9606	[K].LGGSLADSYLDEGFLLDKK.[I]	K222	1xAcetyl [K18(99.8)]	99.8	5	-0.110577	-0.11139	-0.0442415	0.807093	0.742223	0.971514	1.67218	1.20098	1.7151	1.43194	1.06455	1.74474	2.43991	0.904459	1.55554	0.846419	2.08361	1.34659	1.82851	1.03536	0.993636	1.13547	2.38136	1.10813	2.43991		1.55554		2.08361	1.34659	1.82851		0.993636	1.13547	2.38136	1.10813			30.386
555	P22307	SCP2	Non-specific lipid-transfer protein	Homo sapiens OX=9606	[K].IGGIFAFKVK.[D]	K462	1xAcetyl [K8(100)]	100	7	-0.117942	-0.0190348	-0.489705	0.735247	0.981836	0.586595	2.6665	2.8516	3.5412	2.27598	2.83829	2.28678	3.67194	1.66107	2.59287	3.11032	5.35303	1.72936	2.24889	2.30307	3.28691	2.38967	3.01763	1.55592	3.67194	1.66107	2.59287	3.11032	5.35303	1.72936	2.24889	2.30307	3.28691	2.38967	3.01763	1.55592	53.3245	12.831	72.3574	1.68306
556	Q92945	KHSRP	Far upstream element-binding protein 2	Homo sapiens OX=9606	[K].IGGDAATTVNNSTPDFGFGGQKR.[Q]	K109	1xAcetyl [K22(100)]	100	6	0.773069	-0.563844	0.356625	0.38338	0.50879	0.941683	1.07763	2.73631	2.42789	2.00839	1.76749	2.58012	0.950058	1.2052	1.63179	3.84083	0.870455	3.98533	1.17785	2.83892	1.26178	2.2732	1.59548	3.56475	0.950058	1.2052	1.63179	3.84083	0.870455	3.98533	1.17785	2.83892	1.26178	2.2732	1.59548	3.56475	16.7414	57.0854	90.7186	58.4827
557	Q09666	AHNAK	Neuroblast differentiation-associated protein AHNAK	Homo sapiens OX=9606	[K].IGFSGPKLEGGEVDLK.[G]	K4936	1xAcetyl [K7(100)]	100	2	-0.722938	-0.0087809	-0.415747	0.526538	0.914207	0.499583	0.767323	0.432545	0.346016	0.424704	0.483575	0.255985	1.18535	0.349296	0.684885	0.180205	0.440293	0.251738	0.593204	0.256203	0.818117	0.149033	0.312932	0.199038	1.18535	0.349296	0.684885		0.440293	0.251738	0.593204		0.818117		0.312932		77.0443		38.5325
558	P09936	UCHL1	Ubiquitin carboxyl-terminal hydrolase isozyme L1	Homo sapiens OX=9606	[K].LGFEDGSVLKQFLSETEK.[M]	K115	1xAcetyl [K10(100)]	100	10	-1.30613	-0.0644912	0.235626	0.441308	0.829511	0.140133	1.97099	1.03607	1.92041	0.811847	0.955818	2.25622	0.852079	3.0899	1.33893	0.733206	1.78763	2.0532	1.28988	0.333814	0.829976	1.08166	2.20886	2.30357	0.852079	3.0899	1.33893	0.733206	1.78763	2.0532	1.28988	0.333814	0.829976	1.08166	2.20886	2.30357	80.2834	41.34	9.77833	83.2721
559	P07954	FH	Fumarate hydratase, mitochondrial	Homo sapiens OX=9606	[R].IGFAEKVAAK.[V]	K292	1xAcetyl [K6(100)]	100	11	0.335654	-0.144179	0.258747	0.663269	0.95866	0.56046	7.67562	13.1744	12.199	10.4061	12.8848	14.9251	10.0556	5.29564	13.7464	12.6023	13.7414	10.6566	15.252	5.56011	17.8006	7.96893	18.5497	11.3004	10.0556	5.29564	13.7464	12.6023	13.7414	10.6566	15.252	5.56011	17.8006	7.96893	18.5497	11.3004	43.8506	6.14067	17.8811	65.858
560	P51991	HNRNPA3	Heterogeneous nuclear ribonucleoprotein A3	Homo sapiens OX=9606	[K].IFVGGIKEDTEEYNLR.[D]	K134	1xAcetyl [K7(100)]	100	3	-0.33498	-0.1057	-0.106959	0.530956	0.766159	0.758953	0.912517	0.644465	0.500183	0.687893	0.608215	0.439483	1.20531	0.619723	0.653661	0.635269	0.667969	0.332397	0.748845	0.626941	0.714394	0.502036	0.480857	0.398109	1.20531	0.619723	0.653661	0.635269	0.667969	0.332397	0.748845	0.626941	0.714394	0.502036	0.480857	0.398109	45.377	2.01793	47.4397	12.5308
561	P53396	ACLY	ATP-citrate synthase	Homo sapiens OX=9606	[R].LGQEATVGKATGFLK.[N]	K97	1xAcetyl [K9(100)]	100	2	-0.692477	0.0888344	0.213777	0.176863	0.909309	0.362732	0.494182	0.375269	0.211705	0.317113	0.397695	0.245377	0.511404	0.47696	0.496742	0.253795	0.231277	0.192132	0.401753	0.232474	0.27292	0.522471	0.224259	0.266495	0.511404	0.47696	0.496742		0.231277		0.401753		0.27292	0.522471			4.9285
562	P54577	YARS	Tyrosine--tRNA ligase, cytoplasmic	Homo sapiens OX=9606	[K].IFTFAEKYLPALGYSK.[R]	K197	1xAcetyl [K7(100)]	100	4	-0.219926	-1.85862	-1.55832	0.700222	0.0359013	0.195072	0.63085	0.809582	0.821956	0.470936	0.227992	0.312526	0.290612	0.971089	0.70994	0.909224	0.608673	1.03524	0.588122	0.35375	0.174124	0.281859	0.470719	0.154334	0.290612	0.971089	0.70994	0.909224	0.608673	1.03524	0.588122	0.35375	0.174124	0.281859	0.470719	0.154334	76.2733	17.406	36.6966	35.1907
563	P23284	PPIB	Peptidyl-prolyl cis-trans isomerase B	Homo sapiens OX=9606	[K].IEVEKPFAIAKE.[-]	K209	1xAcetyl [K5(100)]	100	11	0.341424	-0.812615	-0.0235795	0.540532	0.278724	0.880596	4.76372	8.78769	5.88755	5.78665	4.93056	5.73995	6.135	3.39244	11.1806	6.39478	6.71722	5.05787	5.51336	6.05994	5.99542	3.8657	5.99443	5.48546	6.135	3.39244	11.1806	6.39478	6.71722	5.05787	5.51336	6.05994	5.99542	3.8657	5.99443	5.48546	40.7094	38.5094	19.9293	6.67898
564	P23284	PPIB	Peptidyl-prolyl cis-trans isomerase B	Homo sapiens OX=9606	[K].IEVEKPFAIAK.[E]	K209	1xAcetyl [K5(100)]	100	7	0.0595842	0.17652	0.288635	0.933374	0.823112	0.682926	3.21782	3.67226	3.28299	3.05824	4.41577	4.00335	4.72663	1.70902	5.33324	2.01128	4.25934	2.30664	3.81939	2.29709	6.82375	2.00778	5.173	2.83371	4.72663	1.70902	5.33324	2.01128	4.25934	2.30664	3.81939	2.29709	6.82375	2.00778	5.173	2.83371	66.3111	63.9657	42.0581	35.1976
565	P78344	EIF4G2	Eukaryotic translation initiation factor 4 gamma 2	Homo sapiens OX=9606	[K].LEVDIPLVKSYLAQFAAR.[A]	K640	1xAcetyl [K9(100)]	100	2	0.812873	-1.08539	-0.165178	0.678263	0.308242	0.813833	0.0930711	0.070626	0.167181	0.125292	0.0302968	0.1523	0.0314221	0.15472	0.040952	0.1003	0.132833	0.201528	0.0989283	0.151656	0.032675	0.0279185	0.108662	0.195937	0.0314221	0.15472	0.040952	0.1003	0.132833	0.201528	0.0989283	0.151656	0.032675		0.108662	0.195937	93.6755	59.4195	29.0555	29.7578
566	P13804	ETFA	Electron transfer flavoprotein subunit alpha, mitochondrial	Homo sapiens OX=9606	[K].LEVAPISDIIAIKSPDTFVR.[T]	K139	1xAcetyl [K13(100)]	100	13	-1.47877	-0.170197	0.0777076	0.114805	0.711882	0.810043	2.15008	1.62509	2.51925	0.898507	1.40057	2.81934	2.08959	2.21056	2.0994	1.15077	2.90995	2.12856	1.35967	0.437344	1.63173	1.16941	3.84413	1.79456	2.08959	2.21056	2.0994	1.15077	2.90995	2.12856	1.35967	0.437344	1.63173	1.16941	3.84413	1.79456	3.97866	41.2771	21.9321	72.5852
567	Q70UQ0	IKBIP	Inhibitor of nuclear factor kappa-B kinase-interacting protein	Homo sapiens OX=9606	[K].LETNEFQQLQSKISLISEK.[W]	K92	1xAcetyl [K12(100)]	100	1	-1.7928	-0.453204	1.75995	0.326333	0.543713	0.0922002	0.595307	0.264655	0.213333	0.139365	0.208236	0.607835	0.242045	0.94857	0.25848	0.270829	0.0968542	0.329811	0.15662	0.122109	0.130683	0.28579	0.552679	0.66299	0.242045	0.94857	0.25848	0.270829		0.329811	0.15662			0.28579	0.552679	0.66299	83.9211	3.29926
568	Q9H7Z6	KAT8	Histone acetyltransferase KAT8	Homo sapiens OX=9606	[K].LESTVGSPEKPLSDLGK.[L]	K351	1xAcetyl [K10(100)]	100	15	0.22049	-0.213615	-0.305855	0.799932	0.367285	0.316598	6.39355	7.11655	7.00238	7.63676	6.16429	5.73184	8.97464	3.81246	7.56133	6.67176	7.3089	6.69585	11.0823	4.19122	6.85807	5.47051	6.64129	4.82239	8.97463	3.81246	7.56133	6.67176	7.3089	6.69586	11.0823	4.19122	6.85807	5.47051	6.64129	4.82239	57.0921	8.83879	6.19063	63.8063
569	P27816	MAP4	Microtubule-associated protein 4	Homo sapiens OX=9606	[K].IESQKLNFK.[E]	K1060	1xAcetyl [K5(100)]	100	5	0.268997	-0.00771077	0.258438	0.686727	0.900104	0.527829	1.12817	1.23341	1.1292	1.49823	1.35711	1.3257	1.43612	0.820213	1.69423	0.772588	1.36422	0.894173	2.22927	0.767197	2.09653	0.617699	1.4355	1.2159	1.43612	0.820213	1.69423	0.772588	1.36422	0.894173	2.22927	0.767197	2.09653	0.617699	1.4355	1.2159	38.6035	52.8374	29.4343	69.0041
570	Q03252	LMNB2	Lamin-B2	Homo sapiens OX=9606	[R].LESLSYQLSGLQKQASAAEDR.[I]	K326	1xAcetyl [K13(100)]	100	6	-0.0373393	0.220578	-0.147598	0.868347	0.223194	0.605785	3.41314	3.11332	3.24212	3.28887	3.61747	2.93854	4.00495	2.82132	3.37153	2.8551	3.55854	2.92569	2.99314	3.58461	3.74725	3.48768	3.32623	2.55085	4.00495	2.82132	3.37153	2.8551	3.55854	2.92569	2.99314	3.58461	3.74725	3.48768	3.32623	2.55085	24.5216	11.7294	13.8024	12.7165
571	Q16891	IMMT	MICOS complex subunit MIC60	Homo sapiens OX=9606	[K].IESLAKSLEDALR.[Q]	K222	1xAcetyl [K6(100)]	100	3	0.0138625	-0.361126	0.227738	0.922783	0.643673	0.765909	0.780368	1.10312	1.18782	0.804696	0.918219	1.32443	0.886133	0.674603	1.18969	1.01656	0.808305	1.56734	1.00001	0.609381	0.586477	1.24996	1.19443	1.45442	0.886133		1.18969	1.01656	0.808305	1.56734	1.00001		0.586477	1.24996	1.19443	1.45442		11.0976	45.1852
572	Q5VT52	RPRD2	Regulation of nuclear pre-mRNA domain-containing protein 2	Homo sapiens OX=9606	[K].LESESTSPSLEMKIHNFLK.[G]	K671	1xAcetyl [K13(100)]	100	5	-0.92436	-0.280783	0.493805	0.582492	0.632811	0.685669	1.3447	0.571256	1.56971	0.564169	0.392778	1.93025	0.216353	2.47305	0.25382	0.888692	0.80315	2.33627	0.97616	0.152179	0.430691	0.354865	1.85823	2.00226	0.216353	2.47305	0.25382	0.888692	0.80315	2.33627	0.97616		0.430691	0.354865	1.85823	2.00226	118.668	78.5852	69.0624
573	P48047	ATP5PO	ATP synthase subunit O, mitochondrial	Homo sapiens OX=9606	[K].LEQVEKELLR.[V]	K60	1xAcetyl [K6(100)]	100	12	-0.0621313	0.967221	-0.159659	0.961499	0.445068	0.540931	6.4754	5.87294	7.72415	6.21496	14.7734	6.97457	9.91535	3.03545	6.60671	5.13917	8.07673	7.37157	9.5334	2.89652	24.1795	5.3673	7.9378	6.01134	9.91535	3.03545	6.60671	5.13917	8.07673	7.37157	9.5334	2.89652	24.1795	5.3673	7.9378	6.01134	75.1277	17.6693	6.4554	75.511
574	Q02218	OGDH	2-oxoglutarate dehydrogenase, mitochondrial	Homo sapiens OX=9606	[R].IEQLSPFPFDLLLKEVQK.[Y]	K943	1xAcetyl [K14(100)]	100	1	-0.233677	-0.515075	0.858622	0.820879	0.535683	0.115381	0.108373	0.0754587	0.216538	0.133909	0.0441777	0.394142	0.0931534	0.123593	0.0335483	0.117369	0.189185	0.243891	0.231911	0.0359074	0.0393175	0.0490379	0.454427	0.333857	0.0931534	0.123593		0.117369	0.189185	0.243891	0.231911		0.0393175		0.454427	0.333857	19.8608		17.8642
575	Q9GZZ1	NAA50	N-alpha-acetyltransferase 50	Homo sapiens OX=9606	[R].IEPADAHVLQKNLK.[V]	K152	1xAcetyl [K11(100)]	100	1	-0.149941	0.0381202	-0.285797	0.77442	0.838926	0.65698	0.537848	0.571744	0.596418	0.497597	0.597672	0.457038	0.574947	0.500749	0.576066	0.567423	0.844921	0.347915	0.614784	0.38041	0.709926	0.485419	0.562326	0.35175	0.574947	0.500749	0.576066	0.567423	0.844921	0.347915	0.614784	0.38041	0.709926	0.485419	0.562326	0.35175	9.75479	1.06892	58.9244	33.3055
576	O43847	NRDC	Nardilysin	Homo sapiens OX=9606	[K].IENLTEEAFNTQVTALIKLK.[E]	K1023	1xAcetyl [K18(100)]	100	2	1.56822	-0.391298	-0.109509	0.27209	0.404367	0.512913	0.0487956	0.087124	0.310001	0.161827	0.0644327	0.286633	0.0422652	0.055326	0.108598	0.06565	0.283722	0.336279	0.0868232	0.236831	0.0670931	0.0617723	0.300314	0.272952			0.108598		0.283722	0.336279	0.0868232	0.236831	0.0670931		0.300314	0.272952			11.9882	65.5462
577	Q9Y2Z0	SUGT1	Protein SGT1 homolog	Homo sapiens OX=9606	[K].LELLHPIIPEQSTFKVLSTK.[I]	K236	1xAcetyl [K15(100)]	100	2	-1.08413	0.250291	0.167771	0.0941205	0.68659	0.502361	1.34399	0.539704	0.63308	0.660303	0.657647	0.711485	1.22623	1.46175	0.673848	0.40556	0.695685	0.570476	0.853231	0.467376	0.4435	0.871794	0.785097	0.637874	1.22623	1.46175	0.673848		0.695685	0.570476	0.853231	0.467376	0.4435	0.871794	0.785097	0.637874	12.3911		13.9849	41.3204
578	Q9GZZ1	NAA50	N-alpha-acetyltransferase 50	Homo sapiens OX=9606	[R].IELGDVTPHNIKQLK.[R]	K17	1xAcetyl [K12(100)]	100	6	-1.1638	0.475094	-0.224985	0.395056	0.453769	0.615871	1.74439	0.738761	0.845867	0.880973	0.97542	0.721356	2.37433	1.11445	0.978769	0.498754	1.0127	0.679035	1.37995	0.381996	1.06624	0.884599	0.851543	0.591169	2.37433	1.11445	0.978769	0.498754	1.0127	0.679035	1.37995		1.06624	0.884599	0.851543	0.591169	51.0707	45.9447	27.8928
579	Q16204	CCDC6	Coiled-coil domain-containing protein 6	Homo sapiens OX=9606	[K].IELETYKLK.[C]	K81	1xAcetyl [K7(100)]	100	1	-1.08828	0.548187	-0.260937	0.604293	0.581227	0.635253	1.09558	0.301112	0.304192	0.757227	0.473474	0.24135	1.07682	1.11433	0.413353	0.188871	0.410196	0.198188	0.202283	1.31217	0.712744	0.234204	0.281726	0.200975	1.07682	1.11433	0.413353		0.410196			1.31217	0.712744		0.281726		2.42105
580	Q03252	LMNB2	Lamin-B2	Homo sapiens OX=9606	[K].LELEQTYQAKLDSAK.[L]	K285	1xAcetyl [K10(100)]	100	4	0.587924	-0.494017	0.493797	0.579909	0.719829	0.317732	0.299252	1.45745	0.0844997	0.606193	1.14554	0.121994	0.169737	0.428767	1.92566	0.989244	0.0897629	0.0792364	1.0568	0.155586	1.73871	0.552367	0.149913	0.0940757	0.169737	0.428767	1.92566	0.989244			1.0568		1.73871	0.552367	0.149913		61.2066	45.4318
581	Q9NVD7	PARVA	Alpha-parvin	Homo sapiens OX=9606	[K].LESEKLNVAEVTQSEIAQK.[Q]	K140	1xAcetyl [K5(100)]	100	2	-0.300965	0.60358	-0.98464	0.668275	0.528422	0.378902	0.884026	0.241259	0.594925	0.700667	0.445919	0.26199	1.19452	0.573531	0.189764	0.292755	0.890934	0.298917	0.899526	0.501808	0.180253	0.711585	0.236949	0.287031	1.19452	0.573531			0.890934		0.899526	0.501808	0.180253	0.711585			49.671			40.1374
582	P11021	HSPA5	Endoplasmic reticulum chaperone BiP	Homo sapiens OX=9606	[K].IEWLESHQDADIEDFKAK.[K]	K617	1xAcetyl [K16(100)]	100	1	0.208313	0.114759	-0.368283	0.690972	0.749333	0.578382	0.807163	0.849543	1.23059	1.01356	0.992913	0.963623	0.944559	0.669767	0.92864	0.770445	1.53173	0.929442	0.585938	1.44118	1.37636	0.609465	1.23591	0.691336	0.944559	0.669767	0.92864		1.53173	0.929442		1.44118	1.37636		1.23591		24.0729		34.608
583	O15530	PDPK1	3-phosphoinositide-dependent protein kinase 1	Homo sapiens OX=9606	[K].LEYDFPEKFFPK.[A]	K304	1xAcetyl [K8(100)]	100	24	-0.193893	0.0228125	-0.274425	0.648604	0.999275	0.536803	12.0232	8.83993	11.8653	10.1623	8.83772	9.51299	15.3481	8.69824	10.7195	6.96035	14.9352	8.79534	11.274	9.05051	9.88488	7.79056	10.3519	8.67408	15.3481	8.69824	10.7195	6.96035	14.9352	8.79534	11.274	9.05051	9.88488	7.79056	10.3519	8.67408	39.1092	30.0696	36.5903	15.4717
584	P07954	FH	Fumarate hydratase, mitochondrial	Homo sapiens OX=9606	[R].IEYDTFGELKVPNDK.[Y]	K61	1xAcetyl [K10(100)]	100	12	-0.0858943	0.107834	-0.214844	0.700921	0.915133	0.642483	3.27836	3.43566	4.48238	3.07265	3.61165	3.92319	3.6871	2.86963	4.57341	2.29791	5.06528	3.89949	3.29249	2.85281	4.52827	2.69503	4.77589	3.07049	3.6871	2.86963	4.57341	2.29791	5.06528	3.89949	3.29249	2.85281	4.52827	2.69503	4.77589	3.07049	17.6319	46.8329	18.3907	10.1183
585	P48444	ARCN1	Coatomer subunit delta	Homo sapiens OX=9606	[K].LFTAESLIGLKNPEK.[S]	K347	1xAcetyl [K11(100)]	100	9	-0.530525	-0.0918857	-0.391062	0.441254	0.810859	0.461617	4.44097	2.37223	2.46326	2.86828	2.1323	1.81194	6.07504	2.80689	3.16557	1.57888	3.15874	1.76778	3.10132	2.63524	1.74967	2.51492	2.00162	1.62225	6.07504	2.80689	3.16557	1.57888	3.15874	1.76778	3.10132	2.63524	1.74967	2.51492	2.00162	1.62225	52.0367	47.2956	39.9289	11.4901
586	Q9HDC9	APMAP	Adipocyte plasma membrane-associated protein	Homo sapiens OX=9606	[K].LFSQETVMKFVPR.[Y]	K356	1xOxidation [M8]; 1xAcetyl [K9(100)]	100	5	-0.26081	0.168163	-0.180016	0.528414	0.531152	0.796552	1.24544	1.44854	1.42643	1.03792	1.63521	1.22552	1.46051	1.03036	1.3205	1.57659	1.98286	0.870006	1.20829	0.867559	1.84836	1.42205	1.62277	0.828279	1.46051	1.03036	1.3205	1.57659	1.98286	0.870006	1.20829		1.84836	1.42205	1.62277		24.4224	12.5013	55.1659
587	Q9HAF1	MEAF6	Chromatin modification-related protein MEAF6	Homo sapiens OX=9606	[R].LFSKSSVTSAAAVSALAGVQDQLIEK.[R]	K91	1xAcetyl [K4(100)]	100	8	-1.389	0.14984	0.0309032	0.0731844	0.724982	0.774994	0.938869	0.818667	1.2781	0.357163	1.13368	0.996926	0.780538	1.0972	0.562754	1.07458	0.435086	2.12112	0.409182	0.305144	0.398227	1.86913	0.822011	1.17184	0.780538	1.0972	0.562754	1.07458	0.435086	2.12112	0.409182		0.398227	1.86913	0.822011	1.17184	23.8493	44.2079	93.2794
588	O95619	YEATS4	YEATS domain-containing protein 4	Homo sapiens OX=9606	[K].LFQSDTNAMLGKK.[T]	K131	1xOxidation [M9]; 1xAcetyl [K12(99.8)]	99.8	21	-0.367038	0.0602162	-0.414217	0.45459	0.79329	0.3961	5.26101	6.53477	6.53449	3.94029	6.94595	4.8534	6.66894	3.85308	6.71617	6.35338	7.90872	5.16027	4.21858	3.66201	8.31008	5.58181	5.6104	4.09639	6.66894	3.85308	6.71617	6.35338	7.90872	5.16027	4.21858	3.66201	8.31008	5.58181	5.6104	4.09639	37.8466	3.92565	29.7413	9.98808
589	O95619	YEATS4	YEATS domain-containing protein 4	Homo sapiens OX=9606	[K].LFQSDTNAMLGKK.[T]	K131	1xAcetyl [K12(99.8)]	99.8	11	0.362054	-0.0810974	-0.0279698	0.0341276	0.744541	0.905497	11.2929	17.1205	14.859	14.4962	15.888	14.3009	10.7122	11.8737	13.8386	20.4024	11.278	18.44	14.3182	14.6742	16.2183	15.5576	12.1893	16.4125	10.7122	11.8737	13.8386	20.4024	11.278	18.44	14.3182	14.6742	16.2183	15.5576	12.1893	16.4125	7.2725	27.1096	34.0822	1.73659
590	Q12906	ILF3	Interleukin enhancer-binding factor 3	Homo sapiens OX=9606	[K].LFPDTPLALDANKK.[K]	K600	1xAcetyl [K13(99.8)]	99.8	4	-0.303729	-0.499804	-0.606904	0.571948	0.402516	0.0477918	0.685411	0.799867	0.752591	0.542767	0.596518	0.495646	0.874307	0.496515	0.830284	0.76945	0.789218	0.715964	0.641099	0.444435	0.787085	0.405951	0.540981	0.450312	0.874307	0.496515	0.830284	0.76945	0.789218	0.715964	0.641099	0.444435	0.787085		0.540981	0.450312	38.9751	5.37791	6.8827	25.6211
591	O94925	GLS	Glutaminase kidney isoform, mitochondrial	Homo sapiens OX=9606	[K].LFLNEDDKPHNPMVNAGAIVVTSLIK.[Q]	K328	1xAcetyl [K8(100)]	100	2	-0.331572	0.293401	0.131592	0.536804	0.706125	0.764325	0.258668	0.348309	0.325997	0.197151	0.406456	0.401215	0.179166	0.33817	0.230221	0.466396	0.244338	0.407656	0.22178	0.172521	0.469228	0.343685	0.604767	0.197662		0.33817	0.230221	0.466396	0.244338	0.407656			0.469228	0.343685	0.604767			47.9462	35.4245
592	P14678	SNRPB	Small nuclear ribonucleoprotein-associated proteins B and B'	Homo sapiens OX=9606	[R].IFIGTFKAFDK.[H]	K32	1xAcetyl [K7(100)]	100	8	-0.155078	0.330848	-0.401475	0.673332	0.313302	0.652741	3.93719	3.14537	2.70197	2.65942	3.91566	1.92611	6.54269	1.33169	3.64743	2.64331	4.00465	1.39929	2.44702	2.87181	3.63211	4.1992	2.63179	1.22042	6.54269	1.33169	3.64743	2.64331	4.00465	1.39929	2.44702	2.87181	3.63211	4.1992	2.63179	1.22042	93.5879	22.5736	68.1824	11.2947
593	P38159	RBMX	RNA-binding motif protein, X chromosome	Homo sapiens OX=9606	[K].LFIGGLNTETNEKALEAVFGK.[Y]	K22	1xAcetyl [K13(100)]	100	11	-1.33133	0.136946	-0.104242	0.227811	0.839005	0.944288	1.29894	1.04254	1.91965	0.637608	1.18914	1.87446	1.382	1.21589	1.41346	0.671612	1.87704	1.96225	1.01333	0.261886	1.70519	0.673099	2.44542	1.30351	1.382	1.21589	1.41346	0.671612	1.87704	1.96225	1.01333	0.261886	1.70519	0.673099	2.44542	1.30351	9.04285	50.3164	3.13884	83.3351
594	P46940	IQGAP1	Ras GTPase-activating-like protein IQGAP1	Homo sapiens OX=9606	[R].LFKTALQEEIK.[S]	K1027	1xAcetyl [K3(100)]	100	4	0.298855	-2.37962	0.0418445	0.136666	0.27722	0.600122	0.189645	1.94062	1.07373	0.232881	0.335754	1.10462	0.17537	0.20392	3.01801	0.863226	1.1182	1.02926	0.222131	0.243632	0.20718	0.464328	1.08162	1.12762	0.17537		3.01801	0.863226	1.1182	1.02926				0.464328	1.08162	1.12762		78.5144	5.85705
595	P40925	MDH1	Malate dehydrogenase, cytoplasmic	Homo sapiens OX=9606	[K].IFKSQGAALDK.[Y]	K110	1xAcetyl [K3(100)]	100	3	0.25885	-0.159325	-0.231185	0.678095	0.74237	0.144901	0.229615	0.328949	0.383452	0.301905	0.30229	0.327383	0.283031	0.176199	0.314387	0.343511	0.391623	0.37528	0.442438	0.161372	0.371474	0.233106	0.34999	0.304776	0.283031	0.176199	0.314387	0.343511	0.391623	0.37528	0.442438	0.161372	0.371474	0.233106	0.34999	0.304776	32.8993	6.26052	3.0138	65.8299
596	P11586	MTHFD1	C-1-tetrahydrofolate synthase, cytoplasmic	Homo sapiens OX=9606	[R].IFHELTQTDKALFNR.[L]	K473	1xAcetyl [K10(100)]	100	1	-0.106085	0.773958	-0.692378	0.846401	0.0321322	0.0138016	0.67147	0.466892	0.718307	0.598035	0.797616	0.444684	0.394285	0.948655	0.502179	0.431605	0.743854	0.69276	0.411595	0.784475	0.847076	0.748155	0.424622	0.464745		0.948655	0.502179	0.431605	0.743854	0.69276		0.784475	0.847076	0.748155	0.424622	0.464745		10.6884	5.02973
597	Q92688	ANP32B	Acidic leucine-rich nuclear phosphoprotein 32 family member B	Homo sapiens OX=9606	[R].IFGGLDMLAEKLPNLTHLNLSGNK.[L]	K86	1xOxidation [M7]; 1xAcetyl [K11(100)]	100	4	-0.537237	-0.443362	0.204125	0.492013	0.889574	0.636122	0.0940548	0.173075	0.689034	0.0580049	0.154059	0.33668	0.136876	0.0512337	0.105131	0.24102	1.31898	0.0590885	0.0521183	0.0638916	0.25421	0.0539089	0.436306	0.237053	0.136876		0.105131	0.24102	1.31898				0.25421		0.436306	0.237053		55.518
598	Q92688	ANP32B	Acidic leucine-rich nuclear phosphoprotein 32 family member B	Homo sapiens OX=9606	[R].IFGGLDMLAEKLPNLTHLNLSGNK.[L]	K86	1xAcetyl [K11(100)]	100	2	-1.17609	-1.47986	-0.21276	0.411113	0.30828	0.509739	0.47277	0.419171	0.483007	0.16584	0.131241	0.413536	0.176459	0.76908	0.207546	0.630795	0.406098	0.559916	0.135447	0.196232	0.111341	0.151141	0.372166	0.454907	0.176459	0.76908	0.207546	0.630795	0.406098	0.559916					0.372166	0.454907	88.6365	71.3986	22.5185
599	Q9H2U2	PPA2	Inorganic pyrophosphatase 2, mitochondrial	Homo sapiens OX=9606	[R].LFFKNVTGHYISPFHDIPLK.[V]	K53	1xAcetyl [K4(100)]	100	1	-1.41168	0.948328	-1.27359	0.411325	0.546956	0.0364164	0.585361	0.334186	0.600547	0.164943	0.957723	0.247985	0.179656	0.991067	0.103509	0.564864	0.66585	0.535243	0.210234	0.119653	0.121346	1.7941	0.225142	0.270829		0.991067		0.564864	0.66585	0.535243	0.210234			1.7941	0.225142	0.270829			15.3781
600	O60488	ACSL4	Long-chain-fatty-acid--CoA ligase 4	Homo sapiens OX=9606	[K].LFDHAVSKFGK.[K]	K89	1xAcetyl [K8(100)]	100	2	0.0111887	0.392528	-0.169785	0.99808	0.542883	0.574567	0.921308	0.712805	1.10864	0.920719	1.02865	0.982524	1.09587	0.746747	0.664992	0.760619	0.955575	1.2617	1.04954	0.791899	1.46056	0.596746	1.09458	0.870468	1.09587	0.746747	0.664992	0.760619	0.955575	1.2617	1.04954	0.791899	1.46056	0.596746	1.09458	0.870468	26.7954	9.48622	19.5251	19.7866
601	P50213	IDH3A	Isocitrate dehydrogenase [NAD] subunit alpha, mitochondrial	Homo sapiens OX=9606	[K].IFDAAKAPIQWEER.[N]	K58	1xAcetyl [K6(100)]	100	2	0.138726	0.0225841	-0.918489	0.489133	0.950668	0.214779	0.184936	0.252757	0.439484	0.204796	0.260921	0.252946	0.190579	0.179292	0.327984	0.17753	0.46601	0.412957	0.227745	0.181848	0.350369	0.171473	0.353523	0.152369	0.190579		0.327984		0.46601	0.412957	0.227745		0.350369		0.353523				8.53588
602	P23246	SFPQ	Splicing factor, proline- and glutamine-rich	Homo sapiens OX=9606	[R].LFAKYGEPGEVFINK.[G]	K319	1xAcetyl [K4(100)]	100	6	0.206019	-0.36501	-0.307626	0.754288	0.816285	0.667831	0.993047	1.08508	1.2331	1.09931	0.961585	0.928222	1.27971	0.706385	1.0383	1.13186	1.78629	0.679916	1.02391	1.1747	1.42647	0.496701	1.19039	0.666053	1.27971	0.706385	1.0383	1.13186	1.78629	0.679916	1.02391	1.1747	1.42647	0.496701	1.19039	0.666053	40.8241	6.09695	63.4435	9.69929
603	Q8TCS8	PNPT1	Polyribonucleotide nucleotidyltransferase 1, mitochondrial	Homo sapiens OX=9606	[K].LFTPSPEIVKYTHK.[L]	K285	1xAcetyl [K10(100)]	100	4	0.595958	-0.289698	0.107558	0.388036	0.511027	0.209851	0.568468	1.66373	1.47153	0.807235	1.31446	1.58619	0.770639	0.366297	1.22673	2.10073	1.49815	1.4449	0.72516	0.889309	1.25839	1.37053	1.64317	1.52921	0.770639	0.366297	1.22673	2.10073	1.49815	1.4449	0.72516	0.889309	1.25839	1.37053	1.64317	1.52921	50.2953	37.1461	2.55884	14.3788
604	Q9Y4L1	HYOU1	Hypoxia up-regulated protein 1	Homo sapiens OX=9606	[K].LPATEKPVLLSK.[D]	K883	1xAcetyl [K6(100)]	100	3	0.0984455	-0.178285	-0.143839	0.926426	0.956703	0.987971	0.623473	0.87413	0.76778	0.664995	0.845742	0.762411	0.89798	0.348966	1.10634	0.641919	0.794185	0.741376	0.953146	0.376843	1.24651	0.444974	1.07693	0.447892	0.89798		1.10634	0.641919	0.794185	0.741376	0.953146		1.24651	0.444974	1.07693	0.447892		37.5682	4.86357
605	P39023	RPL3	60S ribosomal protein L3	Homo sapiens OX=9606	[K].IGQGYLIKDGK.[L]	K294	1xAcetyl [K8(100)]	100	11	0.138563	0.101609	0.036286	0.72599	0.678188	0.888681	2.06897	2.69528	2.31966	2.29758	2.93337	2.37289	2.3916	1.74634	2.73866	2.6519	2.05776	2.58156	2.76427	1.83088	2.43995	3.4268	2.16242	2.58335	2.3916	1.74634	2.73866	2.6519	2.05776	2.58156	2.76427	1.83088	2.43995	3.4268	2.16242	2.58335	22.0529	2.27599	15.967	28.7265
606	P29401	TKT	Transketolase	Homo sapiens OX=9606	[R].LGQSDPAPLQHQMDIYQKR.[C]	K204	1xAcetyl [K18(100)]	100	3	-0.0714549	-0.436331	0.040134	0.834567	0.432229	0.908397	1.322	1.96995	1.73737	1.24767	1.40385	1.77385	1.57742	1.06657	1.40963	2.53026	1.49261	1.98213	1.42911	1.06623	1.25263	1.55507	1.91069	1.63701	1.57742	1.06657	1.40963	2.53026	1.49261	1.98213	1.42911		1.25263	1.55507	1.91069	1.63701	27.3241	40.2248	19.9235
607	O95816	BAG2	BAG family molecular chaperone regulator 2	Homo sapiens OX=9606	[R].IIDEVVNKFLDDLGNAK.[S]	K123	1xAcetyl [K8(100)]	100	8	0.469438	-1.47341	-0.144283	0.776487	0.0249696	0.709862	0.836157	0.616629	1.00172	1.01778	0.221917	0.915653	0.375845	1.29647	0.556329	0.67693	0.888292	1.11514	0.698786	1.33677	0.242036	0.201798	1.08126	0.750046	0.375845	1.29647	0.556329	0.67693	0.888292	1.11514	0.698786	1.33677	0.242036	0.201798	1.08126	0.750046	77.8538	13.8297	16.0134	44.3241
608	P48735	IDH2	Isocitrate dehydrogenase [NADP], mitochondrial	Homo sapiens OX=9606	[R].LIDDMVAQVLKSSGGFVWACK.[N]	K299	1xCarbamidomethyl [C20]; 1xAcetyl [K11(100)]	100	1	0.872464	-0.593431	-1.57149	0.712727	0.0475051	0.191454	0.12417	0.085653	0.193707	0.16286	0.0571246	0.0852736	0.0364633	0.211877	0.0864733	0.0848327	0.184721	0.202692	0.137789	0.187932	0.0635223	0.0507269	0.140346	0.0302012	0.0364632	0.211877	0.0864733	0.0848327	0.184721	0.202692	0.137789	0.187932	0.0635223		0.140346		99.8921	1.35444	6.56004	21.7711
609	Q14204	DYNC1H1	Cytoplasmic dynein 1 heavy chain 1	Homo sapiens OX=9606	[R].ILDDDTIITTLENLKR.[E]	K3774	1xAcetyl [K15(100)]	100	8	-1.76441	-2.11684	-0.0494047	0.0602736	0.162379	0.832534	0.653452	0.359225	0.679444	0.221345	0.0834693	0.649034	0.671695	0.63521	0.482721	0.235729	0.563791	0.795097	0.331014	0.111677	0.113779	0.0531597	0.597557	0.70051	0.671694	0.63521	0.482721	0.235729	0.563791	0.795097	0.331014	0.111677	0.113779	0.0531597	0.597557	0.70051	3.94807	48.6185	24.0723	70.0693
610	Q9P2E9	RRBP1	Ribosome-binding protein 1	Homo sapiens OX=9606	[K].LLATEQEDAAVAKSK.[L]	K720	1xAcetyl [K13(100)]	100	6	0.0612703	-0.0720851	0.0427994	0.844305	0.0128629	0.850467	0.475518	0.730703	0.63949	0.551425	0.695084	0.707925	0.642241	0.308796	0.72707	0.734336	0.77012	0.50886	0.848354	0.254496	0.693229	0.696939	1.00002	0.41583	0.642241	0.308796	0.72707	0.734336	0.77012	0.50886	0.848354	0.254496	0.693229	0.696939	1.00002	0.41583	49.5841	0.703078	28.8885	76.152
611	Q9Y490	TLN1	Talin-1	Homo sapiens OX=9606	[R].ILAQATSDLVNAIKADAEGESDLENSR.[K]	K841	1xAcetyl [K14(100)]	100	3	-0.03386	-0.928596	-0.621985	0.827162	0.0864531	0.507409	0.213221	0.446507	0.916182	0.192896	0.232543	0.484233	0.294397	0.132045	0.380917	0.512097	0.378544	1.45382	0.203758	0.182035	0.247885	0.217201	0.438134	0.530332	0.294397		0.380917	0.512097	0.378544	1.45382			0.247885		0.438134	0.530332		20.7741	82.9896
612	P78527	PRKDC	DNA-dependent protein kinase catalytic subunit	Homo sapiens OX=9606	[R].IIANALSSEPACLAEIEEDKAR.[R]	K3355	1xCarbamidomethyl [C12]; 1xAcetyl [K20(100)]	100	5	-0.497548	1.38677	-0.940957	0.352697	0.107536	0.202264	1.83865	1.07713	2.36039	1.35372	2.86055	1.21457	1.70569	1.97161	1.21863	0.935634	2.92936	1.79142	1.73498	0.972463	3.48208	2.23901	0.987953	1.44119	1.70569	1.97161	1.21863	0.935634	2.92936	1.79142	1.73498	0.972463	3.48208	2.23901	0.987953	1.44119	10.2268	18.5777	34.0895	39.8297
613	Q9BZJ0	CRNKL1	Crooked neck-like protein 1	Homo sapiens OX=9606	[K].LLAMAKLWK.[K]	K823	1xAcetyl [K6(100)]	100	3	0.553454	-0.524739	-0.316072	0.0648339	0.754374	0.717779	0.207798	0.487214	0.499315	0.305316	0.404196	0.37925	0.219965	0.195631	0.429238	0.54519	0.74625	0.25238	0.328427	0.282205	0.628496	0.179895	0.528618	0.229881	0.219965		0.429238	0.54519	0.74625	0.25238	0.328427	0.282205	0.628496		0.528618	0.229881		16.8284	69.9396	10.7048
614	P21333	FLNA	Filamin-A	Homo sapiens OX=9606	[R].LIALLEVLSQKK.[M]	K87	1xAcetyl [K11(99.8)]	99.8	5	-0.7477	0.00710238	0.138169	0.332008	0.912607	0.783842	0.972757	0.630493	1.01596	0.567471	0.646512	1.08868	0.680733	1.26478	0.621901	0.639084	0.784161	1.24775	0.696505	0.438437	0.517678	0.775346	1.10362	1.07374	0.680733	1.26478	0.621901	0.639084	0.784161	1.24775	0.696505	0.438437	0.517678	0.775346	1.10362	1.07374	42.4548	1.92713	32.266	32.157
615	Q08211	DHX9	ATP-dependent RNA helicase A	Homo sapiens OX=9606	[R].ILAKLPIEPR.[F]	K857	1xAcetyl [K4(100)]	100	1	0.25625	-0.061789	-0.284076	0.951748	0.846122	0.683464	0.593738	0.69121	0.556929	0.615169	0.788011	0.479906	0.896788	0.290688	0.76615	0.61627	0.614409	0.499449	0.696158	0.534179	1.2211	0.354922	0.632663	0.327149	0.896788		0.76615	0.61627	0.614409	0.499449	0.696158	0.534179	1.2211	0.354922	0.632663	0.327149		15.3327	14.5959	18.6187
616	P12814	ACTN1	Alpha-actinin-1	Homo sapiens OX=9606	[K].ILAGDKNYITMDELR.[R]	K840	1xAcetyl [K6(100)]	100	1	-0.19405	-1.17066	0.514323	0.842375	0.386309	0.618345	0.380267	0.487237	0.366046	0.336209	0.176616	0.480731	0.522231	0.238303	0.769664	0.20481	0.529096	0.202995	0.470149	0.202268	0.16728	0.185952	0.590213	0.371248	0.522231		0.769664		0.529096		0.470149		0.16728		0.590213	0.371248
617	P55036	PSMD4	26S proteasome non-ATPase regulatory subunit 4	Homo sapiens OX=9606	[R].IIAFVGSPVEDNEKDLVKLAK.[R]	K126	1xAcetyl [K18(100)]	100	7	0.0995385	0.0511017	-0.325676	0.822414	0.845096	0.073381	6.30678	3.54969	3.51988	5.19979	3.71919	2.80639	10.4817	2.13187	3.91535	3.18403	3.33769	3.70208	6.37704	4.02255	3.04793	4.39045	2.71303	2.89975	10.4817		3.91535	3.18403	3.33769	3.70208	6.37704	4.02255	3.04793	4.39045	2.71303	2.89975		14.5683	7.32013	32.0181
618	P55036	PSMD4	26S proteasome non-ATPase regulatory subunit 4	Homo sapiens OX=9606	[R].IIAFVGSPVEDNEKDLVK.[L]	K122	1xAcetyl [K14(100)]	100	11	-0.70415	-0.130575	-0.485512	0.512861	0.963697	0.560556	3.73417	3.10218	3.34833	2.30303	3.19046	2.32754	5.26847	2.19988	3.76418	2.44018	4.62954	2.06712	3.2712	1.33486	4.77622	1.6047	3.05929	1.59579	5.26847	2.19988	3.76418	2.44018	4.62954	2.06712	3.2712	1.33486	4.77622	1.6047	3.05929	1.59579	58.107	30.1792	54.1137	59.4519
619	O95155	UBE4B	Ubiquitin conjugation factor E4 B	Homo sapiens OX=9606	[K].LLAEKVEEIVAK.[N]	K1210	1xAcetyl [K5(100)]	100	1	-0.243494	-0.246697	-0.902033	0.785013	0.638435	0.10967	0.468053	0.319479	0.52347	0.361113	0.242229	0.291375	0.757852	0.178254	0.459786	0.179173	0.501606	0.545333	0.545542	0.176684	0.254678	0.229779	0.372406	0.210344	0.757852		0.459786		0.501606	0.545333	0.545542		0.254678		0.372406	0.210344			5.9067
620	P49411	TUFM	Elongation factor Tu, mitochondrial	Homo sapiens OX=9606	[K].ILAEGGGAKFK.[K]	K88	1xAcetyl [K9(99.5)]	99.5	4	0.146698	-0.203893	0.318369	0.647173	0.847075	0.468725	0.546672	1.32483	0.927534	0.615104	1.21421	1.16526	0.590943	0.502401	1.56853	1.08112	1.06972	0.785349	0.735553	0.494656	1.65702	0.771406	1.39251	0.938019	0.590943	0.502401	1.56853	1.08112	1.06972	0.785349	0.735553		1.65702	0.771406	1.39251	0.938019	11.4527	26.0147	21.6791
621	P00367	GLUD1	Glutamate dehydrogenase 1, mitochondrial	Homo sapiens OX=9606	[K].IIAEGANGPTTPEADKIFLER.[N]	K415	1xAcetyl [K16(100)]	100	6	-1.53369	-0.230965	-0.927495	0.274828	0.910128	0.059129	2.76976	1.5867	2.54508	0.903783	1.48315	1.36767	1.54902	3.9905	1.99408	1.17932	2.45684	2.63332	1.18559	0.621976	2.18487	0.781437	1.65415	1.08118	1.54902	3.9905	1.99408	1.17932	2.45684	2.63332	1.18559	0.621976	2.18487	0.781436	1.65415	1.08118	62.3298	36.3098	4.90302	44.0961
622	Q9Y265	RUVBL1	RuvB-like 1	Homo sapiens OX=9606	[K].ILADQQDKYMK.[-]	K456	1xOxidation [M10]; 1xAcetyl [K11(100)]	100	4	0.592164	-0.989415	0.83894	0.482259	0.0683683	0.123949	0.337156	0.476129	0.271786	0.484776	0.245602	0.469598	0.46451	0.209803	0.507518	0.444739	0.199819	0.343752	0.601106	0.368446	0.300898	0.190305	0.496961	0.442234	0.46451	0.209803	0.507518	0.444739		0.343752	0.601106	0.368446	0.300898	0.190305	0.496961	0.442234	53.419	9.32336		33.9363
623	Q9Y265	RUVBL1	RuvB-like 1	Homo sapiens OX=9606	[K].ILADQQDKYMK.[-]	K456	1xAcetyl [K11(100)]	100	5	0.845457	-1.01965	0.0616786	0.140635	0.138596	0.459181	0.324183	0.811624	0.608561	0.590712	0.393935	0.635851	0.350579	0.297788	0.980368	0.642879	0.608165	0.608957	0.699707	0.481718	0.350877	0.436993	0.605841	0.665861	0.350579		0.980368	0.642879	0.608165	0.608957	0.699707	0.481718	0.350877	0.436993	0.605841	0.665861		29.4029	0.0919551	26.0942
624	Q9UG63	ABCF2	ATP-binding cassette sub-family F member 2	Homo sapiens OX=9606	[K].LKYYTGNYDQYVK.[T]	K304	1xAcetyl [K2(100)]	100	1	0.502463	0.193027	-0.0652708	0.369604	0.755044	0.994931	0.85609	0.603189	0.878399	1.15621	0.680947	0.881439	1.11545	0.59673	0.763303	0.443075	1.1156	0.641199	1.12422	1.1882	0.828336	0.533558	1.23286	0.530018	1.11545		0.763303		1.1156	0.641199	1.12422	1.1882	0.828336		1.23286	0.530018			38.189	3.91303
625	P12814	ACTN1	Alpha-actinin-1	Homo sapiens OX=9606	[K].ILAGDKNYITMDELR.[R]	K840	1xOxidation [M11]; 1xAcetyl [K6(100)]	100	7	0.554579	0.395455	0.921329	0.670583	0.83124	0.303698	1.6189	1.66441	1.71201	2.15544	1.90693	2.95287	2.4518	0.785998	2.55384	0.77497	2.46651	0.957501	2.85458	1.45631	1.44636	2.3675	2.45412	3.45161	2.4518	0.785998	2.55384		2.46651	0.957501	2.85458	1.45631	1.44636	2.3675	2.45412	3.45161	72.7594		62.3263	45.8714
626	P23921	RRM1	Ribonucleoside-diphosphate reductase large subunit	Homo sapiens OX=9606	[K].IIDINYYPVPEACLSNKR.[H]	K496	1xCarbamidomethyl [C13]; 1xAcetyl [K17(100)]	100	1	2.11484	0.010834	-0.950994	0.263136	0.79735	0.130396	0.208979	1.27195	0.347197	1.06038	1.0396	0.180514	0.20987	0.208087	2.04101	0.502882	0.404401	0.289992	1.61271	0.508041	1.23668	0.842513	0.215242	0.145786			2.04101	0.502882	0.404401	0.289992	1.61271	0.508041	1.23668	0.842513				85.5085	23.3009	73.6644
627	Q15149	PLEC	Plectin	Homo sapiens OX=9606	[R].LLDPEDVDVPQPDEKSIITYVSSLYDAMPR.[V]	K386	1xAcetyl [K15(100)]	100	6	-0.617441	0.277373	-0.0188068	0.508858	0.789872	0.907563	0.164378	0.167884	0.394783	0.0894469	0.204979	0.360072	0.0714293	0.257326	0.091834	0.243934	0.178806	0.61076	0.103276	0.0756178	0.109529	0.300429	0.207577	0.512567		0.257326	0.091834	0.243934	0.178806	0.61076			0.109529	0.300429	0.207577	0.512567		64.0627	77.3685
628	P12814	ACTN1	Alpha-actinin-1	Homo sapiens OX=9606	[K].LLETIDQLYLEYAKR.[A]	K516	1xAcetyl [K14(100)]	100	4	0.65904	-0.264959	-0.305664	0.295516	0.395104	0.562065	0.335614	0.400299	0.893147	0.51473	0.330356	0.686877	0.431586	0.239642	0.340345	0.460252	1.18406	0.602235	0.598812	0.430647	0.304972	0.355741	0.75773	0.616023	0.431586		0.340345	0.460252	1.18406	0.602235	0.598812	0.430647	0.304972	0.355741	0.75773	0.616023		21.1808	46.0629	23.1015
629	Q00839	HNRNPU	Heterogeneous nuclear ribonucleoprotein U	Homo sapiens OX=9606	[K].LLEQYKEESKK.[A]	K670	1xAcetyl [K6(100)]	100	4	-1.71745	-1.40826	0.296639	0.389654	0.428496	0.527988	0.604156	0.610935	0.872009	0.126418	0.155113	1.0747	1.04258	0.165732	0.14954	1.07233	1.03157	0.712447	0.124441	0.128394	0.119098	0.191129	1.28964	0.85976	1.04258	0.165732		1.07233	1.03157	0.712447		0.128394			1.28964	0.85976	102.627		25.8774
630	Q00839	HNRNPU	Heterogeneous nuclear ribonucleoprotein U	Homo sapiens OX=9606	[K].LLEQYKEESK.[K]	K670	1xAcetyl [K6(100)]	100	1	-0.436881	0.80975	-0.596062	0.464706	0.510946	0.465326	0.231791	0.209147	0.292216	0.169392	0.411498	0.209172	0.291301	0.172281	0.295262	0.123032	0.331626	0.252807	0.205531	0.133252	0.651726	0.171269	0.293199	0.125144	0.291301	0.172281	0.295262		0.331626	0.252807	0.205531		0.651726		0.293199		36.3084		19.0725
631	P62249	RPS16	40S ribosomal protein S16	Homo sapiens OX=9606	[K].LLEPVLLLGKER.[F]	K60	1xAcetyl [K10(100)]	100	1	-0.590738	-0.639665	0.0324955	0.164925	0.929338	0.834306	1.3034	0.981419	0.7974	0.881245	0.914494	0.821732	1.21564	1.39115	1.05074	0.912098	0.78363	0.81117	0.705261	1.05723	0.250069	1.57892	0.720258	0.923207	1.21564	1.39115	1.05074	0.912098	0.78363	0.81117	0.705261	1.05723	0.250069	1.57892	0.720258	0.923207	9.52149	9.98912	2.44216	28.2418
632	P37837	TALDO1	Transaldolase	Homo sapiens OX=9606	[R].LIELYKEAGISK.[D]	K130	1xAcetyl [K6(100)]	100	5	0.0679142	-0.339651	-0.27595	0.883155	0.726552	0.839195	1.77403	2.01974	1.38073	1.61807	1.42701	1.12754	2.6789	0.869158	3.30529	0.73419	2.23812	0.523341	1.86277	1.37336	2.14879	0.705235	1.81484	0.440242	2.6789	0.869158	3.30529	0.73419	2.23812	0.523341	1.86277	1.37336	2.14879	0.705235	1.81484	0.440242	72.1342	90.0136	87.8182	21.3874
633	Q9P2E9	RRBP1	Ribosome-binding protein 1	Homo sapiens OX=9606	[R].LIEILSEKAGIIQDTWHK.[A]	K677	1xAcetyl [K8(100)]	100	5	-0.0654001	0.367405	0.0760757	0.786433	0.456118	0.818243	0.525205	0.828175	1.0981	0.410502	1.1092	1.22954	0.185291	0.865118	0.784437	0.871913	1.29399	0.902206	0.559187	0.261817	0.805737	1.41266	1.69264	0.766433	0.185291	0.865118	0.784437	0.871913	1.29399	0.902206	0.559187	0.261817	0.805737	1.41266	1.69264	0.766433	91.5282	7.46884	25.2287	51.2233
634	P09913	IFIT2	Interferon-induced protein with tetratricopeptide repeats 2	Homo sapiens OX=9606	[K].LLELIGHAVAHLKK.[A]	K324	1xAcetyl [K13(99.8)]	99.8	5	-0.0466	0.457232	-0.788784	0.95801	0.560635	0.28912	0.243028	0.928258	3.90004	0.249122	1.61902	2.17765	0.287442	0.198613	0.936575	0.919941	5.0631	2.73698	0.341555	0.15669	0.620405	2.61763	1.86268	2.49261	0.287442		0.936575	0.919942	5.0631	2.73698	0.341555		0.620405	2.61763	1.86268	2.49261		1.26709	42.1742
635	Q9NS73	MBIP	MAP3K12-binding inhibitory protein 1	Homo sapiens OX=9606	[K].ILELEGISPEYFQSVSFSGKR.[R]	K301	1xAcetyl [K20(100)]	100	22	-0.879282	0.302207	-0.175176	0.239633	0.610082	0.474431	12.9127	9.51692	12.0957	6.91103	11.8871	10.613	9.5492	16.2763	7.32904	11.7048	10.4208	13.7706	5.55921	8.26284	8.58867	15.1856	10.8867	10.3393	9.5492	16.2763	7.32904	11.7048	10.4208	13.7706	5.55921	8.26284	8.58866	15.1856	10.8867	10.3393	36.8378	32.5116	19.5825	27.6624
636	Q9BZE1	MRPL37	39S ribosomal protein L37, mitochondrial	Homo sapiens OX=9606	[K].LIEGLPEKVLSLVDDPR.[N]	K135	1xAcetyl [K8(100)]	100	1	-1.02515	0.0251878	0.154247	0.157668	0.931861	0.878018	0.155009	0.0740222	0.262964	0.0749272	0.0716801	0.281209	0.120251	0.189768	0.0975199	0.0505245	0.174348	0.351579	0.0646989	0.0851555	0.0776648	0.0656955	0.337488	0.22493	0.120251	0.189768	0.0975198		0.174348	0.351579			0.0776648		0.337488	0.22493	31.712		47.6574
637	P07237	P4HB	Protein disulfide-isomerase	Homo sapiens OX=9606	[R].ILEFFGLKK.[E]	K308	1xAcetyl [K8(99.8)]	99.8	12	0.10863	-0.00703341	-0.326151	0.895306	0.987123	0.584199	6.33613	5.51793	5.78959	5.84635	5.52995	4.42337	9.61956	3.0527	5.58003	5.45583	7.74021	3.83897	6.05038	5.64233	6.1873	4.87261	5.23573	3.611	9.61956	3.0527	5.58003	5.45583	7.74021	3.83897	6.05038	5.64233	6.1873	4.87261	5.23573	3.611	73.2856	1.59156	47.6475	4.93526
638	Q96JM3	CHAMP1	Chromosome alignment-maintaining phosphoprotein 1	Homo sapiens OX=9606	[K].LLEDTLFPSSKK.[L]	K617	1xAcetyl [K11(99.8)]	99.8	14	0.0194344	0.192331	0.0579549	0.862095	0.835753	0.622183	2.88573	4.01371	3.95092	2.62373	4.51674	4.11444	4.18862	1.58284	5.51475	2.51267	3.77121	4.13062	2.89385	2.3536	6.03666	2.99681	3.89535	4.33353	4.18862	1.58284	5.51475	2.51267	3.77121	4.13062	2.89385	2.3536	6.03666	2.99681	3.89535	4.33353	63.8511	52.8885	6.43245	14.56
639	P05455	SSB	Lupus La protein	Homo sapiens OX=9606	[K].IIEDQQESLNKWK.[S]	K328	1xAcetyl [K11(100)]	100	9	0.0993113	0.163649	0.0879663	0.807229	0.68738	0.82016	0.721409	1.59798	1.64978	0.857873	1.84648	1.78368	0.939935	0.502883	1.78563	1.41033	1.92513	1.37443	1.29776	0.417986	2.34632	1.34664	2.22228	1.34507	0.939935	0.502883	1.78563	1.41033	1.92513	1.37443	1.29776	0.417986	2.34632	1.34664	2.22228	1.34507	42.8387	16.6069	23.6032	72.5158
640	P11177	PDHB	Pyruvate dehydrogenase E1 component subunit beta, mitochondrial	Homo sapiens OX=9606	[K].ILEDNSIPQVKDIIFAIK.[K]	K347	1xAcetyl [K11(100)]	100	3	-2.76066	-0.978804	0.0736793	0.223354	0.24679	0.892504	0.224856	0.112624	0.329931	0.0287517	0.055316	0.290129	0.112389	0.337323	0.0785716	0.146676	0.107636	0.552226	0.0276483	0.0298552	0.0649494	0.0456826	0.154692	0.425565	0.112389	0.337323	0.0785716	0.146676	0.107636	0.552226			0.0649494	0.0456826	0.154692	0.425565	70.735	42.7591	95.2845
641	Q96AC1	FERMT2	Fermitin family homolog 2	Homo sapiens OX=9606	[R].ILEAHQNVAQMSLIEAKMR.[F]	K555	1xOxidation [M18]; 1xAcetyl [K17(100)]	100	1	-2.89965	-0.350334	-3.09302	0.329249	0.923218	0.00677077	1.0885	1.27834	1.13814	0.109041	1.44427	0.137663	0.323413	1.85358	0.401818	2.15486	1.21304	1.06324	0.0754977	0.142585	0.19801	2.69054	0.102496	0.172829	0.323413	1.85358	0.401818	2.15486	1.21304	1.06324			0.19801	2.69054			99.4024	96.9685	9.30676
642	Q99832	CCT7	T-complex protein 1 subunit eta	Homo sapiens OX=9606	[K].LLDVVHPAAKTLVDIAK.[S]	K77	1xAcetyl [K10(100)]	100	13	-0.76194	0.00645074	-0.0738224	0.362792	0.879122	0.800833	12.4118	4.73862	5.82757	7.27109	4.44299	5.26159	16.2672	8.55647	6.44698	3.03026	7.72498	3.93016	9.38431	5.15788	4.61211	4.27386	5.78823	4.73496	16.2672	8.55647	6.44698	3.03026	7.72498	3.93016	9.38431	5.15788	4.61211	4.27386	5.78823	4.73496	43.9284	50.9851	46.0457	41.1016
643	Q6IBS0	TWF2	Twinfilin-2	Homo sapiens OX=9606	[R].LLDSVEQDFHLEIAKK.[I]	K293	1xAcetyl [K15(99.6)]	99.6	1	-1.14458	1.0867	-2.67249	0.81093	0.503023	0.149292	7.43158	0.761143	4.42692	5.53955	2.27924	0.648975	2.53406	12.3291	1.17229	0.349996	2.77808	6.07575	0.610599	10.4685	0.450541	4.10794	0.572251	0.7257	2.53406	12.3291			2.77808	6.07575		10.4685	0.450541	4.10794			93.1988		52.6733
644	P17980	PSMC3	26S proteasome regulatory subunit 6A	Homo sapiens OX=9606	[R].LLDSEIKIMK.[S]	K53	1xAcetyl [K7(100)]	100	1	-0.429879	-0.0199406	-0.233651	0.539368	0.887027	0.123318	0.802758	0.385354	0.237426	0.527055	0.372208	0.202216	0.427486	1.17803	0.465251	0.305456	0.231069	0.243784	0.510163	0.543947	0.389523	0.354893	0.214309	0.190123	0.427486	1.17803	0.465251	0.305456	0.231069	0.243784	0.510163	0.543947	0.389523	0.354893	0.214309		66.1113	29.3216	3.78676	4.53254
645	Q8IY81	FTSJ3	pre-rRNA 2'-O-ribose RNA methyltransferase FTSJ3	Homo sapiens OX=9606	[R].ILDPEGLALGAVIASSKK.[A]	K678	1xAcetyl [K17(99.8)]	99.8	9	-1.05192	0.275867	-0.608323	0.126446	0.5609	0.0243238	2.67042	1.55381	2.41531	1.29387	1.97873	1.5881	2.19466	3.14618	1.57937	1.52826	2.35409	2.47652	1.55423	1.03351	1.36449	2.59298	1.4718	1.70439	2.19466	3.14618	1.57937	1.52826	2.35409	2.47652	1.55423	1.03351	1.36449	2.59298	1.4718	1.70439	25.1954	2.32555	3.58431	28.4574
646	Q15149	PLEC	Plectin	Homo sapiens OX=9606	[R].LLDPEDVDVPQPDEKSIITYVSSLYDAMPR.[V]	K386	1xOxidation [M28]; 1xAcetyl [K15(100)]	100	4	-1.8003	-0.192281	-0.286173	0.0308719	0.615007	0.69932	0.455811	0.165824	0.410477	0.131051	0.142064	0.339608	0.400046	0.511576	0.203478	0.128171	0.292586	0.528367	0.113628	0.148473	0.127764	0.156363	0.446222	0.232994	0.400046	0.511576	0.203478		0.292586	0.528367			0.127764		0.446222	0.232994	17.3019		40.6168
647	Q14683	SMC1A	Structural maintenance of chromosomes protein 1A	Homo sapiens OX=9606	[R].LKYSQSDLEQTK.[T]	K713	1xAcetyl [K2(100)]	100	6	0.460132	0.000197093	0.00254734	0.506509	0.921897	0.963331	0.330083	0.492435	0.386375	0.442866	0.504991	0.379958	0.431617	0.22855	0.506325	0.478545	0.488125	0.284626	0.540058	0.345674	0.617465	0.392517	0.450265	0.30965	0.431617	0.22855	0.506325	0.478545	0.488125	0.284626	0.540058	0.345674	0.617465	0.392517	0.450265	0.30965	43.5011	3.98905	37.2423	31.0366
648	Q0ZGT2	NEXN	Nexilin	Homo sapiens OX=9606	[K].IGQLSEKEIQK.[K]	K461	1xAcetyl [K7(100)]	100	5	-0.0155785	0.0439289	0.112553	0.958085	0.796095	0.771648	0.553445	0.892521	0.769444	0.540809	1.02674	0.850839	0.716554	0.390335	0.887711	0.897332	0.883683	0.655205	0.677754	0.403864	1.48237	0.571105	1.06801	0.633668	0.716554	0.390335	0.887711	0.897332	0.883683	0.655205	0.677754	0.403864	1.48237	0.571105	1.06801	0.633668	41.6793	0.762219	20.9968	35.8111
649	P23219	PTGS1	Prostaglandin G/H synthase 1	Homo sapiens OX=9606	[K].LKYQVLDGEMYPPSVEEAPVLMHYPR.[G]	K252	2xOxidation [M10; M22]; 1xAcetyl [K2(100)]	100	1	0.506836	0.461511	-0.560414	0.438473	0.62597	0.464855	0.136322	0.187333	0.790189	0.207335	0.262556	0.488716	0.134629	0.138015	0.2593	0.115367	1.12281	0.457568	0.28131	0.13336	0.373079	0.152034	0.539714	0.437719	0.134629		0.2593		1.12281	0.457568	0.28131		0.373079		0.539714	0.437719			59.5294
650	Q15742	NAB2	NGFI-A-binding protein 2	Homo sapiens OX=9606	[R].LHPEELGGPPLKK.[L]	K376	1xAcetyl [K12(99.8)]	99.8	3	0.514156	-0.296097	-0.0724971	0.553256	0.717346	0.944231	0.739235	0.968432	0.97327	1.10932	0.79608	0.945007	0.967693	0.510776	1.27802	0.658844	1.19266	0.75388	1.58098	0.637668	1.07032	0.521841	1.22765	0.662364	0.967693		1.27802	0.658844	1.19266	0.75388	1.58098	0.637668	1.07032	0.521841	1.22765	0.662364		45.2098	31.8784	60.1288
651	P04844	RPN2	Dolichyl-diphosphooligosaccharide--protein glycosyltransferase subunit 2	Homo sapiens OX=9606	[R].LHNQKTGQEVVFVAEPDNK.[N]	K442	1xAcetyl [K5(100)]	100	6	-0.845331	0.0128007	-1.03392	0.50923	0.925965	0.472012	0.778924	0.748312	1.21088	0.287509	0.826531	0.735322	1.38798	0.169868	1.21627	0.280355	1.49725	0.924508	0.385603	0.189415	1.40624	0.246823	0.276475	1.19417	1.38798		1.21627		1.49725	0.924508		0.189415	1.40624			1.19417			33.4459
652	Q63HN8	RNF213	E3 ubiquitin-protein ligase RNF213	Homo sapiens OX=9606	[R].LHNEIVYAVEKLSK.[E]	K4900	1xAcetyl [K11(100)]	100	2	-0.915798	0.685328	0.362228	0.619834	0.49376	0.824075	0.55728	0.18191	0.491916	0.399661	0.317501	0.560441	0.585942	0.528619	0.238392	0.125428	0.736943	0.24689	0.13002	0.669302	0.164249	0.470752	0.676509	0.444372	0.585942	0.528619	0.238392		0.736943	0.24689	0.13002	0.669302	0.164249	0.470752	0.676509	0.444372	7.27344		70.4429	95.4134
653	P24752	ACAT1	Acetyl-CoA acetyltransferase, mitochondrial	Homo sapiens OX=9606	[K].IHMGSCAENTAKK.[L]	K202	1xCarbamidomethyl [C6]; 1xAcetyl [K12(99.8)]	99.8	9	-0.0996656	0.00834817	-0.46621	0.893593	0.947572	0.680356	0.64497	0.99357	1.58066	0.551911	1.08657	0.931863	1.12759	0.162349	1.82392	0.16322	2.80655	0.354767	0.932919	0.170904	2.02437	0.14877	1.52064	0.343086	1.12759	0.162349	1.82392	0.16322	2.80655	0.354767	0.932919	0.170904	2.02437	0.14877	1.52064	0.343086	105.823	118.189	109.68	97.6291
654	Q9Y696	CLIC4	Chloride intracellular channel protein 4	Homo sapiens OX=9606	[K].LHIVKVVAK.[K]	K199	1xAcetyl [K5(100)]	100	7	-0.285483	0.408173	0.232342	0.492909	0.187864	0.0930365	2.39975	1.84959	1.43925	1.94127	2.42553	1.68802	1.90368	2.89583	1.56313	2.13606	1.52093	1.35756	1.70138	2.18116	2.36601	2.48506	1.68679	1.68924	1.90368	2.89583	1.56313	2.13606	1.52093	1.35756	1.70138	2.18117	2.36601	2.48506	1.68679	1.68924	29.2346	21.9034	8.02669	17.4762
655	Q16181	SEPTIN7	Septin-7	Homo sapiens OX=9606	[R].LHEKVNIIPLIAK.[A]	K186	1xAcetyl [K4(100)]	100	9	-0.709214	0.330544	-0.374633	0.532191	0.733074	0.494819	9.19022	3.87023	4.28735	5.0334	4.89889	3.27372	14.3864	3.99404	5.46717	2.27329	5.32498	3.24973	6.99253	3.07426	6.98369	2.8141	3.92378	2.62367	14.3864	3.99404	5.46717	2.27329	5.32498	3.24973	6.99253	3.07426	6.98369	2.8141	3.92378	2.62367	79.9601	58.3535	34.2267	55.045
656	P46940	IQGAP1	Ras GTPase-activating-like protein IQGAP1	Homo sapiens OX=9606	[R].LHEKGVLLEIEDLQVNQFK.[N]	K1571	1xAcetyl [K4(100)]	100	9	1.05221	0.735305	-0.0405871	0.0346589	0.273869	0.955693	1.28826	1.79337	4.27675	2.68475	3.09567	4.22316	1.29361	1.28291	1.94823	1.63852	4.58483	3.96866	2.41783	2.95167	2.23759	3.95375	5.02001	3.42631	1.29361	1.28291	1.94823	1.63852	4.58482	3.96867	2.41783	2.95167	2.23759	3.95375	5.02001	3.42631	0.586993	12.2115	10.1874	14.0602
657	Q00610	CLTC	Clathrin heavy chain 1	Homo sapiens OX=9606	[R].IHEGCEEPATHNALAKIYIDSNNNPER.[F]	K881	1xCarbamidomethyl [C5]; 1xAcetyl [K16(100)]	100	1	1.78649	-0.464906	0.264689	0.0287698	0.866262	0.368523	0.349829	0.584193	0.217925	1.12309	0.524833	0.258418	0.478343	0.221315	0.567225	0.601161	0.252968	0.182881	1.16128	1.0849	0.835402	0.214264	0.255571	0.261265	0.478343		0.567225	0.601161	0.252968		1.16128	1.0849	0.835402					4.10758		4.8088
658	Q99798	ACO2	Aconitate hydratase, mitochondrial	Homo sapiens OX=9606	[K].IHPVDKLTIQGLK.[D]	K723	1xAcetyl [K6(100)]	100	6	-0.396893	0.969123	-0.132158	0.86323	0.26152	0.960416	2.27299	1.18952	1.08786	2.01139	2.46727	1.05304	1.59278	2.95321	1.13236	1.24668	1.46651	0.709215	0.857096	3.16568	3.29025	1.6443	1.54593	0.560152	1.59278	2.95321	1.13236	1.24668	1.46651	0.709215	0.857096	3.16568	3.29025	1.6443	1.54593	0.560152	42.3216	6.79621	49.2238	81.1587
659	O95573	ACSL3	Long-chain-fatty-acid--CoA ligase 3	Homo sapiens OX=9606	[R].IGYSSPQTLADQSSKIK.[K]	K363	1xAcetyl [K15(100)]	100	7	0.0952515	-0.226392	-0.223722	0.78699	0.35509	0.485402	0.465298	0.699705	0.690137	0.497613	0.593263	0.581748	0.535094	0.395502	0.610721	0.788689	0.564961	0.815313	0.575804	0.419422	0.587128	0.599397	0.556468	0.607028	0.535094	0.395502	0.61072	0.788689	0.564961	0.815313	0.575804	0.419422	0.587128	0.599397	0.556468	0.607028	21.2136	17.9851	25.6508	22.2219
660	P46781	RPS9	40S ribosomal protein S9	Homo sapiens OX=9606	[R].IGVLDEGKMK.[L]	K91	1xOxidation [M9]; 1xAcetyl [K8(100)]	100	5	0.272643	-0.264584	-0.179004	0.420846	0.194961	0.541578	0.520867	0.759001	0.625452	0.61846	0.634867	0.546852	0.617271	0.424462	0.77289	0.745112	0.725405	0.5255	0.606551	0.630369	0.698039	0.571695	0.587094	0.506611	0.617271	0.424462	0.77289	0.745112	0.725405	0.5255	0.606551	0.630369	0.698039	0.571695	0.587094	0.506611	26.1751	2.58789	22.6002	2.72313
661	P46781	RPS9	40S ribosomal protein S9	Homo sapiens OX=9606	[R].IGVLDEGKMK.[L]	K91	1xAcetyl [K8(99.7)]	99.7	2	0.452908	-0.137028	0.121267	0.569551	0.640506	0.651083	0.428468	1.07601	0.709124	0.783282	0.98554	0.782317	0.478572	0.378363	1.16285	0.989172	0.740999	0.67725	1.30699	0.259574	1.12708	0.843999	0.647012	0.917623	0.478572		1.16285	0.989172	0.740999	0.67725	1.30699	0.259574	1.12708	0.843999	0.647012	0.917623		11.4136	6.3567	94.5553
662	P45954	ACADSB	Short/branched chain specific acyl-CoA dehydrogenase, mitochondrial	Homo sapiens OX=9606	[K].IGTIYEGASNIQLNTIAKHIDAEY.[-]	K426	1xAcetyl [K18(100)]	100	5	0.262864	1.33695	-0.777111	0.719729	0.279497	0.470372	0.86071	0.42964	1.94321	0.996738	1.1926	0.998987	1.13352	0.5879	0.371111	0.48817	0.909923	2.9765	1.18141	0.812067	0.676671	1.70853	1.27419	0.723784	1.13352	0.5879	0.371111	0.48817	0.909923	2.9765	1.18141	0.812067	0.676671	1.70853	1.27419	0.723784	44.8249	19.2657	75.1998	26.2019
663	O15294	OGT	UDP-N-acetylglucosamine--peptide N-acetylglucosaminyltransferase 110 kDa subunit	Homo sapiens OX=9606	[K].LGTDLEYLKK.[V]	K991	1xAcetyl [K9(99.8)]	99.8	1	0.51847	0.510714	0.342359	0.798047	0.575301	0.355034	1.49283	1.75495	0.679183	1.76397	2.38011	0.876191	2.36577	0.619883	2.45264	1.05725	0.698821	0.659545	2.08419	1.44376	3.01355	1.74668	1.04008	0.712302	2.36577		2.45264	1.05725			2.08419	1.44376	3.01355	1.74668	1.04008	0.712302		56.2233		25.6725
664	Q14677	CLINT1	Clathrin interactor 1	Homo sapiens OX=9606	[K].IGSTIDDTISKFR.[R]	K218	1xAcetyl [K11(100)]	100	3	-0.451157	0.759468	0.220919	0.39919	0.382012	0.392055	0.46582	0.393709	0.545185	0.327274	0.695373	0.638782	0.595909	0.335732	0.48792	0.299497	0.581802	0.508568	0.335489	0.319059	0.949861	0.440886	0.717077	0.560486	0.595909		0.48792		0.581802	0.508568	0.335489		0.949861	0.440886	0.717077	0.560486			9.49856
665	Q9Y6N5	SQOR	Sulfide:quinone oxidoreductase, mitochondrial	Homo sapiens OX=9606	[K].IGSNYSVKTVEK.[T]	K173	1xAcetyl [K8(100)]	100	7	-0.237859	-0.682032	0.134717	0.513143	0.407382	0.70531	0.409692	1.062	1.01026	0.341453	0.601794	1.09985	0.327532	0.491852	0.619699	1.50431	0.84161	1.17892	0.314176	0.368731	0.600628	0.60296	0.982584	1.21712	0.327532	0.491852	0.619699	1.50431	0.84161	1.17892		0.368731	0.600628	0.60296	0.982584	1.21712	28.3609	58.8994	23.6092
666	P12956	XRCC6	X-ray repair cross-complementing protein 6	Homo sapiens OX=9606	[R].LGSLVDEFKELVYPPDYNPEGK.[V]	K526	1xAcetyl [K9(100)]	100	6	-1.6084	0.49907	0.498985	0.341741	0.309671	0.144188	0.461343	0.155325	0.289589	0.121583	0.225475	0.403553	0.18661	0.736076	0.151122	0.159527	0.241245	0.337932	0.124454	0.118713	0.173658	0.277292	0.409508	0.397598	0.18661	0.736076	0.151122	0.159527	0.241245	0.337932			0.173658	0.277292	0.409508	0.397598	84.2175	3.82608	23.6087
667	P24752	ACAT1	Acetyl-CoA acetyltransferase, mitochondrial	Homo sapiens OX=9606	[K].LGSIAIQGAIEKAGIPK.[E]	K78	1xAcetyl [K12(100)]	100	1	-0.633108	0.127696	-0.025945	0.620417	0.686681	0.842083	1.07149	0.732203	0.936934	0.581395	1.15903	0.765107	1.84758	0.295403	0.97881	0.485596	1.59028	0.283588	0.914732	0.248059	2.03994	0.278123	1.15284	0.377374	1.84758		0.97881	0.485596	1.59028	0.283588	0.914732		2.03994		1.15284			47.6309	98.6164
668	P29401	TKT	Transketolase	Homo sapiens OX=9606	[R].LGQSDPAPLQHQMDIYQKR.[C]	K204	1xOxidation [M13]; 1xAcetyl [K18(100)]	100	13	0.0643535	-1.1335	-0.818729	0.819196	0.301734	0.625673	0.966035	3.11928	2.33936	1.24815	1.37082	1.61749	1.51895	0.413119	1.91597	4.32259	1.59021	3.08851	2.18186	0.314439	1.76894	0.972709	0.598838	2.63615	1.51895	0.413119	1.91597	4.32259	1.59021	3.08851	2.18186	0.314439	1.76894	0.972709	0.598838	2.63615	80.9432	54.5554	45.2883	105.794
669	Q12906	ILF3	Interleukin enhancer-binding factor 3	Homo sapiens OX=9606	[K].LHVAVKVLQDMGLPTGAEGR.[D]	K460	1xAcetyl [K6(100)]	100	9	0.374627	0.443969	-0.161753	0.850188	0.545644	0.537357	1.57444	1.88583	2.17017	1.29848	2.91886	1.94541	0.33188	2.81701	1.6872	2.08446	1.97048	2.36987	1.63693	0.960036	1.50054	4.33719	1.71546	2.17536	0.33188	2.81701	1.6872	2.08446	1.97048	2.36987	1.63693	0.960036	1.50054	4.33719	1.71546	2.17536	111.611	14.8954	13.0134	36.8611
670	Q8WUA2	PPIL4	Peptidyl-prolyl cis-trans isomerase-like 4	Homo sapiens OX=9606	[R].IHVDFSQSVAKVK.[W]	K321	1xAcetyl [K11(99.8)]	99.8	6	-0.130714	0.192101	-0.280875	0.843109	0.61757	0.377322	2.98909	2.34615	3.85614	2.71352	2.77986	3.13449	3.92166	2.05652	2.39477	2.29754	3.2288	4.48349	3.51032	1.91672	3.51922	2.0405	3.26728	3.0017	3.92166	2.05652	2.39477	2.29754	3.2288	4.48349	3.51032	1.91672	3.51922	2.0405	3.26728	3.0017	44.1221	2.93048	23.0075	41.527
671	Q969G5	CAVIN3	Caveolae-associated protein 3	Homo sapiens OX=9606	[K].LHVLLFKEEGEVPASAFQK.[A]	K128	1xAcetyl [K7(100)]	100	3	-0.935296	-0.16619	0.0777614	0.341954	0.730379	0.815675	0.758875	0.476981	0.809544	0.43581	0.405337	0.675302	0.926733	0.591017	0.642462	0.311499	1.31033	0.308758	0.63619	0.235431	0.4785	0.332174	0.748835	0.601769	0.926733	0.591017	0.642462	0.311499	1.31033		0.63619		0.4785		0.748835	0.601769	31.2815	49.064
672	P04406	GAPDH	Glyceraldehyde-3-phosphate dehydrogenase	Homo sapiens OX=9606	[K].IKWGDAGAEYVVESTGVFTTMEK.[A]	K86	1xOxidation [M21]; 1xAcetyl [K2(100)]	100	7	0.102957	0.390355	-0.786941	0.79685	0.456017	0.492849	1.60992	1.03491	1.59422	1.29252	1.36818	0.888552	2.68501	0.534827	1.22693	0.842884	2.35993	0.828513	1.41209	1.17296	1.05953	1.67684	1.25291	0.524195	2.68501		1.22693	0.842884	2.35993	0.828513	1.41209	1.17296	1.05953	1.67684	1.25291	0.524195		26.2404	67.9251	13.0818
673	P04406	GAPDH	Glyceraldehyde-3-phosphate dehydrogenase	Homo sapiens OX=9606	[K].IKWGDAGAEYVVESTGVFTTMEK.[A]	K86	1xAcetyl [K2(100)]	100	12	-0.574893	-0.0332974	-0.150114	0.420139	0.959978	0.79636	2.31156	1.61654	2.20688	1.47724	1.59569	1.95583	1.51823	3.1049	1.82474	1.40835	2.89515	1.51861	1.23704	1.71744	1.29193	1.89944	2.46049	1.45117	1.51823	3.1049	1.82474	1.40835	2.89515	1.51861	1.23704	1.71744	1.29193	1.89944	2.46049	1.45117	48.5363	18.2136	44.1057	22.9951
674	P39019	RPS19	40S ribosomal protein S19	Homo sapiens OX=9606	[K].LKVPEWVDTVKLAK.[H]	K38	1xAcetyl [K11(100)]	100	1	-0.905718	-0.0974785	-0.36083	0.388539	0.994323	0.417117	0.597358	0.334447	0.339438	0.344888	0.333071	0.269484	0.764949	0.429767	0.427294	0.2416	0.304142	0.374733	0.503899	0.185877	0.189019	0.477123	0.328721	0.210247	0.764949	0.429767	0.427294	0.2416	0.304142	0.374733	0.503898		0.189019	0.477123	0.328721		39.6762	39.2604	14.7053
675	Q7L7X3	TAOK1	Serine/threonine-protein kinase TAO1	Homo sapiens OX=9606	[K].IKMQAEAQHDR.[E]	K820	1xAcetyl [K2(100)]	100	6	-0.0364604	-0.0191118	0.610533	0.967173	0.86751	0.193771	0.561478	0.74379	0.42122	0.578807	0.67475	0.624436	0.792251	0.330705	1.07525	0.41233	0.523445	0.318994	0.871945	0.285669	0.828119	0.521381	0.598589	0.650283	0.792251	0.330705	1.07525	0.41233	0.523445	0.318994	0.871945	0.285669	0.828119	0.521381	0.598589	0.650283	58.1256	63.0227	34.3215	71.6231
676	Q9BW91	NUDT9	ADP-ribose pyrophosphatase, mitochondrial	Homo sapiens OX=9606	[K].LKLYASHSQFIK.[L]	K319	1xAcetyl [K2(100)]	100	5	0.177031	0.477598	-0.203201	0.671369	0.628421	0.461715	1.0976	1.29602	1.37572	1.27973	1.72276	1.19079	1.22861	0.966581	0.75597	1.83607	1.20371	1.54773	0.933571	1.62588	1.19668	2.24884	1.07976	1.30182	1.22861	0.966581	0.75597	1.83607	1.20371	1.54773	0.93357	1.62588	1.19668	2.24884	1.07976	1.30182	16.881	58.9301	17.6824	38.2534
677	O94905	ERLIN2	Erlin-2	Homo sapiens OX=9606	[K].LKLTPEYLQLMK.[Y]	K275	1xAcetyl [K2(100)]	100	5	-0.253803	0.128587	0.2085	0.409565	0.953704	0.647779	0.90483	0.692682	0.700855	0.768598	0.713516	0.862845	0.86673	0.94293	0.967154	0.41821	0.74203	0.659681	0.894643	0.642553	0.55319	0.873842	1.16441	0.561279	0.86673	0.942929	0.967154	0.41821	0.74203	0.659681	0.894643	0.642553	0.55319	0.873842	1.16441	0.561279	5.95484	56.0376	8.30833	23.1921
678	P61158	ACTR3	Actin-related protein 3	Homo sapiens OX=9606	[R].LKLSEELSGGR.[L]	K348	1xAcetyl [K2(100)]	100	15	-0.078178	0.192883	-0.24696	0.878038	0.671351	0.487116	5.10278	4.16855	3.69918	4.80645	4.90163	3.09552	6.39539	3.81018	4.79212	3.54499	4.31338	3.08499	5.91872	3.69417	6.25446	3.54879	3.46052	2.73052	6.39539	3.81018	4.79212	3.54499	4.31338	3.08499	5.91872	3.69417	6.25446	3.54879	3.46052	2.73052	35.824	21.155	23.4809	32.7267
679	P51153	RAB13	Ras-related protein Rab-13	Homo sapiens OX=9606	[K].IKLQVWDTAGQER.[F]	K58	1xAcetyl [K2(100)]	100	5	-0.24417	-0.0957677	0.215518	0.258486	0.776704	0.781855	2.21814	2.82669	1.49401	1.86354	2.61004	1.755	2.44223	1.99406	3.40702	2.24637	2.00406	0.983965	1.89903	1.82805	2.94236	2.27773	2.40421	1.10579	2.44223	1.99406	3.40702	2.24637	2.00406	0.983965	1.89903	1.82805	2.94236	2.27773	2.40421	1.10579	14.2869	29.034	48.2805	2.69332
680	Q00610	CLTC	Clathrin heavy chain 1	Homo sapiens OX=9606	[R].LKLLLPWLEAR.[I]	K856	1xAcetyl [K2(100)]	100	9	-0.295255	-0.0956435	0.0518921	0.68201	0.799986	0.987972	0.634856	0.62674	1.27989	0.440482	0.573178	1.27107	0.253852	1.01586	0.789864	0.463615	1.72632	0.833469	0.591362	0.289601	0.484792	0.661563	1.53466	1.00749	0.253852	1.01586	0.789864	0.463615	1.72632	0.833469	0.591362		0.484792	0.661563	1.53466	1.00749	84.8729	36.8083	49.3277
681	O96019	ACTL6A	Actin-like protein 6A	Homo sapiens OX=9606	[R].LKLIANNTTVER.[R]	K379	1xAcetyl [K2(100)]	100	1	0.291457	0.1626	-0.526442	0.566671	0.819423	0.661195	0.142029	0.29308	0.361152	0.177869	0.333776	0.242475	0.165328	0.118729	0.197053	0.389107	0.162675	0.55963	0.13059	0.225148	0.2099	0.457651	0.120354	0.364596	0.165328		0.197053	0.389107		0.55963		0.225148	0.2099	0.457651		0.364596		46.3363
682	P18031	PTPN1	Tyrosine-protein phosphatase non-receptor type 1	Homo sapiens OX=9606	[R].IKLHQEDNDYINASLIK.[M]	K58	1xAcetyl [K2(100)]	100	2	-1.66406	0.25538	0.502456	0.388189	0.873814	0.607025	1.35035	0.624979	0.307007	0.367326	0.725915	0.450688	2.23179	0.468919	1.00185	0.248109	0.425963	0.188051	0.542609	0.192043	1.1416	0.310231	0.656524	0.244853	2.23179	0.468919	1.00185	0.248109	0.425963		0.542609		1.1416	0.310231	0.656524	0.244853	92.3119	85.279
683	Q05823	RNASEL	2-5A-dependent ribonuclease	Homo sapiens OX=9606	[K].LKIGDPSLYFQK.[T]	K684	1xAcetyl [K2(100)]	100	9	0.197964	-0.0364126	-0.517802	0.733883	0.826463	0.0930534	5.56751	4.41033	4.49355	6.23349	3.93277	3.12598	7.01304	4.12197	6.26349	2.55717	4.92724	4.05985	7.13912	5.32786	4.42094	3.4446	3.00919	3.24277	7.01304	4.12197	6.26349	2.55717	4.92724	4.05985	7.13912	5.32786	4.42094	3.4446	3.00919	3.24277	36.7183	59.4232	13.6492	20.5463
684	P11413	G6PD	Glucose-6-phosphate 1-dehydrogenase	Homo sapiens OX=9606	[K].LKLEDFFAR.[N]	K97	1xAcetyl [K2(100)]	100	1	-0.495006	-0.280958	-0.476296	0.548319	0.589643	0.606217	2.01894	1.08707	1.59301	1.38916	0.839569	1.0457	2.79101	1.24688	1.4707	0.703433	2.41861	0.767403	1.81065	0.967672	0.775705	0.903434	1.4124	0.679005	2.79101	1.24688	1.4707	0.703433	2.41861	0.767403	1.81065	0.967672	0.775705	0.903434	1.4124	0.679005	54.0811	49.9087	73.2941	42.909
685	O75131	CPNE3	Copine-3	Homo sapiens OX=9606	[K].LKFGVYDIDNK.[T]	K76	1xAcetyl [K2(100)]	100	2	-0.312752	0.338166	-0.0204348	0.567406	0.907404	0.94682	1.0272	1.31099	1.15538	0.783451	1.40858	1.13498	1.37481	0.67958	2.02192	0.600064	1.36029	0.950477	0.873972	0.692931	1.62115	1.19601	1.31212	0.957848	1.37481	0.67958	2.02192		1.36029	0.950477	0.873972		1.62115	1.19601	1.31212	0.957848	47.8588		25.0811
686	Q16543	CDC37	Hsp90 co-chaperone Cdc37	Homo sapiens OX=9606	[K].LKELEVAEGGKAELER.[L]	K78	1xAcetyl [K11(100)]	100	2	-0.186933	-0.214287	-1.64359	0.722312	0.852612	0.324852	1.02425	0.824476	0.999316	0.8989	0.960783	0.263042	1.25656	0.791949	0.811084	0.837867	0.430502	1.56813	0.698731	1.09907	0.314116	1.60745	0.269099	0.256985	1.25656	0.791949	0.811084	0.837867	0.430502	1.56813	0.698731	1.09907		1.60745	0.269099		32.0748	2.29703	80.4976	31.4923
687	P15559	NQO1	NAD(P)H dehydrogenase [quinone] 1	Homo sapiens OX=9606	[K].LKDPANFQYPAESVLAYKEGHLSPDIVAEQK.[K]	K77	1xAcetyl [K18(100)]	100	11	-0.819978	-0.432189	0.249462	0.468363	0.930514	0.762503	4.75015	2.28895	2.04936	2.73062	2.15077	2.30579	2.81243	6.68787	1.91245	2.66545	2.74521	1.35352	3.9227	1.53854	0.799539	3.50201	2.04932	2.56225	2.81243	6.68787	1.91245	2.66545	2.74521	1.35352	3.9227	1.53854	0.799539	3.50201	2.04932	2.56225	57.6897	23.262	48.0186	61.7388
688	P23219	PTGS1	Prostaglandin G/H synthase 1	Homo sapiens OX=9606	[K].LKYQVLDGEMYPPSVEEAPVLMHYPR.[G]	K252	1xOxidation [M10]; 1xAcetyl [K2(100)]	100	3	1.18704	0.947918	-0.918824	0.395219	0.617537	0.0627665	0.244354	0.712152	1.09759	0.674624	1.13444	0.576022	0.195219	0.293488	0.224934	1.19937	1.23475	0.960432	1.07224	0.277007	0.602455	1.66643	0.579963	0.572082			0.224934	1.19937	1.23475	0.960432	1.07224		0.602455	1.66643	0.579963	0.572082		96.7531	17.6727
689	P09382	LGALS1	Galectin-1	Homo sapiens OX=9606	[K].LPDGYEFKFPNR.[L]	K108	1xAcetyl [K8(100)]	100	20	0.277769	-0.199083	-0.130651	0.493543	0.534047	0.812531	13.9579	27.4443	20.1489	16.7425	23.7746	18.3714	16.6016	11.3142	31.6144	23.2742	25.0792	15.2187	18.8038	14.6812	26.3995	21.1497	22.7378	14.005	16.6016	11.3142	31.6144	23.2742	25.0792	15.2187	18.8038	14.6812	26.3995	21.1497	22.7378	14.005	26.7862	21.4887	34.6044	17.4115
690	Q09666	AHNAK	Neuroblast differentiation-associated protein AHNAK	Homo sapiens OX=9606	[K].LPDMSVKTPK.[I]	K693	1xAcetyl [K7(100)]	100	3	0.39644	-1.02958	1.32378	0.573962	0.0790745	0.227771	0.694558	0.690643	1.51518	1.49866	0.335963	3.37422	0.56251	0.826606	0.792445	0.588842	2.27271	0.757642	0.298494	2.69882	0.365992	0.305935	4.14613	2.60231	0.56251	0.826606	0.792445	0.588842	2.27271	0.757642		2.69882			4.14613	2.60231	26.8868	20.8457	70.7056
691	Q09666	AHNAK	Neuroblast differentiation-associated protein AHNAK	Homo sapiens OX=9606	[K].LPDMSVKTPK.[I]	K693	1xOxidation [M4]; 1xAcetyl [K7(100)]	100	2	0.83463	-0.238971	-1.12261	0.429464	0.760978	0.346934	0.308969	0.345077	0.244673	0.468888	0.262954	0.0981472	0.47137	0.146568	0.549801	0.140353	0.364645	0.124701	0.479933	0.457844	0.380169	0.145739	0.0916773	0.104617	0.47137	0.146568	0.549801	0.140353	0.364645	0.124701	0.479933	0.457844	0.380169	0.145739			74.3341	83.9011	69.3441	3.33126
692	O75947	ATP5PD	ATP synthase subunit d, mitochondrial	Homo sapiens OX=9606	[R].IVEYEKEMEK.[M]	K117	1xAcetyl [K6(100)]	100	11	0.374034	-0.192926	0.0587897	0.56589	0.893025	0.894288	0.775147	1.48001	1.39792	1.03789	1.39464	1.48497	0.948567	0.601727	1.64183	1.3182	1.74437	1.05148	1.38223	0.693551	1.9319	0.857377	1.94891	1.02104	0.948567	0.601727	1.64183	1.3182	1.74437	1.05148	1.38223	0.693551	1.9319	0.857377	1.94891	1.02104	31.6396	15.462	35.0484	46.9191
693	O14686	KMT2D	Histone-lysine N-methyltransferase 2D	Homo sapiens OX=9606	[R].LVESANEKAER.[E]	K3079	1xAcetyl [K8(100)]	100	28	-0.347228	-0.4093	0.533096	0.712458	0.803322	0.517163	3.4078	5.67779	4.63577	2.53617	4.87196	6.66005	5.15848	1.65713	6.96867	4.38691	6.18043	3.09111	3.60845	1.46388	7.40228	2.34164	8.74656	4.57353	5.15848	1.65713	6.96867	4.38691	6.18043	3.09111	3.60845	1.46388	7.40228	2.34164	8.74656	4.57353	72.6516	32.153	47.1222	59.7927
694	Q9C005	DPY30	Protein dpy-30 homolog	Homo sapiens OX=9606	[R].IVENEKINAEK.[S]	K35	1xAcetyl [K6(100)]	100	3	-0.434699	0.0530361	0.369487	0.566432	0.836835	0.417364	0.518852	0.585547	0.679182	0.372749	0.602866	0.870859	0.331145	0.70656	0.512563	0.658531	0.546151	0.812213	0.268488	0.47701	0.615381	0.590351	0.736518	1.0052	0.331145	0.70656	0.512563	0.658531	0.546151	0.812213	0.268488	0.477011	0.615381	0.590351	0.736518	1.0052	51.1627	17.627	27.7002	39.5567
695	P63241	EIF5A	Eukaryotic translation initiation factor 5A-1	Homo sapiens OX=9606	[K].IVEMSTSKTGK.[H]	K47	1xOxidation [M4]; 1xAcetyl [K8(100)]	100	137	-0.267021	-0.440442	-0.519265	0.641774	0.446858	0.0718849	28.0861	29.1562	41.8235	22.8511	21.6438	29.0731	36.3578	19.8143	35.2434	23.0689	45.4346	38.2123	27.8162	17.8861	26.8354	16.4522	28.8758	29.2703	36.3578	19.8143	35.2434	23.0689	45.4346	38.2123	27.8162	17.8861	26.8354	16.4522	28.8758	29.2702	41.6506	29.5259	12.2107	30.7276
696	P63241	EIF5A	Eukaryotic translation initiation factor 5A-1	Homo sapiens OX=9606	[K].IVEMSTSKTGK.[H]	K47	1xAcetyl [K8(100)]	100	31	0.316181	-0.0930471	-0.0338114	0.336143	0.800737	0.989492	56.232	71.6786	55.33	70.9228	64.7013	55.1658	54.4188	58.0452	93.788	49.5691	55.4383	55.2218	82.4838	59.3617	74.695	54.7075	44.1181	66.2136	54.4188	58.0452	93.788	49.5691	55.4383	55.2218	82.4838	59.3617	74.695	54.7075	44.1181	66.2136	4.56009	43.6218	0.276745	23.053
697	P05023	ATP1A1	Sodium/potassium-transporting ATPase subunit alpha-1	Homo sapiens OX=9606	[K].IVEIPFNSTNKYQLSIHK.[N]	K487	1xAcetyl [K11(100)]	100	8	-0.118736	0.0116991	-0.204962	0.72987	0.933583	0.627866	1.99483	1.97984	1.79825	1.7671	2.00005	1.48871	2.55604	1.43361	2.1013	1.85837	1.25583	2.34067	1.64696	1.88725	2.17707	1.82302	1.42694	1.55048	2.55604	1.43361	2.1013	1.85837	1.25583	2.34067	1.64696	1.88725	2.17707	1.82302	1.42694	1.55048	39.7867	8.6763	42.6583	9.61517
698	P02545	LMNA	Prelamin-A/C	Homo sapiens OX=9606	[R].LVEIDNGKQR.[E]	K233	1xAcetyl [K8(100)]	100	9	0.140034	0.147174	0.243551	0.970316	0.668875	0.848317	0.579557	0.688166	0.765388	0.567115	0.750683	0.846151	0.299235	0.85988	0.566232	0.8101	0.446896	1.08388	0.471274	0.662957	0.782316	0.719049	0.653671	1.03863	0.299235	0.85988	0.566232	0.8101	0.446896	1.08388	0.471274	0.662957	0.782316	0.719049	0.653671	1.03863	68.4033	25.0579	58.8478	23.9
699	Q15067	ACOX1	Peroxisomal acyl-coenzyme A oxidase 1	Homo sapiens OX=9606	[R].LVEIAAKNLQK.[E]	K500	1xAcetyl [K7(100)]	100	2	0.11127	0.295146	-0.247864	0.776628	0.308263	0.626617	0.796388	1.08541	1.18899	0.865334	1.33256	0.99174	0.926124	0.666651	0.973684	1.19714	0.903669	1.47432	1.03394	0.696728	1.4768	1.18833	0.795071	1.18841	0.926124	0.666651	0.973684	1.19714	0.903669	1.47432	1.03394	0.696728	1.4768	1.18833	0.795071	1.18841	23.0384	14.5575	33.937	27.5551
700	Q9Y2D9	ZNF652	Zinc finger protein 652	Homo sapiens OX=9606	[K].IVEKVSVTQR.[R]	K184	1xAcetyl [K4(100)]	100	5	-0.592359	-0.362688	-0.54349	0.479526	0.858997	0.731719	0.175703	0.402362	0.222752	0.126551	0.362573	0.182937	0.19952	0.151886	0.343905	0.460819	0.231482	0.214023	0.178358	0.0747439	0.551267	0.173879	0.283654	0.0822196	0.19952	0.151886	0.343905	0.460819	0.231482	0.214023	0.178358		0.551267	0.173879	0.283654	0.0822196	19.17	20.5464	5.54223
701	O75947	ATP5PD	ATP synthase subunit d, mitochondrial	Homo sapiens OX=9606	[R].IVEYEKEMEK.[M]	K117	1xOxidation [M8]; 1xAcetyl [K6(100)]	100	12	-0.286165	0.189705	-0.109387	0.717254	0.728735	0.941681	0.536506	0.578933	1.00122	0.406875	0.76558	0.952355	0.80959	0.263422	0.752317	0.405549	1.4057	0.596733	0.555606	0.258144	1.20059	0.33057	1.38384	0.52087	0.80959	0.263422	0.752317	0.405549	1.4057	0.596733	0.555606	0.258144	1.20059	0.33057	1.38384	0.52087	71.9841	42.3542	57.1329	51.6959
702	P53618	COPB1	Coatomer subunit beta	Homo sapiens OX=9606	[K].LVEKPSPLTLAPHDFANIK.[A]	K771	1xAcetyl [K4(100)]	100	4	-0.779651	-0.235937	-0.39025	0.468242	0.651055	0.589029	1.52474	0.929116	1.13375	0.902346	0.690174	0.771501	2.11454	0.934937	1.38136	0.476873	1.68222	0.585275	1.28105	0.523643	0.727259	0.653089	0.919945	0.623056	2.11454	0.934937	1.38136	0.476873	1.68222	0.585275	1.28105	0.523643	0.727259	0.653089	0.919945	0.623056	54.7047	68.8362	68.4153	59.3529
703	P42704	LRPPRC	Leucine-rich PPR motif-containing protein, mitochondrial	Homo sapiens OX=9606	[K].LVEKGETDLIQK.[A]	K868	1xAcetyl [K4(100)]	100	4	0.205574	0.142665	0.0454066	0.760383	0.7157	0.936914	0.792125	1.30475	1.25558	0.927269	1.6937	1.30805	1.02325	0.561	1.47755	1.13194	1.64452	0.866649	1.23791	0.616628	2.60495	0.782454	1.74757	0.868531	1.02325	0.561	1.47755	1.13194	1.64452	0.866649	1.23791	0.616628	2.60495	0.782454	1.74757	0.868531	41.2639	18.7303	43.8073	47.3772
704	Q8N4P3	HDDC3	Guanosine-3',5'-bis(diphosphate) 3'-pyrophosphohydrolase MESH1	Homo sapiens OX=9606	[R].LVEEVTDDKTLPK.[L]	K93	1xAcetyl [K9(100)]	100	1	-0.153652	0.254636	-0.0126223	0.927167	0.447533	0.848683	0.427462	0.461901	0.325132	0.397162	0.561042	0.297958	0.6325	0.222425	0.467989	0.455813	0.449882	0.200383	0.607027	0.187296	0.455449	0.666636	0.311886	0.28403	0.6325		0.467989	0.455813	0.449882	0.200383	0.607027		0.455449	0.666636	0.311886	0.28403		1.86388	54.2617
705	P47756	CAPZB	F-actin-capping protein subunit beta	Homo sapiens OX=9606	[R].LVEDMENKIR.[S]	K223	1xOxidation [M5]; 1xAcetyl [K8(100)]	100	5	0.572977	0.593871	0.133747	0.26971	0.236437	0.842635	0.278686	0.323768	0.357116	0.398022	0.4916	0.392062	0.356945	0.200426	0.370604	0.276932	0.46114	0.253091	0.408325	0.387718	0.580363	0.402837	0.507069	0.277055	0.356945	0.200426	0.370604	0.276932	0.46114	0.253091	0.408325	0.387718	0.580363	0.402837	0.507069	0.277055	39.7136	20.4578	41.1947	3.66097
706	P47756	CAPZB	F-actin-capping protein subunit beta	Homo sapiens OX=9606	[R].LVEDMENKIR.[S]	K223	1xAcetyl [K8(100)]	100	8	0.43986	-0.197803	0.804057	0.638663	0.624299	0.207757	2.94619	2.53155	1.73081	3.68126	2.15224	3.10105	1.72739	4.165	1.91122	3.15189	1.86501	1.59661	3.12133	4.24119	1.92222	2.38226	2.36694	3.83516	1.72739	4.165	1.91122	3.15189	1.86501	1.59661	3.12133	4.24119	1.92222	2.38226	2.36694	3.83516	58.5044	34.6539	10.9653	21.5106
707	Q9UM54	MYO6	Unconventional myosin-VI	Homo sapiens OX=9606	[R].IVEANPLLEAFGNAKTVR.[N]	K196	1xAcetyl [K15(100)]	100	4	-0.0986096	-0.327294	-0.273595	0.658671	0.984477	0.610058	0.843092	0.522632	0.549009	0.508312	0.515312	0.434422	1.49126	0.194924	0.630757	0.414506	0.728327	0.369691	0.438751	0.577872	0.199944	0.83068	0.367667	0.501176	1.49126		0.630757	0.414506	0.728327	0.369691	0.438751	0.577872	0.199944	0.83068	0.367667	0.501176		29.2582	46.1911	19.3529
708	P55265	ADAR	Double-stranded RNA-specific adenosine deaminase	Homo sapiens OX=9606	[K].LVDQSGPPHEPKFVYQAK.[V]	K757	1xAcetyl [K12(100)]	100	4	-0.0942329	0.390579	-0.0367807	0.888421	0.642698	0.867429	0.551111	0.512287	0.59685	0.512749	0.690334	0.659264	0.732801	0.36942	0.686753	0.337821	0.677765	0.515935	0.671974	0.353525	0.96938	0.411287	0.979152	0.339375	0.732801		0.686753		0.677765	0.515935	0.671974		0.96938	0.411287	0.979152	0.339375			19.1725
709	O75390	CS	Citrate synthase, mitochondrial	Homo sapiens OX=9606	[K].LVAQLYKIVPNVLLEQGK.[A]	K382	1xAcetyl [K7(100)]	100	16	-1.14157	-0.889794	-0.000125416	0.0256276	0.160829	0.93866	4.15414	3.77586	5.45489	1.91404	2.04873	5.58741	4.26777	4.0405	4.44712	3.1046	4.80043	6.10934	2.26161	1.56647	1.62933	2.46812	6.96465	4.21017	4.26777	4.0405	4.44712	3.1046	4.80043	6.10934	2.26161	1.56647	1.62933	2.46812	6.96465	4.21017	3.86852	25.1415	16.9671	25.6806
710	P07195	LDHB	L-lactate dehydrogenase B chain	Homo sapiens OX=9606	[K].IVADKDYSVTANSK.[I]	K82	1xAcetyl [K5(100)]	100	24	-0.203879	-0.598202	0.0662756	0.770703	0.534766	0.939233	4.05232	4.12341	3.63115	3.53001	3.00901	3.71929	5.21611	2.88853	4.77672	3.47011	4.52344	2.73886	4.58053	2.47948	4.3585	1.65952	4.22113	3.21745	5.21611	2.88853	4.77672	3.47011	4.52344	2.73886	4.58053	2.47948	4.3585	1.65952	4.22113	3.21745	40.615	22.4065	34.7518	42.0867
711	P21281	ATP6V1B2	V-type proton ATPase subunit B, brain isoform	Homo sapiens OX=9606	[R].LTYKTVSGVNGPLVILDHVK.[F]	K48	1xAcetyl [K4(100)]	100	7	0.141907	0.765443	-0.101028	0.689475	0.132355	0.531592	3.45702	1.91992	2.61024	3.93545	3.29957	2.44015	3.21125	3.70279	2.0604	1.77944	2.50666	2.71382	4.94144	2.92945	3.84066	2.75849	2.64198	2.23832	3.21125	3.70279	2.0604	1.77944	2.50666	2.71382	4.94144	2.92945	3.84066	2.75849	2.64198	2.23832	10.0539	10.3477	5.61213	36.1506
712	P54136	RARS	Arginine--tRNA ligase, cytoplasmic	Homo sapiens OX=9606	[K].IVFVPGCSIPLTIVKSDGGYTYDTSDLAAIK.[Q]	K377	1xCarbamidomethyl [C7]; 1xAcetyl [K15(100)]	100	12	-1.63775	-0.452168	-1.0812	0.133581	0.111349	0.236918	1.39333	0.839671	1.57903	0.43914	0.61077	0.704086	1.0139	1.77277	0.922899	0.756443	2.10295	1.05511	0.524143	0.354137	0.603726	0.617815	0.695069	0.713102	1.0139	1.77277	0.922899	0.756443	2.10295	1.05511	0.524142	0.354137	0.603726	0.617815	0.695069	0.713102	38.5123	14.0177	46.9238	27.3745
713	P15531	NME1	Nucleoside diphosphate kinase A	Homo sapiens OX=9606	[R].LVGLKFMQASEDLLK.[E]	K39	1xAcetyl [K5(100)]	100	3	-1.28614	-0.488616	-0.40587	0.132063	0.000962587	0.695813	0.811544	0.471913	0.460157	0.326974	0.336332	0.384998	0.621318	1.00177	0.475641	0.468186	0.46833	0.451983	0.374513	0.279434	0.338288	0.334376	0.551229	0.218768	0.621318	1.00177	0.475641	0.468186	0.46833	0.451983	0.374513		0.338288		0.551229		33.1494	1.117	2.51193
714	P15531	NME1	Nucleoside diphosphate kinase A	Homo sapiens OX=9606	[R].LVGLKFMQASEDLLK.[E]	K39	1xOxidation [M7]; 1xAcetyl [K5(100)]	100	15	-0.381273	0.767059	-0.169193	0.863089	0.148455	0.761545	9.60919	6.25805	7.56195	8.64546	10.5982	6.95011	8.02398	11.1944	7.35268	5.16341	7.68758	7.43632	13.3142	3.97673	12.1384	9.05809	8.70763	5.19258	8.02398	11.1944	7.35268	5.16341	7.68758	7.43632	13.3142	3.97673	12.1384	9.05809	8.70763	5.19258	23.3298	24.7369	2.34951	76.3705
715	P37837	TALDO1	Transaldolase	Homo sapiens OX=9606	[K].LVPVLSAKAAQASDLEK.[I]	K277	1xAcetyl [K8(100)]	100	1	0.388901	0.406724	-0.135475	0.523906	0.444077	0.984201	0.96026	0.695045	0.891849	1.36254	0.914757	0.878378	0.973874	0.946646	0.849948	0.540143	0.521367	1.26233	0.837299	1.88778	0.741645	1.08787	0.402877	1.35388	0.973874	0.946646	0.849948		0.521367	1.26233	0.837299	1.88778	0.741645	1.08787		1.35388	2.00495		58.7475	54.5159
716	P83111	LACTB	Serine beta-lactamase-like protein LACTB, mitochondrial	Homo sapiens OX=9606	[R].LVNTPYVDNSYKWAGGGFLSTVGDLLK.[F]	K394	1xAcetyl [K12(100)]	100	3	-1.7402	-0.944414	-0.4052	0.366305	0.110732	0.479401	0.255703	0.179055	0.709636	0.0566986	0.0961257	0.505051	0.0839231	0.427482	0.195097	0.163014	0.472407	0.946864	0.0561101	0.057287	0.121667	0.0705844	0.501611	0.50849		0.427482	0.195097	0.163014	0.472407	0.946864			0.121667	0.0705844	0.501611	0.50849		12.6699	47.2767
717	Q92544	TM9SF4	Transmembrane 9 superfamily member 4	Homo sapiens OX=9606	[R].IVNTPFQVLMNSEKK.[C]	K98	1xOxidation [M10]; 1xAcetyl [K14(99.8)]	99.8	3	0.242681	-0.127682	0.115139	0.705319	0.70166	0.763516	0.532452	0.687191	0.438411	0.643911	0.617755	0.474305	0.673266	0.391637	0.542122	0.832259	0.510766	0.366055	0.430623	0.857199	0.557519	0.677991	0.549403	0.399207	0.673266		0.542122	0.832259	0.510766		0.430623	0.857199	0.557519	0.677991	0.549403			29.8546		46.8441
718	Q96AG4	LRRC59	Leucine-rich repeat-containing protein 59	Homo sapiens OX=9606	[R].LVNLQHLDLLNNKLVTLPVSFAQLK.[N]	K96	1xAcetyl [K13(100)]	100	5	-1.26333	-1.68592	-0.480481	0.536738	0.20423	0.545641	0.823506	0.727564	1.88004	0.289089	0.235385	1.38447	0.134751	1.51226	0.482466	0.972662	1.38498	2.37509	0.508653	0.0695247	0.335756	0.135014	0.908105	1.86084	0.134751	1.51226	0.482466	0.972662	1.38498	2.37509	0.508653	0.0695247	0.335756	0.135014	0.908105	1.86084	118.28	47.6413	37.2394	107.41
719	P0DMV9	HSPA1B	Heat shock 70 kDa protein 1B	Homo sapiens OX=9606	[R].LVNHFVEEFKR.[K]	K246	1xAcetyl [K10(100)]	100	2	0.329083	-1.71247	0.360544	0.744985	0.344973	0.963265	0.133435	0.84536	1.24112	0.153662	0.405381	1.19562	0.187106	0.0797633	1.01377	0.676951	2.08273	0.399519	0.161431	0.145892	0.088465	0.722297	1.43618	0.95506			1.01377	0.676951	2.08273	0.399519			0.088465	0.722297	1.43618	0.95506		28.1733	95.8977
720	Q86UP2	KTN1	Kinectin	Homo sapiens OX=9606	[R].LVNELTEKTGK.[L]	K465	1xAcetyl [K8(99.8)]	99.8	5	0.224845	-0.250072	-0.00964852	0.770621	0.403743	0.966788	0.303372	0.437698	0.267012	0.338101	0.370518	0.263331	0.400335	0.206409	0.401309	0.474086	0.326971	0.207054	0.299929	0.376274	0.423115	0.317921	0.31375	0.212912	0.400335	0.206409	0.401309	0.474086	0.326971	0.207054	0.299929	0.376274	0.423115	0.317921	0.31375	0.212912	45.2009	11.7572	31.7566	15.9668
721	P04181	OAT	Ornithine aminotransferase, mitochondrial	Homo sapiens OX=9606	[K].IVNALKSQVDK.[L]	K102	1xAcetyl [K6(100)]	100	3	0.157699	0.154861	0.0360885	0.262196	0.378867	0.958739	0.449541	0.871316	0.789864	0.502625	0.96553	0.800648	0.452168	0.446914	0.787292	0.955339	0.635387	0.944341	0.468384	0.536866	0.967885	0.963175	0.901806	0.69949	0.452168	0.446914	0.787292	0.955339	0.635387	0.944341	0.468384	0.536866	0.967885	0.963175	0.901806	0.69949	0.826423	13.6376	27.6584	9.63425
722	P47897	QARS	Glutamine--tRNA ligase	Homo sapiens OX=9606	[K].LVMEDGKMDPVAYR.[V]	K412	1xAcetyl [K7(100)]	100	3	0.593904	-0.873608	0.835019	0.514399	0.00482242	0.398927	0.573614	0.920665	0.468879	0.781378	0.503321	0.869833	0.321142	0.826086	0.921507	0.919823	0.326232	0.611526	0.70262	0.860137	0.532396	0.474246	0.520896	1.21877	0.321142	0.826086	0.921507	0.919823	0.326232	0.611526	0.70262	0.860137	0.532396	0.474246	0.520896	1.21877	62.2456	0.12936	43.0245	14.2545
723	Q6L8Q7	PDE12	2',5'-phosphodiesterase 12	Homo sapiens OX=9606	[K].LVLYPSAQEKVLQR.[S]	K427	1xAcetyl [K10(100)]	100	3	-0.28212	0.268678	0.38571	0.625372	0.672803	0.379147	0.351168	0.686583	0.290212	0.253559	0.818185	0.36824	0.520893	0.181442	0.874912	0.498254	0.359558	0.220867	0.272858	0.234259	1.00991	0.626459	0.374917	0.361564	0.520893		0.874912	0.498254	0.359558	0.220867	0.272858		1.00991	0.626459	0.374917	0.361564		38.7917	33.7923
724	P25788	PSMA3	Proteasome subunit alpha type-3	Homo sapiens OX=9606	[K].LVLSKLYEEGSNK.[R]	K57	1xAcetyl [K5(100)]	100	1	-0.486721	-0.522762	-0.199225	0.562444	0.539456	0.884045	0.636661	0.758825	0.55723	0.417341	0.476849	0.522463	0.93444	0.338883	1.1252	0.39245	0.620099	0.494362	0.530912	0.303769	0.592824	0.360873	0.723445	0.321481	0.93444		1.1252	0.39245	0.620099	0.494362	0.530912		0.592824		0.723445			68.2808	15.9556
725	P22626	HNRNPA2B1	Heterogeneous nuclear ribonucleoproteins A2/B1	Homo sapiens OX=9606	[K].IVLQKYHTINGHNAEVR.[K]	K173	1xDeamidated [N10]; 1xAcetyl [K5(100)]	100	4	-0.213096	-0.795807	0.0595308	0.672156	0.170862	0.941038	1.99278	1.38287	4.11055	1.45762	0.836713	4.19317	0.916643	3.06892	1.42379	1.34196	5.02539	3.19571	1.28137	1.63386	0.579557	1.09387	4.5692	3.81714	0.916643	3.06892	1.42379	1.34196	5.02539	3.19571	1.28137	1.63386	0.579557	1.09387	4.5692	3.81714	76.3702	4.1845	31.4745	17.1001
726	P04406	GAPDH	Glyceraldehyde-3-phosphate dehydrogenase	Homo sapiens OX=9606	[K].LVINGNPITIFQERDPSKIK.[W]	K84	1xDeamidated [N4]; 1xAcetyl [K18(99.5)]	99.5	1	0.789316	0.244454	-0.68809	0.465118	0.64575	0.0379961	0.942443	0.812891	0.97252	1.38625	1.14413	0.605435	1.43747	0.447417	0.828742	0.79704	1.02082	0.92422	1.41254	1.35996	0.52603	1.76224	0.549807	0.661063	1.43747		0.828742	0.79704	1.02082	0.92422	1.41254	1.35996		1.76224	0.549807	0.661063		2.75772	7.0235	2.6818
727	P49368	CCT3	T-complex protein 1 subunit gamma	Homo sapiens OX=9606	[R].IVLLDSSLEYKK.[G]	K248	1xAcetyl [K11(99.8)]	99.8	14	-0.620495	0.258016	-0.235943	0.277374	0.713505	0.707591	7.89296	4.95108	4.74356	5.31318	5.86916	4.20604	8.80065	6.98527	6.43075	3.47142	4.95686	4.53026	6.80346	3.8229	7.45774	4.28058	5.43063	2.98145	8.80065	6.98527	6.43075	3.47142	4.95686	4.53026	6.80346	3.8229	7.45774	4.28058	5.43063	2.98145	16.2635	42.2647	6.35919	39.6669
728	P62081	RPS7	40S ribosomal protein S7	Homo sapiens OX=9606	[K].IVKPNGEKPDEFESGISQALLELEMNSDLK.[A]	K15	1xAcetyl [K8(99.7)]	99.7	3	-0.831866	0.0733119	0.261522	0.386952	0.952681	0.68519	0.858383	0.692011	1.11748	0.429774	0.70961	1.31385	0.468096	1.24867	0.479038	0.904984	0.801369	1.4336	0.414764	0.444783	0.555832	0.863387	1.0394	1.58829		1.24867	0.479038	0.904984	0.801369	1.4336			0.555832	0.863387	1.0394	1.58829		43.5237	40.0056
729	Q99714	HSD17B10	3-hydroxyacyl-CoA dehydrogenase type-2	Homo sapiens OX=9606	[R].LVGQGASAVLLDLPNSGGEAQAKK.[L]	K52	1xAcetyl [K23(99.7)]	99.7	4	-0.409699	-0.165001	0.336151	0.688312	0.973926	0.944132	1.55404	1.63785	1.63275	1.29116	1.6096	1.71188	1.67414	1.43395	1.36884	1.90686	0.687402	2.57809	0.737349	1.84497	0.892444	2.32675	1.38576	2.038	1.67414	1.43395	1.36884	1.90686	0.687402	2.57809	0.737349	1.84497	0.892444	2.32675	1.38576	2.038	10.9288	23.2276	81.8816	60.6591
730	P21333	FLNA	Filamin-A	Homo sapiens OX=9606	[K].IVGPSGAAVPCKVEPGLGADNSVVR.[F]	K1019	1xCarbamidomethyl [C11]; 1xAcetyl [K12(100)]	100	2	0.488847	0.571653	-0.468161	0.39857	0.706958	0.328094	0.21444	0.430803	0.457314	0.315403	0.533905	0.33347	0.219386	0.209494	0.668611	0.192995	0.387587	0.527041	0.410109	0.220697	0.528837	0.538973	0.266717	0.400223	0.219386		0.668611		0.387587	0.527042	0.410109		0.528837	0.538973	0.266717	0.400223			21.5626
731	Q6P5R6	RPL22L1	60S ribosomal protein L22-like 1	Homo sapiens OX=9606	[K].ITVVSEKQFSK.[R]	K70	1xAcetyl [K7(100)]	100	1	-0.315041	-0.118808	0.259207	0.643924	0.958266	0.59842	0.676165	0.518255	0.487186	0.571635	0.507901	0.618152	0.737908	0.614423	0.535722	0.500789	0.519028	0.455343	0.755521	0.387748	0.682314	0.333488	0.826935	0.40937	0.737908	0.614423	0.535722	0.500789	0.519028	0.455343	0.755521	0.387748	0.682314		0.826935	0.40937	12.9136	4.76631	9.24331	45.4932
732	P01106	MYC	Myc proto-oncogene protein	Homo sapiens OX=9606	[K].LVSEKLASYQAAR.[K]	K148	1xAcetyl [K5(100)]	100	37	0.364089	0.607773	0.394085	0.488365	0.218428	0.0638642	53.9766	38.4104	27.8265	71.6064	56.58	36.6192	61.1601	46.7931	28.4431	48.3776	27.0506	28.6024	91.2702	51.9427	54.1695	58.9905	38.8219	34.4164	61.1601	46.7932	28.4431	48.3776	27.0506	28.6024	91.2702	51.9427	54.1695	58.9905	38.8219	34.4164	18.8211	36.6979	3.94344	38.8356
733	Q01082	SPTBN1	Spectrin beta chain, non-erythrocytic 1	Homo sapiens OX=9606	[R].LTVQTKFMELLEPLNER.[K]	K1466	1xOxidation [M8]; 1xAcetyl [K6(100)]	100	2	-0.136335	-0.0379377	0.280442	0.721592	0.920214	0.535717	0.086956	0.086291	0.204709	0.0674354	0.0830099	0.241478	0.040297	0.133615	0.109104	0.063478	0.253808	0.155611	0.0769479	0.0579228	0.0651278	0.100892	0.234461	0.248495		0.133615	0.109104		0.253808	0.155611			0.0651278	0.100892	0.234461	0.248495			33.9193
734	P00558	PGK1	Phosphoglycerate kinase 1	Homo sapiens OX=9606	[K].ITLPVDFVTADKFDENAK.[T]	K291	1xAcetyl [K12(100)]	100	8	-0.99153	-0.272752	-0.681772	0.120606	0.886461	0.300539	5.76396	3.2462	3.4474	2.84663	3.02127	2.09258	4.65248	6.87545	3.37733	3.11506	4.37617	2.51862	2.9556	2.73766	1.63568	4.40685	2.40159	1.78357	4.65248	6.87545	3.37733	3.11506	4.37617	2.51862	2.9556	2.73766	1.63568	4.40685	2.40159	1.78357	27.2707	5.71275	38.1009	5.41375
735	O95433	AHSA1	Activator of 90 kDa heat shock protein ATPase homolog 1	Homo sapiens OX=9606	[K].ITLKETFLTSPEELYR.[V]	K212	1xAcetyl [K4(100)]	100	6	-1.5046	0.0596524	-1.00968	0.0628836	0.905846	0.30707	1.19927	0.426371	0.540627	0.456751	0.456201	0.251624	1.11358	1.28495	0.563252	0.28949	0.748739	0.332514	0.632521	0.28098	0.280115	0.632287	0.208001	0.295247	1.11358	1.28495	0.563252		0.748739		0.632521		0.280114	0.632287			10.1042
736	P49459	UBE2A	Ubiquitin-conjugating enzyme E2 A	Homo sapiens OX=9606	[K].LTIEFTEEYPNKPPTVR.[F]	K66	1xAcetyl [K12(100)]	100	7	0.668921	-0.439504	-0.214428	0.193989	0.515361	0.30573	1.34902	2.35196	1.78708	2.06272	1.73175	1.54984	1.71891	0.979136	2.9935	1.71041	1.7678	1.80636	2.08571	2.03973	1.26813	2.19537	1.37701	1.72267	1.71891	0.979136	2.9935	1.71041	1.76781	1.80636	2.08571	2.03973	1.26813	2.19537	1.37701	1.72267	38.7761	38.5757	1.52549	1.57618
737	Q9Y277	VDAC3	Voltage-dependent anion-selective channel protein 3	Homo sapiens OX=9606	[K].LTLDTIFVPNTGKK.[S]	K109	1xAcetyl [K13(99.7)]	99.7	2	-0.474071	0.00487429	-0.0646392	0.200564	0.924931	0.710051	1.49198	1.05114	0.952048	1.08725	1.07269	0.907882	1.60052	1.38344	1.01456	1.08773	0.863286	1.04081	0.901581	1.27291	0.873659	1.27172	0.855471	0.960294	1.60052	1.38344	1.01456	1.08773	0.863286	1.04081	0.901581	1.27291	0.873659	1.27172	0.855471	0.960294	10.2883	4.92197	13.1853	24.1501
738	P14618	PKM	Pyruvate kinase PKM	Homo sapiens OX=9606	[K].ITLDNAYMEKCDENILWLDYK.[N]	K151	1xCarbamidomethyl [C11]; 1xOxidation [M8]; 1xAcetyl [K10(100)]	100	2	-1.6174	0.06916	-0.313795	0.0711323	0.966527	0.775443	0.813842	0.332099	0.628937	0.282828	0.32598	0.498312	0.706333	0.921351	0.455164	0.209034	0.948642	0.309231	0.38705	0.178606	0.36528	0.28668	0.740062	0.256563	0.706333	0.921351	0.455164	0.209034	0.948642	0.309231	0.38705		0.36528	0.28668	0.740062		18.6819	52.4061	71.8883
739	Q8N9R8	SCAI	Protein SCAI	Homo sapiens OX=9606	[R].LTGTVEKPPR.[K]	K25	1xAcetyl [K7(100)]	100	7	0.473418	-0.455597	-0.0428089	0.44995	0.155378	0.972181	0.271466	0.351041	0.312985	0.387469	0.254361	0.31856	0.321855	0.221078	0.393064	0.309018	0.387887	0.238084	0.501359	0.273579	0.264931	0.243791	0.438776	0.198344	0.321855	0.221078	0.393064	0.309018	0.387887	0.238084	0.501359	0.273579	0.264931	0.243791	0.438776		26.2501	16.9294	33.8441	41.5683
740	P52597	HNRNPF	Heterogeneous nuclear ribonucleoprotein F	Homo sapiens OX=9606	[K].ITGEAFVQFASQELAEKALGK.[H]	K167	1xAcetyl [K17(100)]	100	5	-1.27585	-0.875712	0.135064	0.148159	0.0938573	0.669568	2.04327	1.34952	1.70227	0.893327	0.758652	1.91325	1.66894	2.41761	1.29838	1.40065	1.78597	1.61857	1.2248	0.561854	0.946852	0.570451	2.33109	1.49542	1.66894	2.41761	1.29838	1.40065	1.78597	1.61857	1.2248	0.561854	0.946852	0.570451	2.33109	1.49542	25.9086	5.35837	6.95361	52.4748
741	Q13085	ACACA	Acetyl-CoA carboxylase 1	Homo sapiens OX=9606	[R].LTFLVAQKDFR.[K]	K1334	1xAcetyl [K8(100)]	100	6	-0.50568	-0.738043	-0.876998	0.768558	0.306003	0.231747	1.07063	0.822877	0.94864	0.7649	0.523037	0.497885	1.80614	0.335126	0.938629	0.707125	1.21131	0.685969	1.29857	0.23123	0.710072	0.336002	0.537109	0.458661	1.80614	0.335126	0.938629	0.707125	1.21131	0.685969	1.29857		0.710072		0.537109	0.458661	97.1542	19.8934	39.1582
742	P45880	VDAC2	Voltage-dependent anion-selective channel protein 2	Homo sapiens OX=9606	[K].LTFDTTFSPNTGKK.[S]	K120	1xAcetyl [K13(99.8)]	99.8	11	0.40454	0.195284	-0.331727	0.263682	0.641962	0.543059	1.55662	2.08019	2.14873	2.07107	2.33469	1.75532	1.39962	1.71361	1.64284	2.51755	1.86957	2.42789	1.77594	2.3662	2.50489	2.1645	1.2913	2.21934	1.39962	1.71361	1.64284	2.51755	1.86957	2.42789	1.77594	2.3662	2.50489	2.1645	1.2913	2.21934	14.2635	29.7335	18.3733	20.1524
743	P21796	VDAC1	Voltage-dependent anion-selective channel protein 1	Homo sapiens OX=9606	[K].LTFDSSFSPNTGKK.[N]	K109	1xAcetyl [K13(99.7)]	99.7	13	0.0511563	-0.00768024	-0.204161	0.758405	0.869441	0.182264	3.52018	4.896	4.77456	3.67259	4.58322	4.15304	3.55001	3.49036	3.22849	6.5635	4.89417	4.65496	3.24077	4.10441	4.78354	4.3829	3.86775	4.43833	3.55001	3.49036	3.22849	6.5635	4.89417	4.65496	3.24077	4.10442	4.78354	4.3829	3.86775	4.43833	1.19818	48.166	3.54265	16.6283
744	Q9H307	PNN	Pinin	Homo sapiens OX=9606	[K].LTEVPVEPVLTVHPESKSK.[T]	K553	1xAcetyl [K17(99.8)]	99.8	5	0.0356441	-0.304595	-0.35479	0.96335	0.956986	0.342431	0.721958	1.17048	1.1182	0.694682	1.13255	0.864257	1.13011	0.313807	1.21657	1.12439	1.31113	0.925268	1.02632	0.363045	1.75378	0.511322	0.935692	0.792822	1.13011	0.313807	1.21656	1.12439	1.31113	0.925268	1.02632		1.75378	0.511322	0.935692	0.792822	79.9513	5.56837	24.4006
745	Q92616	GCN1	eIF-2-alpha kinase activator GCN1	Homo sapiens OX=9606	[K].LTEVLTDSHVKVQK.[A]	K1553	1xAcetyl [K11(100)]	100	2	-0.306687	-0.109406	0.116442	0.821576	0.734751	0.668302	0.656396	0.514852	0.321881	0.577519	0.412455	0.351683	0.81711	0.495681	0.776126	0.253578	0.349577	0.294185	0.83977	0.315267	0.444187	0.380723	0.298531	0.404836	0.81711	0.495681	0.776126	0.253578	0.349577	0.294185	0.83977	0.315267	0.444187	0.380723	0.298531	0.404836	34.6262	71.7677	12.1685	64.2195
746	Q9NSE4	IARS2	Isoleucine--tRNA ligase, mitochondrial	Homo sapiens OX=9606	[K].ITELYKQYDFGK.[V]	K775	1xAcetyl [K6(100)]	100	6	0.457186	0.449769	1.01266	0.279359	0.531676	0.0427171	0.603947	1.05737	0.6802	0.844903	1.47387	1.34513	0.61677	0.591124	1.33576	0.778978	0.816532	0.543869	1.00832	0.681486	1.95474	0.993007	1.38492	1.30534	0.61677	0.591124	1.33576	0.778978	0.816532	0.543869	1.00832	0.681486	1.95474	0.993007	1.38492	1.30534	3.00261	37.2344	28.3448	27.3528
747	P28288	ABCD3	ATP-binding cassette sub-family D member 3	Homo sapiens OX=9606	[R].ITELMQVLKDLNHGK.[Y]	K399	1xAcetyl [K9(100)]	100	3	-0.440968	-0.713525	0.220566	0.737202	0.0509648	0.556961	0.929501	0.765394	1.26802	0.673226	0.464831	1.45272	0.384481	1.47452	0.835686	0.695103	1.02225	1.51379	1.0548	0.291653	0.471211	0.45845	1.54988	1.35556		1.47452	0.835686	0.695103	1.02225	1.51379	1.0548		0.471211	0.45845	1.54988	1.35556		12.9877	27.4103
748	Q8NEY8	PPHLN1	Periphilin-1	Homo sapiens OX=9606	[R].LTEKELAEAASK.[W]	K227	1xAcetyl [K4(100)]	100	6	-0.640696	-0.396944	0.118136	0.72616	0.662754	0.797253	0.640186	0.813522	0.63559	0.495565	0.664238	0.694157	0.832173	0.448199	0.681825	0.94522	0.760558	0.510622	0.799112	0.192017	0.92784	0.400635	0.850333	0.537982	0.832173	0.448199	0.681825	0.94522	0.760558	0.510622	0.799112	0.192017	0.92784	0.400635	0.850333	0.537982	42.4111	22.894	27.8059	86.6247
749	Q13263	TRIM28	Transcription intermediary factor 1-beta	Homo sapiens OX=9606	[K].LTEDKADVQSIIGLQR.[F]	K779	1xAcetyl [K5(100)]	100	10	-2.5384	0.215012	-0.128154	0.211861	0.71963	0.811537	9.61844	3.03463	2.55532	1.48857	3.44238	2.37041	5.13678	14.1001	3.84231	2.22694	2.96755	2.1431	1.75273	1.22441	4.00992	2.87485	2.91291	1.82792	5.13678	14.1001	3.84231	2.22694	2.96755	2.1431	1.75273	1.22441	4.00992	2.87485	2.91291	1.82792	65.8946	37.6403	22.814	25.0965
750	Q96AE4	FUBP1	Far upstream element-binding protein 1	Homo sapiens OX=9606	[R].ITGDPYKVQQAK.[E]	K243	1xAcetyl [K7(100)]	100	9	-0.309465	-0.496696	0.285404	0.362468	0.61723	0.696302	0.584874	0.648801	0.498163	0.466559	0.429467	0.583036	0.681103	0.488646	0.982329	0.315272	0.658801	0.337526	0.497566	0.435552	0.599408	0.259525	0.681239	0.484833	0.681103	0.488646	0.982329	0.315272	0.658801	0.337526	0.497566	0.435552	0.599408	0.259525	0.681239	0.484833	23.2677	72.7005	45.6026	9.39869
751	P40926	MDH2	Malate dehydrogenase, mitochondrial	Homo sapiens OX=9606	[R].LTLYDIAHTPGVAADLSHIETKAAVK.[G]	K74	1xAcetyl [K22(100)]	100	19	-0.00642811	-0.285476	0.208819	0.815544	0.944303	0.802311	8.51864	10.45	17.0551	7.38512	10.0357	18.6383	4.28889	12.7484	9.97634	10.9236	11.5044	22.6057	6.79471	7.97553	4.80556	15.2658	18.5419	18.7348	4.28889	12.7484	9.97634	10.9236	11.5044	22.6057	6.79471	7.97553	4.80556	15.2658	18.5419	18.7348	70.2198	6.40986	46.0264	11.306
752	O14497	ARID1A	AT-rich interactive domain-containing protein 1A	Homo sapiens OX=9606	[R].LTMKDIGTPEAWR.[V]	K1662	1xOxidation [M3]; 1xAcetyl [K4(100)]	100	5	0.00775971	-0.0202075	0.0385457	0.941085	0.979136	0.951843	0.759	0.703235	0.543429	0.784672	0.697318	0.553353	0.584536	0.933465	0.570363	0.836107	0.657007	0.429851	1.03798	0.531364	0.847457	0.547179	0.64436	0.462345	0.584536	0.933465	0.570363	0.836107	0.657007	0.429851	1.03798	0.531364	0.847457	0.547179	0.64436		32.5072	26.7208	29.5575	45.6535
753	Q01082	SPTBN1	Spectrin beta chain, non-erythrocytic 1	Homo sapiens OX=9606	[R].LTVQTKFMELLEPLNER.[K]	K1466	1xAcetyl [K6(100)]	100	2	-0.0051346	0.624697	0.311893	0.99865	0.420699	0.872946	0.0450126	0.0613218	0.162109	0.0450051	0.0988143	0.177341	0.0459457	0.0440795	0.0742809	0.0483628	0.0824702	0.241747	0.0488209	0.0411893	0.0638347	0.133794	0.150343	0.20434			0.0742809		0.0824702	0.241747			0.0638347	0.133794	0.150343	0.20434			69.4754
754	Q5T4S7	UBR4	E3 ubiquitin-protein ligase UBR4	Homo sapiens OX=9606	[K].ITVLQLSALLKQADSSK.[R]	K1931	1xAcetyl [K11(100)]	100	7	-0.663789	-0.263722	-0.090533	0.333722	0.807465	0.768559	0.827853	0.671894	0.811768	0.54521	0.598785	0.683563	0.691905	0.963801	0.791123	0.552665	0.440666	1.18287	0.367579	0.72284	0.36383	0.833741	0.597022	0.770105	0.691905	0.963801	0.791123	0.552665	0.440666	1.18287	0.367579	0.72284	0.36383	0.833741	0.597022	0.770104	23.2239	25.0954	64.6514	46.0754
755	P22090	RPS4Y1	40S ribosomal protein S4, Y isoform 1	Homo sapiens OX=9606	[R].ITVEEAKYK.[L]	K120	1xAcetyl [K7(100)]	100	3	-0.269925	-0.545773	-0.714545	0.64994	0.523913	0.46814	0.348221	0.533311	0.163162	0.300032	0.398357	0.0888532	0.379963	0.316479	0.596402	0.470219	0.0821926	0.244131	0.385509	0.214556	0.562945	0.233768	0.0678015	0.109905	0.379963	0.316479	0.596402	0.470219		0.244131	0.385509	0.214556	0.562945	0.233768	0.0678015		12.8912	16.7303		40.2895
756	Q96AG4	LRRC59	Leucine-rich repeat-containing protein 59	Homo sapiens OX=9606	[K].LTTLPSDFCGLTHLVKLDLSK.[N]	K66	1xCarbamidomethyl [C9]; 1xAcetyl [K16(100)]	100	5	0.669969	-0.648794	-0.83998	0.626451	0.50807	0.42591	0.312123	1.01154	2.02443	0.607752	0.592365	1.11326	0.108297	0.515949	1.50355	0.519538	2.84529	1.20357	0.130344	1.08516	0.774355	0.410376	1.5263	0.700228	0.108297	0.515949	1.50355	0.519538	2.84529	1.20357		1.08516	0.774355	0.410376	1.5263	0.700228	92.3524	68.7861	57.343
757	Q16666	IFI16	Gamma-interferon-inducible protein 16	Homo sapiens OX=9606	[R].LTTINCEEGDKLK.[L]	K732	1xCarbamidomethyl [C6]; 1xAcetyl [K11(100)]	100	4	-0.744207	0.0265845	-0.569389	0.480396	0.8479	0.648671	0.274854	0.438761	0.535185	0.159841	0.348668	0.332758	0.39401	0.155698	0.788719	0.0888035	0.871883	0.198487	0.220546	0.0991365	0.569799	0.127537	0.51202	0.153496	0.39401		0.788719		0.871883	0.198487	0.220546		0.569799		0.51202	0.153496			88.9715
758	Q9UIJ7	AK3	GTP:AMP phosphotransferase AK3, mitochondrial	Homo sapiens OX=9606	[R].ITTHFELKHLSSGDLLR.[D]	K34	1xAcetyl [K8(100)]	100	3	0.870414	1.84264	-1.09112	0.83857	0.372328	0.212205	1.68156	0.547345	3.13429	2.15117	2.48751	1.64966	0.246358	3.11676	0.346116	0.748574	2.82496	3.44361	0.715481	3.58685	0.797932	4.17708	0.889409	2.40992	0.246358	3.11676	0.346116	0.748574	2.82496	3.44361	0.715481	3.58685	0.797932	4.17708	0.889409	2.40992	120.702	51.993	13.957	94.3844
759	P62277	RPS13	40S ribosomal protein S13	Homo sapiens OX=9606	[K].LTSDDVKEQIYK.[L]	K34	1xAcetyl [K7(100)]	100	1	-0.0308847	-0.0905036	-0.518907	0.82348	0.991763	0.0511914	0.363644	0.428261	0.354898	0.355645	0.425608	0.248605	0.388467	0.338821	0.559667	0.296855	0.365557	0.344239	0.336185	0.375104	0.611598	0.239618	0.225968	0.271241	0.388467	0.338821	0.559667	0.296855	0.365557	0.344239	0.336185	0.375104	0.611598				9.65371	43.3932	4.2473	7.73801
760	Q9NTJ3	SMC4	Structural maintenance of chromosomes protein 4	Homo sapiens OX=9606	[K].LTQEETNFKSLVHDLFQK.[V]	K573	1xAcetyl [K9(100)]	100	3	1.54896	0.420502	0.036345	0.0277138	0.502575	0.975595	0.210666	0.286855	0.829356	0.618218	0.413706	0.821097	0.227112	0.19422	0.302873	0.270836	0.601631	1.05708	0.685534	0.550902	0.569316	0.258096	0.747859	0.894335	0.227112		0.302873	0.270836	0.601631	1.05708	0.685534	0.550902	0.569316		0.747859	0.894335		7.89721	38.8316	15.3991
761	Q12872	SFSWAP	Splicing factor, suppressor of white-apricot homolog	Homo sapiens OX=9606	[K].ITQDLMAKVR.[A]	K935	1xAcetyl [K8(100)]	100	10	0.453462	0.0978575	0.315053	0.331617	0.75359	0.245926	1.60236	2.61023	1.81285	2.22966	3.06151	2.27063	1.7759	1.42882	2.66132	2.55914	1.75015	1.87554	2.69177	1.76754	4.31555	1.80747	2.54552	1.99575	1.7759	1.42882	2.66132	2.55914	1.75015	1.87554	2.69177	1.76754	4.31555	1.80747	2.54552	1.99575	15.3163	2.76799	4.89112	29.3108
762	Q14978	NOLC1	Nucleolar and coiled-body phosphoprotein 1	Homo sapiens OX=9606	[K].ITPVTVKAQTK.[A]	K193	1xAcetyl [K7(100)]	100	15	0.0849011	-0.263922	-0.0280711	0.823728	0.634808	0.879526	2.75666	5.65465	3.61498	2.879	4.05701	3.34712	2.27495	3.23836	2.77834	8.53096	2.22286	5.00711	2.91536	2.84263	4.19831	3.91572	2.64149	4.05275	2.27495	3.23836	2.77834	8.53096	2.22286	5.00711	2.91536	2.84263	4.19831	3.91572	2.64149	4.05275	24.7122	71.9357	54.4612	1.78621
763	P08579	SNRPB2	U2 small nuclear ribonucleoprotein B''	Homo sapiens OX=9606	[K].ITPSHAMKITYAK.[K]	K219	1xAcetyl [K8(100)]	100	1	-0.294057	-0.288808	0.764775	0.518865	0.337421	0.192793	0.238082	0.395381	0.222128	0.186482	0.3223	0.373568	0.304519	0.171645	0.34473	0.446032	0.173948	0.270307	0.188862	0.184103	0.351401	0.293199	0.311839	0.435298	0.304519		0.34473	0.446032	0.173948	0.270307			0.351401	0.293199	0.311839	0.435298		18.117	30.6741
764	P46063	RECQL	ATP-dependent DNA helicase Q1	Homo sapiens OX=9606	[K].LTPLKLIDSWMGK.[G]	K514	1xOxidation [M11]; 1xAcetyl [K5(100)]	100	6	-1.64382	0.789928	-0.0248374	0.0060298	0.461567	0.944347	1.99687	0.814635	1.06007	0.63819	1.25192	1.02733	2.10244	1.8913	1.21851	0.410761	1.38127	0.738873	0.628833	0.647547	1.51851	0.985337	1.2907	0.763958	2.10244	1.8913	1.21851	0.410761	1.38127	0.738873	0.628833	0.647547	1.51851	0.985337	1.2907	0.763958	7.47657	70.1129	42.8504	2.07338
765	P46063	RECQL	ATP-dependent DNA helicase Q1	Homo sapiens OX=9606	[K].LTPLKLIDSWMGK.[G]	K514	1xAcetyl [K5(100)]	100	15	-0.026183	-0.706057	-0.156346	0.739059	0.821385	0.598932	1.54678	1.70828	1.93574	0.994295	1.45039	1.72867	0.229723	2.86384	1.74671	1.66985	1.65681	2.21467	1.58943	0.399161	2.45419	0.446582	1.91316	1.54419	0.229723	2.86384	1.74671	1.66985	1.65681	2.21467	1.58943	0.399161	2.45419	0.446582	1.91316	1.54419	120.418	3.18148	20.3782	84.6476
766	P43243	MATR3	Matrin-3	Homo sapiens OX=9606	[K].ITPENLPQILLQLKR.[R]	K146	1xAcetyl [K14(100)]	100	9	-1.40929	0.214035	0.390656	0.188157	0.56973	0.486347	1.12517	0.552696	0.948882	0.449303	0.645375	1.19945	0.835624	1.41472	0.628249	0.477144	0.680124	1.21764	0.634508	0.264099	0.760244	0.530506	1.3234	1.07551	0.835624	1.41472	0.628249	0.477144	0.680124	1.21764	0.634508	0.264099	0.760244	0.530506	1.3234	1.07551	36.3929	19.332	40.0559	58.2943
767	O00154	ACOT7	Cytosolic acyl coenzyme A thioester hydrolase	Homo sapiens OX=9606	[K].LTNKATLWYVPLSLK.[N]	K157	1xAcetyl [K4(100)]	100	13	-0.737036	0.308728	-0.890624	0.290388	0.595569	0.221825	2.69868	1.15487	1.42061	1.72225	2.21352	0.822304	2.39497	3.00239	1.224	1.08573	1.27454	1.56669	1.10763	2.33686	0.522111	3.90493	0.513679	1.13093	2.39497	3.00239	1.224	1.08573	1.27454	1.56669	1.10763	2.33686	0.522111	3.90493	0.513679	1.13093	15.9156	8.46626	14.5414	50.4691
768	P02786	TFRC	Transferrin receptor protein 1	Homo sapiens OX=9606	[K].LTVSNVLKEIK.[I]	K382	1xAcetyl [K8(100)]	100	1	-0.36836	0.166614	0.0724661	0.288793	0.984379	0.808525	0.670734	0.649958	0.570547	0.51559	0.656686	0.612462	0.770422	0.571046	0.942722	0.357195	0.631785	0.509309	0.472924	0.558256	0.740396	0.572976	0.751499	0.473425	0.770422	0.571046	0.942722	0.357195	0.631785	0.509309	0.472924	0.558256	0.740396	0.572976	0.751499	0.473425	21.0188	63.701	15.1791	11.7029
769	Q01082	SPTBN1	Spectrin beta chain, non-erythrocytic 1	Homo sapiens OX=9606	[K].IVSSSDVGHDEYSTQSLVKK.[H]	K784	1xAcetyl [K19(99.7)]	99.7	1	-0.499656	-0.664196	0.157239	0.63256	0.200282	0.587224	0.489838	0.620216	0.481677	0.38367	0.401652	0.546489	0.566994	0.412681	0.681878	0.558554	0.488334	0.475021	0.557318	0.210023	0.499935	0.30337	0.647394	0.445583	0.566994	0.412681	0.681878	0.558554	0.488334	0.475021	0.557318	0.210023	0.499935	0.30337	0.647394	0.445583	22.2759	14.0602	1.95436	64.0065
770	Q96B26	EXOSC8	Exosome complex component RRP43	Homo sapiens OX=9606	[-].MAAGFKTVEPLEYYR.[R]	K6	1xMet-loss+Acetyl [N-Term]; 1xAcetyl [K6(100)]	100	6	0.618623	-0.0644387	-0.401869	0.292707	0.986802	0.544161	0.843016	0.993356	1.48355	1.23358	0.982223	1.11225	1.10467	0.581361	1.38478	0.601932	1.91037	1.05674	1.3215	1.14567	1.43217	0.532277	1.39622	0.82829	1.10467		1.38478	0.601932	1.91037	1.05674	1.3215	1.14567	1.43217	0.532277	1.39622	0.82829		55.7259	40.6864	10.0784
771	Q96A65	EXOC4	Exocyst complex component 4	Homo sapiens OX=9606	[-].MAAEAAGGKYR.[S]	K9	1xMet-loss+Acetyl [N-Term]; 1xAcetyl [K9(100)]	100	5	-0.79953	-1.39956	1.34376	0.321512	0.203746	0.115408	3.24905	2.4077	1.59792	1.8172	1.126	3.89308	2.22898	4.26912	2.59269	2.22272	2.11953	1.07631	1.41577	2.21864	0.462746	1.78926	3.21484	4.57132	2.22898	4.26912	2.59269	2.22272	2.11954	1.07631	1.41577	2.21864	0.462746	1.78925	3.21484	4.57132	44.4006	10.8655	46.1641	31.2413
772	P62877	RBX1	E3 ubiquitin-protein ligase RBX1	Homo sapiens OX=9606	[-].MAAAMDVDTPSGTNSGAGKK.[R]	K19	1xOxidation [M5]; 1xMet-loss+Acetyl [N-Term]; 1xAcetyl [K19(99.7)]	99.7	17	-0.107269	-0.320944	0.157252	0.960018	0.137049	0.636531	1.30114	1.35678	1.04136	1.27359	1.08256	1.19098	1.50065	1.10163	1.46906	1.24449	1.08189	1.00084	1.71776	0.829412	1.09935	1.06578	0.922864	1.4591	1.50065	1.10163	1.46906	1.24449	1.08189	1.00084	1.71776	0.829412	1.09935	1.06578	0.922864	1.4591	21.6845	11.7036	5.50363	49.3219
773	P62877	RBX1	E3 ubiquitin-protein ligase RBX1	Homo sapiens OX=9606	[-].MAAAMDVDTPSGTNSGAGKK.[R]	K19	1xMet-loss+Acetyl [N-Term]; 1xAcetyl [K19(99.8)]	99.8	14	1.0089	-0.202328	-0.0671767	0.0507416	0.770612	0.97197	1.53944	2.28377	0.963469	3.11736	2.06415	0.943017	1.48347	1.5954	2.53794	2.0296	0.622307	1.30463	2.75196	3.48276	1.45622	2.67209	0.556243	1.32979	1.48347	1.5954	2.53794	2.0296	0.622307	1.30463	2.75196	3.48276	1.45622	2.67209	0.556243	1.32979	5.14113	15.7394	50.0769	16.5765
774	Q96EV2	RBM33	RNA-binding protein 33	Homo sapiens OX=9606	[-].MAAALGASGGAGAGDDDFDQFDKPGAER.[S]	K23	1xMet-loss+Acetyl [N-Term]; 1xAcetyl [K23(100)]	100	12	0.587531	-0.355902	-0.436637	0.545168	0.458681	0.479466	3.75089	5.43067	6.18494	5.27766	4.36584	4.30767	5.35498	2.14679	5.87213	4.9892	8.32318	4.0467	6.65437	3.90094	5.44885	3.28282	4.71884	3.89649	5.35498	2.14679	5.87213	4.9892	8.32318	4.0467	6.65436	3.90094	5.44885	3.28282	4.71884	3.89649	60.48	11.4963	48.8918	36.8908
775	O14497	ARID1A	AT-rich interactive domain-containing protein 1A	Homo sapiens OX=9606	[-].MAAQVAPAAASSLGNPPPPPPSELKK.[A]	K25	1xMet-loss+Acetyl [N-Term]; 1xAcetyl [K25(99.6)]	99.6	6	0.56067	-0.222573	-0.317836	0.527939	0.828467	0.833849	1.09366	2.41317	2.33348	2.01387	1.97791	1.90668	1.00857	1.17874	0.994711	3.83162	0.965139	3.70183	0.801699	3.22604	0.923092	3.03272	0.750893	3.06247		1.17874		3.83162		3.70183		3.22604	0.923092	3.03272	0.750893	3.06247
776	Q99747	NAPG	Gamma-soluble NSF attachment protein	Homo sapiens OX=9606	[-].MAAQKINEGLEHLAK.[A]	K5	1xMet-loss+Acetyl [N-Term]; 1xAcetyl [K5(100)]	100	4	-0.16549	-0.0448543	-0.600658	0.655935	0.957371	0.221746	1.66008	1.02491	1.13501	1.50254	1.006	0.743322	1.77972	1.54044	1.21929	0.830522	0.934577	1.33544	1.78201	1.22307	0.760171	1.25182	0.842155	0.644489	1.77972	1.54044	1.21929	0.830522	0.934577	1.33544	1.78201	1.22307	0.760171	1.25182	0.842155		10.1922	26.8222	24.9735	26.3039
777	P47897	QARS	Glutamine--tRNA ligase	Homo sapiens OX=9606	[-].MAALDSLSLFTSLGLSEQKAR.[E]	K19	1xMet-loss+Acetyl [N-Term]; 1xAcetyl [K19(100)]	100	10	-2.4569	-0.175198	0.343665	0.0896533	0.695572	0.732432	0.362625	0.142624	0.351246	0.0636917	0.115165	0.422028	0.266535	0.458714	0.202437	0.0828117	0.208691	0.493801	0.0628888	0.0644946	0.104507	0.125822	0.311741	0.532315	0.266535	0.458714	0.202437	0.0828117	0.208691	0.493801			0.104507	0.125822	0.311741	0.532315	37.4742	59.3082	57.3966
778	O43324	EEF1E1	Eukaryotic translation elongation factor 1 epsilon-1	Homo sapiens OX=9606	[-].MAAAAELSLLEKSLGLSK.[G]	K12	1xMet-loss+Acetyl [N-Term]; 1xAcetyl [K12(100)]	100	8	-1.82536	-0.904279	0.695014	0.114255	0.263444	0.188365	1.03622	0.535798	0.826442	0.343131	0.274088	1.29903	1.21293	0.859504	0.702466	0.36913	0.615964	1.03692	0.529499	0.156763	0.240919	0.307258	1.41543	1.18264	1.21293	0.859504	0.702466	0.36913	0.615964	1.03692	0.529499		0.240919	0.307258	1.41543	1.18264	24.1176	43.9913	36.0173
779	Q12888	TP53BP1	TP53-binding protein 1	Homo sapiens OX=9606	[K].LVSPETEASEESLQFNLEKPATGER.[K]	K1009	1xAcetyl [K19(100)]	100	4	0.0271271	-0.776785	-0.434553	0.996274	0.0304989	0.569149	0.624621	0.594991	0.714197	0.622401	0.346679	0.451108	0.93404	0.315201	0.637165	0.552817	1.09769	0.330703	0.908216	0.336586	0.360519	0.332839	0.520075	0.382142	0.93404		0.637165	0.552817	1.09769		0.908216				0.520075	0.382142		10.0242
780	P31040	SDHA	Succinate dehydrogenase [ubiquinone] flavoprotein subunit, mitochondrial	Homo sapiens OX=9606	[K].LYGDLKHLK.[T]	K547	1xAcetyl [K6(100)]	100	11	0.212534	0.174081	0.153399	0.644543	0.592879	0.730713	2.84375	4.11577	4.73501	3.29099	4.74798	5.31663	3.39762	2.28987	4.22199	4.00956	5.58858	3.88144	3.91131	2.67068	5.74525	3.7507	6.51444	4.11882	3.39762	2.28987	4.22199	4.00956	5.58858	3.88144	3.91131	2.67068	5.74525	3.7507	6.51444	4.11882	27.5445	3.64975	25.4938	26.6564
781	Q16181	SEPTIN7	Septin-7	Homo sapiens OX=9606	[K].IYEFPETDDEEENKLVK.[K]	K235	1xAcetyl [K14(100)]	100	1	1.21851	-0.583099	-0.781929	0.428058	0.67162	0.422799	0.230785	0.527496	0.435467	0.690944	0.400936	0.245584	0.297789	0.163781	0.384645	0.670347	0.262766	0.608168	0.229109	1.15278	0.186798	0.615073	0.166477	0.324691	0.297789		0.384645	0.670347	0.262766	0.608168	0.229109	1.15278	0.186798	0.615073	0.166477	0.324691		38.2982	56.0861	94.5278
782	P09874	PARP1	Poly [ADP-ribose] polymerase 1	Homo sapiens OX=9606	[K].LYEEKTGNAWHSK.[N]	K621	1xAcetyl [K5(100)]	100	7	0.0411944	-0.376004	0.125133	0.910111	0.713423	0.782909	1.5771	2.41317	2.51869	1.66324	2.03309	2.80733	1.97285	1.18136	2.70058	2.12577	2.99972	2.03765	2.2098	1.11667	2.88438	1.1818	3.58889	2.02576	1.97285	1.18136	2.70058	2.12577	2.99972	2.03765	2.2098	1.11667	2.88438	1.1818	3.58889	2.02576	35.4873	16.8431	27.0095	46.4732
783	Q9Y5B0	CTDP1	RNA polymerase II subunit A C-terminal domain phosphatase	Homo sapiens OX=9606	[R].IYDSNTGKLIR.[T]	K780	1xAcetyl [K8(100)]	100	18	0.171789	0.0388398	0.0959002	0.74256	0.797753	0.466243	2.69268	3.02929	2.98271	3.12933	3.13108	3.18492	3.26784	2.11752	3.06073	2.99785	2.80305	3.16238	4.13545	2.12321	3.47821	2.78396	3.3229	3.04695	3.26784	2.11752	3.06073	2.99785	2.80305	3.16238	4.13545	2.12321	3.47821	2.78396	3.3229	3.04695	30.2077	1.46782	8.51853	45.4689
784	P08758	ANXA5	Annexin A5	Homo sapiens OX=9606	[R].LYDAYELKHALK.[G]	K97	1xAcetyl [K8(100)]	100	28	-0.56326	0.71522	-0.183649	0.559598	0.451068	0.571503	32.7704	20.0518	19.31	23.0591	30.6449	16.636	43.1178	22.423	28.6736	11.43	23.296	15.3239	32.4877	13.6306	38.112	23.1778	16.7237	16.5482	43.1178	22.423	28.6736	11.43	23.296	15.3239	32.4876	13.6306	38.112	23.1778	16.7237	16.5482	44.6544	60.8079	29.1926	57.8248
785	Q9UKG1	APPL1	DCC-interacting protein 13-alpha	Homo sapiens OX=9606	[R].IYDAQNELSAATHLTSKLLK.[E]	K63	1xAcetyl [K17(100)]	100	2	-1.25568	-0.470887	1.66668	0.209262	0.469714	0.107049	1.58874	0.817762	0.461448	0.786271	0.547696	1.49468	1.71055	1.46692	1.12269	0.512835	0.395718	0.527178	1.20832	0.364222	0.532299	0.563092	1.85708	1.13228	1.71055	1.46692	1.12269			0.527178	1.20832		0.532299		1.85708	1.13228	10.8434
786	P36542	ATP5F1C	ATP synthase subunit gamma, mitochondrial	Homo sapiens OX=9606	[R].IYGLGSLALYEKADIK.[G]	K79	1xAcetyl [K12(100)]	100	1	-0.827936	0.602157	0.202026	0.570717	0.42872	0.61637	0.669669	0.229131	0.343504	0.345673	0.380141	0.395182	0.229568	1.10977	0.230252	0.228009	0.401082	0.285926	0.149102	0.542243	0.226734	0.533548	0.461686	0.328679	0.229568	1.10977	0.230252	0.228009	0.401082	0.285926	0.149102	0.542243	0.226734	0.533548	0.461686	0.328679	92.9409	0.692022	23.7051	80.4208
787	P42704	LRPPRC	Leucine-rich PPR motif-containing protein, mitochondrial	Homo sapiens OX=9606	[R].IWDTLQKLGAVYDVSHYNALLK.[V]	K155	1xAcetyl [K7(100)]	100	3	-0.676288	0.174464	-0.454177	0.557781	0.896098	0.458556	0.697176	0.922341	1.89901	0.303203	0.97571	1.42607	0.149342	1.24501	0.582903	1.26178	2.21943	1.5786	0.164919	0.441487	0.852121	1.0993	1.83471	1.01743	0.149342	1.24501	0.582903	1.26178	2.21943	1.5786		0.441487	0.852121	1.0993	1.83471	1.01743	111.128	52.0458	23.8618
788	Q14847	LASP1	LIM and SH3 domain protein 1	Homo sapiens OX=9606	[K].IVYPTEKVNCLDK.[F]	K17	1xCarbamidomethyl [C10]; 1xAcetyl [K7(100)]	100	2	0.00127698	0.408182	-0.448593	0.767735	0.612105	0.400365	0.597425	0.635185	0.591743	0.751549	0.91132	0.418907	0.619865	0.574986	0.820909	0.44946	0.751309	0.432177	1.20738	0.295719	1.33649	0.48615	0.385111	0.452704	0.619865	0.574986	0.820909	0.44946	0.751309	0.432177	1.20738		1.33649	0.48615	0.385111	0.452704	5.31189	41.3509	38.1349
789	Q5T160	RARS2	Probable arginine--tRNA ligase, mitochondrial	Homo sapiens OX=9606	[K].IVVEFSSPNVAKK.[F]	K138	1xAcetyl [K12(99.8)]	99.8	12	0.23106	0.0719267	-0.0835247	0.119118	0.574223	0.6047	1.51155	2.63204	2.54148	1.77055	2.76303	2.39081	1.6083	1.4148	2.46547	2.7986	2.76936	2.31359	1.75255	1.78856	2.86793	2.65813	2.2941	2.48752	1.6083	1.4148	2.46547	2.7986	2.76936	2.31358	1.75255	1.78856	2.86793	2.65813	2.2941	2.48752	9.05184	8.94967	12.6809	1.43796
790	O00330	PDHX	Pyruvate dehydrogenase protein X component, mitochondrial	Homo sapiens OX=9606	[K].IVVEEGSKNIR.[L]	K120	1xAcetyl [K8(100)]	100	2	-0.0592802	-0.442136	-0.401033	0.306064	0.239692	0.286636	0.306546	0.519586	0.471625	0.294157	0.37813	0.352262	0.314139	0.298953	0.60242	0.436752	0.55275	0.3905	0.299154	0.289161	0.399132	0.357129	0.335128	0.369397			0.60242	0.436752	0.55275	0.3905			0.399132	0.357129		0.369397		22.5459	24.3262
791	Q96AG4	LRRC59	Leucine-rich repeat-containing protein 59	Homo sapiens OX=9606	[K].LVTLPVSFAQLKNLK.[W]	K108	1xAcetyl [K12(100)]	100	20	-0.737818	0.223225	0.206409	0.25282	0.656481	0.977113	3.67654	2.05958	3.4439	2.1458	2.91742	3.49686	2.74378	4.60931	1.96973	2.14943	1.80819	5.07962	1.90718	2.38442	1.26152	4.57331	3.51523	3.4785	2.74378	4.60931	1.96973	2.14943	1.80819	5.07962	1.90718	2.38442	1.26152	4.57331	3.51523	3.4785	35.8795	6.16983	67.1693	15.7266
792	Q15149	PLEC	Plectin	Homo sapiens OX=9606	[R].IVTKLQMEAGLCEEQLNQADALLQSDVR.[L]	K537	1xCarbamidomethyl [C12]; 1xOxidation [M7]; 1xAcetyl [K4(100)]	100	3	0.0957155	0.172225	-0.401888	0.598216	0.688027	0.51961	0.253577	0.378196	0.667752	0.270969	0.460375	0.533312	0.272746	0.234408	0.357462	0.39893	0.64097	0.694533	0.291417	0.25052	0.284626	0.636124	0.704791	0.361834			0.357462	0.39893	0.64097	0.694533	0.291417			0.636124	0.704791	0.361834		7.75322	5.67194
793	O14686	KMT2D	Histone-lysine N-methyltransferase 2D	Homo sapiens OX=9606	[K].LVTEQQSKIQK.[Q]	K3573	1xAcetyl [K8(100)]	100	18	0.0766021	-0.538111	0.200103	0.876914	0.342523	0.529971	0.849808	1.22101	1.05008	0.884641	0.867758	1.22962	1.01826	0.681357	1.37732	1.06471	1.04497	1.0552	0.989814	0.779469	1.10758	0.627937	1.46797	0.991278	1.01826	0.681357	1.37732	1.06471	1.04497	1.0552	0.989814	0.779469	1.10758	0.627937	1.46797	0.991278	28.0327	18.1037	0.688951	16.8132
794	Q92621	NUP205	Nuclear pore complex protein Nup205	Homo sapiens OX=9606	[R].IVSVDKQQQWLLYLSNSGYLK.[V]	K1508	1xAcetyl [K6(100)]	100	6	-0.503139	-0.120864	-0.721364	0.298729	0.859815	0.0503267	0.583198	0.871279	1.15957	0.400996	0.804471	0.7094	0.452268	0.714127	0.631438	1.11112	1.11755	1.20159	0.397693	0.4043	0.572512	1.03643	0.80562	0.613181	0.452268	0.714127	0.631438	1.11112	1.11755	1.20159	0.397693	0.4043	0.572512	1.03643	0.80562	0.613181	31.7495	38.9296	5.12477	1.16492
795	P36542	ATP5F1C	ATP synthase subunit gamma, mitochondrial	Homo sapiens OX=9606	[R].IYGLGSLALYEKADIKGPEDK.[K]	K79	1xAcetyl [K12(100)]	100	1	-0.124169	-0.0443922	0.115286	0.88757	0.983444	0.712922	0.791632	0.79631	1.26526	0.747542	0.801695	1.35353	0.635879	0.947384	0.738655	0.853964	1.06217	1.46835	0.974832	0.520252	0.579031	1.02436	1.39974	1.30733	0.635879	0.947384	0.738655	0.853964	1.06217	1.46835	0.974832		0.579031	1.02436	1.39974	1.30733	27.8245	10.2392	22.6998
796	Q9BVI4	NOC4L	Nucleolar complex protein 4 homolog	Homo sapiens OX=9606	[K].LYGLLDPSVFHVKYR.[A]	K342	1xAcetyl [K13(100)]	100	1	0.315024	1.13171	-0.174405	0.600162	0.302707	0.695561	0.17384	0.246667	0.418653	0.241948	0.552757	0.372814	0.186666	0.161014	0.167792	0.325541	0.489346	0.34796	0.3516	0.132295	0.344718	0.760796	0.445527	0.300102			0.167792	0.325541	0.489346	0.34796	0.3516		0.344718	0.760796	0.445527	0.300102		45.2212	23.8801
797	P26639	TARS1	Threonine--tRNA ligase 1, cytoplasmic	Homo sapiens OX=9606	[R].IYGISFPDPKMLK.[E]	K306	1xAcetyl [K10(100)]	100	3	0.399486	-0.543232	-0.0428785	0.034728	0.672577	0.959747	0.590931	0.5171	0.390434	0.778215	0.406517	0.381748	0.556633	0.625228	0.605834	0.428367	0.494801	0.286067	0.767808	0.788623	0.199044	0.613991	0.270601	0.492894	0.556633	0.625228	0.605834	0.428367	0.494801	0.286067	0.767808	0.788623	0.199044	0.613991	0.270601	0.492894	8.20814	24.2677	37.8034	1.89136
798	Q9NQZ2	UTP3	Something about silencing protein 10	Homo sapiens OX=9606	[K].LYYDTDYGSKSR.[G]	K144	1xAcetyl [K10(100)]	100	7	0.0711306	0.0982143	-0.188761	0.709007	0.767327	0.163862	0.319573	0.676538	0.636696	0.338453	0.723996	0.558216	0.325988	0.313158	0.580072	0.773003	0.605106	0.668285	0.381876	0.295031	0.825831	0.622161	0.540122	0.57631	0.325988	0.313158	0.580072	0.773003	0.605106	0.668285	0.381876	0.295031	0.825831	0.622161	0.540122	0.57631	2.83881	20.1649	7.01659	18.1439
799	Q15149	PLEC	Plectin	Homo sapiens OX=9606	[R].LYVHEAVKAGVVGPELHEQLLSAEK.[A]	K3551	1xAcetyl [K8(100)]	100	6	-0.886948	-0.986321	-1.43919	0.546154	0.251634	0.224337	1.50716	2.57382	2.31168	0.729998	1.30609	0.945053	0.505974	2.50834	1.87475	3.27289	2.94239	1.68097	0.327787	1.13221	1.68364	0.928541	0.475496	1.41461		2.50834	1.87475	3.27289	2.94239	1.68097	0.327787	1.13221	1.68364	0.928541		1.41461		38.4112	38.5849	77.9198
800	P14618	PKM	Pyruvate kinase PKM	Homo sapiens OX=9606	[K].IYVDDGLISLQVKQK.[G]	K186	1xAcetyl [K13(100)]	100	16	-1.03784	0.0201844	0.032577	0.349808	0.956315	0.892489	10.3624	5.02961	6.8661	5.06297	5.24463	7.03851	14.2825	6.44226	7.31563	2.74358	6.14923	7.58297	7.01396	3.11199	2.6244	7.86487	6.16841	7.90861	14.2825	6.44226	7.31563		6.14923	7.58297	7.01396		2.6244	7.86487	6.16841	7.90861	53.5002		14.7654
801	P49327	FASN	Fatty acid synthase	Homo sapiens OX=9606	[K].LYTLQDKAQVADVVVSR.[W]	K1072	1xAcetyl [K7(100)]	100	15	-0.298824	-0.183258	-0.608488	0.614159	0.710666	0.387045	18.4456	14.3026	15.6742	13.79	12.0229	9.66754	26.0735	10.8177	19.1985	9.40666	21.1062	10.2421	15.7325	11.8475	14.1375	9.90827	10.3514	8.98367	26.0735	10.8177	19.1985	9.40666	21.1062	10.2421	15.7325	11.8475	14.1375	9.90827	10.3514	8.98367	58.4823	48.4101	49.0113	19.9212
802	P21333	FLNA	Filamin-A	Homo sapiens OX=9606	[R].LYSVSYLLKDK.[G]	K2621	1xAcetyl [K9(100)]	100	5	-0.971888	0.0432624	0.139849	0.311645	0.89269	0.697111	2.85975	1.43304	1.55359	1.39688	1.5238	1.74097	3.89973	1.81977	1.75379	1.11229	1.73497	1.37221	1.7234	1.07036	2.02447	1.02313	2.11636	1.36559	3.89973	1.81977	1.75379	1.11229	1.73497	1.37221	1.7234	1.07036	2.02447	1.02313	2.11636	1.36559	51.4294	31.6534	16.5107	33.0569
803	O43396	TXNL1	Thioredoxin-like protein 1	Homo sapiens OX=9606	[K].LYSMKFQGPDNGQGPK.[Y]	K181	1xOxidation [M4]; 1xAcetyl [K5(100)]	100	1	-0.0450296	-1.08648	-0.252072	0.951121	0.153712	0.798898	0.281618	0.417747	0.337623	0.272441	0.191325	0.293449	0.377601	0.185635	0.517885	0.317608	0.236577	0.438669	0.363929	0.180953	0.179941	0.202708	0.407201	0.179696	0.377601		0.517885	0.317608	0.236577	0.438669	0.363929		0.179941		0.407201			33.9004	42.3254
804	O75083	WDR1	WD repeat-containing protein 1	Homo sapiens OX=9606	[R].LYSILGTTLKDEGK.[L]	K480	1xAcetyl [K10(100)]	100	6	-0.285793	-0.431024	-0.508716	0.614874	0.123353	0.115899	1.77304	1.34916	1.01674	1.29704	1.00925	0.715151	2.57782	0.968253	1.33595	1.36238	0.927352	1.10613	1.35018	1.2439	0.877993	1.1405	0.646486	0.783816	2.57782	0.968253	1.33595	1.36238	0.927352	1.10613	1.35018	1.2439	0.877993	1.1405	0.646486	0.783816	64.1913	1.38537	12.4333	5.79406
805	P60900	PSMA6	Proteasome subunit alpha type-6	Homo sapiens OX=9606	[R].LYQVEYAFKAINQGGLTSVAVR.[G]	K30	1xAcetyl [K9(100)]	100	1	-1.71894	-0.144774	-0.103622	0.122999	0.242142	0.956639	0.730781	0.212779	0.547274	0.213844	0.192128	0.533965	0.530859	0.930702	0.225336	0.200222	0.44037	0.654179	0.202116	0.225572	0.192712	0.191545	0.345322	0.722609	0.530859	0.930702	0.225336		0.44037	0.654179					0.345322	0.722609	38.689		27.6252
806	Q15019	SEPTIN2	Septin-2	Homo sapiens OX=9606	[R].LYPWGVVEVENPEHNDFLKLR.[T]	K275	1xAcetyl [K19(100)]	100	1	0.350673	-1.26838	-0.293658	0.901505	0.299394	0.641132	0.677799	0.344253	0.727709	0.608086	0.12739	0.53614	0.189829	1.16577	0.188099	0.500408	1.0647	0.390718	0.707761	0.508411	0.124664	0.130116	0.638934	0.433346		1.16577		0.500408	1.0647	0.390718	0.707761	0.508411	0.124664		0.638934	0.433346			65.4902	23.1812
807	O00425	IGF2BP3	Insulin-like growth factor 2 mRNA-binding protein 3	Homo sapiens OX=9606	[K].LYIGNLSENAAPSDLESIFKDAK.[I]	K23	1xAcetyl [K20(100)]	100	2	-1.62507	-0.429666	0.278232	0.488934	0.550239	0.626642	1.32275	0.71534	0.264615	0.429186	0.506916	0.441882	0.312006	2.3335	0.448141	0.982539	0.220911	0.308319	0.757331	0.101041	0.387506	0.626327	0.750251	0.133513	0.312006	2.3335	0.448141	0.982539	0.220911	0.308319	0.757331		0.387506	0.626327	0.750251		108.063	52.8248	23.3571
808	Q13045	FLII	Protein flightless-1 homolog	Homo sapiens OX=9606	[K].LYKVGLGLGYLELPQINYK.[L]	K730	1xAcetyl [K3(100)]	100	7	-0.917876	0.666157	0.0964425	0.277191	0.638021	0.662523	0.62904	0.389053	0.685891	0.3502	0.55012	0.737802	0.765235	0.492845	0.605311	0.172794	0.728404	0.643378	0.480528	0.219872	0.748255	0.351985	0.830947	0.644658	0.765235	0.492845	0.605311	0.172794	0.728404	0.643378	0.480528	0.219872	0.748255	0.351985	0.830947	0.644658	30.6195	78.6103	8.76557	52.6305
809	Q03252	LMNB2	Lamin-B2	Homo sapiens OX=9606	[R].LYKLELEQTYQAK.[L]	K275	1xAcetyl [K3(100)]	100	4	-1.5148	-0.295106	0.142699	0.0983768	0.607668	0.858521	1.88338	0.713715	0.632326	0.645258	0.580245	0.686057	1.4672	2.29955	0.888139	0.53929	0.830683	0.433969	0.701676	0.588839	0.716389	0.444102	0.86305	0.509063	1.4672	2.29955	0.888139	0.53929	0.830683	0.433969	0.701676	0.588839	0.716389	0.444102	0.86305	0.509063	31.2503	34.5619	44.3631	12.3652
810	P20700	LMNB1	Lamin-B1	Homo sapiens OX=9606	[R].LYKEELEQTYHAKLENAR.[L]	K271	1xAcetyl [K13(100)]	100	12	1.08791	0.146805	-0.490886	0.121566	0.892903	0.0523108	2.64278	7.93847	6.84263	5.31259	7.15546	4.88767	1.75094	3.53462	3.08344	12.7935	6.68824	6.99703	4.80337	5.82181	5.46754	8.84338	4.44842	5.32693	1.75094	3.53462	3.08344	12.7935	6.68824	6.99703	4.80337	5.82181	5.46754	8.84337	4.44842	5.32693	47.7244	86.4908	3.19103	13.5556
811	P20700	LMNB1	Lamin-B1	Homo sapiens OX=9606	[R].LYKEELEQTYHAK.[L]	K261	1xAcetyl [K3(100)]	100	5	-1.34224	-0.921616	-0.114274	0.0941701	0.487136	0.827982	1.82548	2.03485	1.1687	0.748837	1.05408	1.10296	2.09572	1.55524	3.07763	0.992061	1.06457	1.27282	0.980657	0.517017	1.56414	0.544015	1.34795	0.857961	2.09572	1.55524	3.07763	0.992061	1.06457	1.27282	0.980657	0.517017	1.56414	0.544015	1.34795	0.857961	20.9359	72.4733	12.5999	43.7802
812	Q15370	ELOB	Elongin-B	Homo sapiens OX=9606	[R].LYKDDQLLDDGK.[T]	K46	1xAcetyl [K3(100)]	100	1	0.617459	0.454813	-0.116911	0.478781	0.442548	0.764202	0.123043	0.113761	0.342501	0.218058	0.164325	0.307758	0.115598	0.130488	0.106684	0.120838	0.433408	0.251594	0.327814	0.108303	0.111549	0.217101	0.352336	0.26318			0.106684		0.433408	0.251594	0.327814			0.217101	0.352336	0.26318			37.5362
813	O95782	AP2A1	AP-2 complex subunit alpha-1	Homo sapiens OX=9606	[R].LYKASPDLVPMGEWTAR.[V]	K177	1xOxidation [M11]; 1xAcetyl [K3(100)]	100	24	-0.831158	0.143698	-0.455218	0.408355	0.814469	0.700469	7.45995	4.66855	7.01351	4.38852	5.45736	5.4543	9.77963	5.14027	6.24869	3.08842	9.40389	4.62314	6.22625	2.55079	7.95338	2.96134	8.0271	2.88149	9.77963	5.14027	6.24869	3.08842	9.40389	4.62314	6.22625	2.55079	7.95338	2.96134	8.0271	2.88149	43.9752	47.866	48.1998	59.2214
814	O95782	AP2A1	AP-2 complex subunit alpha-1	Homo sapiens OX=9606	[R].LYKASPDLVPMGEWTAR.[V]	K177	1xAcetyl [K3(100)]	100	21	0.777118	-0.414663	-0.0860601	0.0966932	0.26895	0.758581	11.7064	19.5564	15.0023	19.6087	14.7463	13.7852	14.2264	9.18643	21.7999	17.3129	18.3928	11.6119	20.4404	18.7769	16.9923	12.5003	13.0965	14.4738	14.2264	9.18643	21.7999	17.3129	18.3928	11.6119	20.4404	18.7769	16.9923	12.5003	13.0965	14.4738	30.443	16.2236	31.9604	5.99849
815	Q13404	UBE2V1	Ubiquitin-conjugating enzyme E2 variant 1	Homo sapiens OX=9606	[-].MAATTGSGVKVPR.[N]	K10	1xMet-loss+Acetyl [N-Term]; 1xAcetyl [K10(100)]	100	2	0.620157	0.924616	0.144105	0.532846	0.136559	0.96554	0.461497	0.231017	0.4757	0.737372	0.44754	0.455572	0.630257	0.292737	0.230329	0.231706	0.147558	0.803842	0.408985	1.06576	0.358094	0.536986	0.205164	0.70598	0.630257	0.292737	0.230329	0.231706		0.803842	0.408985	1.06576	0.358094	0.536986		0.70598	51.715	0.421348		62.9814
816	Q86UP2	KTN1	Kinectin	Homo sapiens OX=9606	[K].LTDTLVSKQQLEQR.[L]	K543	1xAcetyl [K8(100)]	100	1	-0.268368	0.152	-0.108691	0.171685	0.849732	0.623131	0.361642	0.369797	0.304759	0.299367	0.393529	0.279846	0.390635	0.332648	0.477977	0.261617	0.347808	0.26171	0.306186	0.292548	0.371458	0.415601	0.284465	0.275228	0.390635	0.332648	0.477977		0.347808		0.306186		0.371458	0.415601	0.284465		11.3379
817	P20700	LMNB1	Lamin-B1	Homo sapiens OX=9606	[R].IQELEDLLAKEK.[D]	K330	1xAcetyl [K10(100)]	100	1	-0.684942	-0.0269566	0.239986	0.336127	0.856303	0.542931	1.65949	0.962446	1.26382	1.11857	0.895664	1.50542	1.65786	1.66113	1.2783	0.646591	1.0905	1.43714	1.54944	0.687702	0.973093	0.818236	1.78909	1.22174	1.65786	1.66113	1.2783	0.646591	1.0905	1.43714	1.54944		0.973093		1.78909	1.22174	0.139391	46.4115	19.3948
818	Q09161	NCBP1	Nuclear cap-binding protein subunit 1	Homo sapiens OX=9606	[R].LQEKVESAQSEQK.[N]	K698	1xAcetyl [K4(100)]	100	12	-0.795222	-0.595701	0.111733	0.366274	0.52048	0.800307	0.902589	0.905387	0.951269	0.542125	0.628853	1.02442	1.13737	0.667808	1.15769	0.653083	1.13289	0.769648	0.746277	0.337973	0.882609	0.375098	1.20173	0.847116	1.13737	0.667808	1.15769	0.653083	1.13289	0.769648	0.746277	0.337973	0.882609	0.375098	1.20173	0.847116	36.7867	39.41	27.0006	53.256
819	Q01082	SPTBN1	Spectrin beta chain, non-erythrocytic 1	Homo sapiens OX=9606	[R].IQEKVDSIDDR.[H]	K1249	1xAcetyl [K4(100)]	100	5	-0.0725692	-0.794971	1.07343	0.862882	0.443585	0.187479	0.816939	1.16228	0.553814	0.755941	0.733486	1.04747	0.556508	1.07737	0.867509	1.45705	0.798049	0.309579	0.584872	0.92701	1.07717	0.389802	0.992094	1.10285	0.556508	1.07737	0.867509	1.45705	0.798049	0.309579	0.584873	0.92701	1.07717	0.389802	0.992094	1.10285	45.0834	35.8662	62.3675	32.0035
820	P02545	LMNA	Prelamin-A/C	Homo sapiens OX=9606	[R].LQEKEDLQELNDR.[L]	K32	1xAcetyl [K4(100)]	100	28	-0.0257981	0.227506	-0.114347	0.930653	0.662802	0.907101	4.74096	5.63187	5.39926	4.97079	7.85691	5.10253	5.85617	3.62575	6.29523	4.96852	6.84974	3.94877	7.02545	2.91612	12.1992	3.51463	6.82093	3.38414	5.85617	3.62575	6.29523	4.96852	6.84974	3.94877	7.02545	2.91612	12.1992	3.51463	6.82093	3.38414	33.2663	16.6574	37.9922	58.4562
821	Q07666	KHDRBS1	KH domain-containing, RNA-binding, signal transduction-associated protein 1	Homo sapiens OX=9606	[R].LQEETGAKISVLGK.[G]	K194	1xAcetyl [K8(100)]	100	9	0.0895036	0.593165	-0.217195	0.915859	0.104381	0.483063	1.479	1.44869	1.39997	1.55258	2.1995	1.20762	1.93614	1.02186	1.39993	1.49745	1.55674	1.24321	1.96571	1.13945	1.94037	2.45864	1.04588	1.36935	1.93614	1.02186	1.39993	1.49745	1.55674	1.24321	1.96571	1.13945	1.94037	2.45864	1.04588	1.36935	43.7117	4.76018	15.8363	37.6311
822	Q9P2E9	RRBP1	Ribosome-binding protein 1	Homo sapiens OX=9606	[R].LQEELEKLR.[T]	K1331	1xAcetyl [K7(100)]	100	4	-1.3618	0.511316	-0.122466	0.367327	0.618713	0.860345	0.627513	0.464548	0.618237	0.196276	0.740976	0.55797	1.00076	0.254265	0.658452	0.270643	0.854013	0.38246	0.196506	0.196046	1.17341	0.308542	0.746929	0.369011	1.00076		0.658452	0.270643	0.854013	0.38246			1.17341	0.308542	0.746929	0.369011		59.03	53.9338
823	Q8IZ07	ANKRD13A	Ankyrin repeat domain-containing protein 13A	Homo sapiens OX=9606	[R].LQEEEAELQQVLQLSLTDK.[-]	K590	1xAcetyl [K19(100)]	100	4	-0.590679	-0.149823	-0.118893	0.501911	0.731456	0.491375	0.245748	0.161554	0.438742	0.136819	0.133539	0.402704	0.379793	0.111704	0.229718	0.0933902	0.478587	0.398896	0.140424	0.133214	0.153609	0.113469	0.38618	0.419228	0.379793		0.229718		0.478587	0.398896	0.140424	0.133214	0.153609	0.113469	0.38618	0.419228			12.8435	3.72626
824	P40926	MDH2	Malate dehydrogenase, mitochondrial	Homo sapiens OX=9606	[R].IQEAGTEVVKAK.[A]	K239	1xAcetyl [K10(99.8)]	99.8	21	-0.0236518	-0.027111	0.172791	0.890695	0.951162	0.937268	1.53802	3.33306	4.05151	1.68376	3.23596	4.21762	1.94906	1.12697	4.39169	2.27444	5.75139	2.35163	2.526	0.84152	4.15859	2.31333	4.99377	3.44147	1.94906	1.12697	4.39169	2.27444	5.75139	2.35163	2.526	0.84152	4.15859	2.31333	4.99377	3.44147	37.7959	44.9172	59.3358	70.7408
825	P35580	MYH10	Myosin-10	Homo sapiens OX=9606	[K].LQELEGAVKSK.[F]	K1809	1xAcetyl [K9(100)]	100	5	-0.313338	-0.504514	-0.148732	0.598746	0.241132	0.746747	0.628713	0.698326	0.602083	0.497209	0.504695	0.535551	0.809496	0.44793	0.728883	0.667769	0.751409	0.452757	0.608452	0.385967	0.618152	0.391238	0.635533	0.43557	0.809496	0.44793	0.728883	0.667769	0.751409	0.452757	0.608452	0.385967	0.618152	0.391238	0.635533	0.43557	40.665	6.18825	35.0747	31.6407
826	Q15746	MYLK	Myosin light chain kinase, smooth muscle	Homo sapiens OX=9606	[K].LQDVHVAEGKK.[L]	K1113	1xAcetyl [K10(99.4)]	99.4	1	-0.446368	-1.3798	0.155996	0.694409	0.216242	0.657906	0.287374	0.319136	0.243479	0.215807	0.114844	0.268908	0.409022	0.165726	0.433283	0.204988	0.284227	0.202731	0.316126	0.115488	0.106257	0.12343	0.296821	0.240996	0.409022	0.165726	0.433283	0.204988	0.284227	0.202731	0.316126	0.115488			0.296821	0.240996	59.865	50.5831	23.668	65.7402
827	P62979	RPS27A	Ubiquitin-40S ribosomal protein S27a	Homo sapiens OX=9606	[K].IQDKEGIPPDQQR.[L]	K33	1xAcetyl [K4(100)]	100	81	0.0734286	-0.492877	0.0172294	0.880618	0.275777	0.956656	3.70986	3.94294	3.29003	3.94555	2.83669	3.23172	4.57893	2.84079	4.431	3.45488	4.16377	2.41629	5.02522	2.86587	3.3993	2.27407	3.60576	2.85767	4.57893	2.84079	4.431	3.45488	4.16377	2.41629	5.02522	2.86587	3.3993	2.27407	3.60576	2.85767	33.1293	17.5052	37.5574	38.6992
828	Q15067	ACOX1	Peroxisomal acyl-coenzyme A oxidase 1	Homo sapiens OX=9606	[K].IQDKAIQAVLR.[S]	K549	1xAcetyl [K4(100)]	100	4	-0.608242	0.730757	-0.423156	0.298507	0.356266	0.280104	0.909045	0.681734	0.925148	0.592603	1.18072	0.705885	1.1071	0.710989	0.810012	0.553456	0.916149	0.934147	0.704185	0.481022	1.58006	0.781377	0.855097	0.556674	1.1071	0.710988	0.810012	0.553456	0.916149	0.934147	0.704185		1.58006	0.781377	0.855097	0.556674	30.8119	26.6105	1.37561
829	P34897	SHMT2	Serine hydroxymethyltransferase, mitochondrial	Homo sapiens OX=9606	[K].LQDFKSFLLK.[D]	K469	1xAcetyl [K5(100)]	100	16	-0.165309	0.233237	-0.370113	0.579883	0.538803	0.604581	23.0034	21.0049	29.3477	20.2156	25.1311	22.1852	27.1079	18.8989	23.0085	19.0012	39.4087	19.2867	21.3487	19.0825	30.3747	19.8875	28.2825	16.088	27.1079	18.8989	23.0085	19.0012	39.4087	19.2867	21.3487	19.0825	30.3747	19.8875	28.2825	16.088	25.2338	13.4903	48.4822	7.92669
830	P08670	VIM	Vimentin	Homo sapiens OX=9606	[R].LQDEIQNMKEEMAR.[H]	K373	2xOxidation [M8; M12]; 1xAcetyl [K9(100)]	100	27	-0.609704	-0.0791007	-0.252911	0.606328	0.943126	0.937394	2.50506	2.22605	2.77148	1.71881	2.31819	2.59382	3.50385	1.50627	2.67052	1.78159	4.02835	1.51461	2.54812	0.889508	3.37193	1.26445	4.15297	1.03467	3.50385	1.50627	2.67052	1.78159	4.02835	1.51461	2.54812	0.889508	3.37193	1.26445	4.15297	1.03467	56.3861	28.2369	64.1348	68.2341
831	P08670	VIM	Vimentin	Homo sapiens OX=9606	[R].LQDEIQNMKEEMAR.[H]	K373	1xOxidation [M]; 1xAcetyl [K9(100)]	100	75	0.0494466	-0.526235	0.256821	0.904195	0.676538	0.606644	7.88961	13.6576	8.57137	8.3367	10.9316	10.5096	9.84897	5.93026	14.8836	12.4315	9.96226	7.18048	10.9729	5.7005	16.4354	5.42783	13.3953	7.62396	9.84897	5.93026	14.8836	12.4315	9.96226	7.18048	10.9729	5.7005	16.4354	5.42783	13.3953	7.62396	35.1214	12.6958	22.9487	44.7195
832	P08670	VIM	Vimentin	Homo sapiens OX=9606	[R].LQDEIQNMKEEMAR.[H]	K373	1xDeamidated [N7]; 1xAcetyl [K9(100)]	100	1	-0.474046	-0.400877	0.0531106	0.519532	0.723664	0.952085	0.409609	0.409928	0.344552	0.282004	0.308883	0.33452	0.560488	0.258731	0.609597	0.210259	0.209721	0.479383	0.34805	0.215958	0.456807	0.160958	0.27381	0.395231	0.560488		0.609597		0.209721	0.479383	0.34805		0.456807		0.27381	0.395231			55.3414
833	P08670	VIM	Vimentin	Homo sapiens OX=9606	[R].LQDEIQNMKEEMAR.[H]	K373	1xAcetyl [K9(100)]	100	31	0.141242	0.0634893	0.192237	0.719249	0.81688	0.409852	31.3159	44.3463	29.8144	33.9747	47.2274	34.2396	37.3174	25.3144	48.536	40.1566	31.4708	28.1579	31.6748	36.2745	57.3299	37.1248	38.1865	30.2926	37.3174	25.3144	48.536	40.1566	31.4708	28.1579	31.6747	36.2745	57.3299	37.1248	38.1865	30.2926	27.1025	13.361	7.8571	9.57344
834	P42704	LRPPRC	Leucine-rich PPR motif-containing protein, mitochondrial	Homo sapiens OX=9606	[K].LQDAINILKEMK.[E]	K772	1xAcetyl [K9(100)]	100	2	-0.0862143	0.1428	-0.189147	0.815702	0.640636	0.693456	0.596614	0.605811	0.704653	0.552768	0.663621	0.61477	0.737828	0.4554	0.696445	0.515178	0.860569	0.548736	0.638777	0.466759	0.608362	0.71888	0.735755	0.493785	0.737828		0.696445	0.515178	0.860569	0.548736	0.638777		0.608362	0.71888	0.735755	0.493785		21.1576	31.292
835	Q14978	NOLC1	Nucleolar and coiled-body phosphoprotein 1	Homo sapiens OX=9606	[K].LQANGPVAKK.[A]	K76	1xAcetyl [K9(100)]	100	22	-0.1692	-0.42328	0.643841	0.0826468	0.571455	0.366644	1.19713	1.94433	1.76036	1.06407	1.43627	2.71279	1.23746	1.15681	1.31662	2.57205	1.25372	2.267	1.05767	1.07047	1.0124	1.86015	2.06438	3.36119	1.23746	1.15681	1.31662	2.57205	1.25372	2.267	1.05767	1.07047	1.0124	1.86015	2.06438	3.36119	4.76398	45.6566	40.7017	0.850704
836	Q9Y487	ATP6V0A2	V-type proton ATPase 116 kDa subunit a isoform 2	Homo sapiens OX=9606	[R].IQDLYTVLHKTEDYLR.[Q]	K279	1xAcetyl [K10(100)]	100	2	-0.547105	-1.34941	0.620442	0.391669	0.308428	0.274412	0.490457	0.510678	0.624046	0.317689	0.175881	0.921283	0.331401	0.649513	0.757614	0.263742	0.442079	0.806014	0.307417	0.327962	0.163264	0.188499	1.00264	0.839925	0.331401	0.649513	0.757614	0.263742	0.442079	0.806014	0.307417	0.327962	0.163264		1.00264	0.839925	45.8632	68.3838	41.2374	4.57285
837	P10809	HSPD1	60 kDa heat shock protein, mitochondrial	Homo sapiens OX=9606	[R].IQEIIEQLDVTTSEYEKEK.[L]	K387	1xAcetyl [K17(100)]	100	3	-0.00435146	0.415368	0.142963	0.837336	0.630032	0.728895	0.835622	0.620614	1.44458	0.726665	0.907924	1.64446	1.2747	0.396544	0.829282	0.411947	1.64796	1.2412	0.886691	0.56664	1.37346	0.442389	2.10319	1.18572	1.2747	0.396544	0.829282		1.64796	1.2412	0.886691	0.56664	1.37346	0.442389	2.10319	1.18572	74.3099		19.9107	31.1437
838	P10809	HSPD1	60 kDa heat shock protein, mitochondrial	Homo sapiens OX=9606	[R].IQEIIEQLDVTTSEYEKEKLNER.[L]	K389	1xAcetyl [K19(100)]	100	32	-0.363272	0.209441	0.0431011	0.306531	0.666122	0.857973	24.0221	20.2812	30.5692	19.013	25.2352	32.3126	23.3191	24.7251	22.44	18.1223	27.3225	33.8158	22.6252	15.4009	15.5838	34.8866	40.2677	24.3575	23.3191	24.7251	22.44	18.1223	27.3225	33.8158	22.6252	15.4009	15.5838	34.8866	40.2677	24.3575	4.13876	15.0536	15.0199	26.8677
839	P42224	STAT1	Signal transducer and activator of transcription 1-alpha/beta	Homo sapiens OX=9606	[K].LQELNYNLKVK.[V]	K359	1xAcetyl [K9(99.7)]	99.7	6	-0.543758	0.139857	-0.252977	0.523147	0.818958	0.656094	1.41539	0.873104	1.03824	0.809709	1.00621	0.893769	2.20218	0.62861	1.15374	0.592469	1.18766	0.888813	0.874603	0.744815	1.43358	0.578834	1.12929	0.658248	2.20218	0.62861	1.15374		1.18766	0.888813	0.874603	0.744815	1.43358		1.12929	0.658248	78.6129		20.3537	11.3342
840	Q15075	EEA1	Early endosome antigen 1	Homo sapiens OX=9606	[K].IQNLEALLQKSK.[E]	K534	1xAcetyl [K10(99.7)]	99.7	1	-0.310113	0.352403	-0.238871	0.613318	0.232472	0.635493	0.417683	0.340784	0.391499	0.307142	0.430094	0.303268	0.598414	0.236953	0.288863	0.392704	0.55061	0.232388	0.352838	0.261446	0.420818	0.43937	0.29395	0.312586	0.598414		0.288863	0.392704	0.55061		0.352838		0.420818	0.43937	0.29395	0.312586		21.5465
841	Q07065	CKAP4	Cytoskeleton-associated protein 4	Homo sapiens OX=9606	[K].LQNEILKDLSDGIHVVK.[D]	K213	1xAcetyl [K7(100)]	100	7	-1.51763	-0.559416	0.50957	0.0899044	0.12577	0.351888	1.45913	1.47535	1.62996	0.54719	1.01589	2.21805	1.6627	1.25555	1.43143	1.51928	1.14785	2.11206	0.758774	0.335607	1.19089	0.840881	2.13848	2.29762	1.6627	1.25555	1.43143	1.51928	1.14785	2.11206	0.758774	0.335607	1.19089	0.840881	2.13848	2.29762	19.7312	4.21014	41.8293	54.6838
842	P51659	HSD17B4	Peroxisomal multifunctional enzyme type 2	Homo sapiens OX=9606	[K].LQMILKDYAK.[L]	K731	1xAcetyl [K6(100)]	100	5	-0.18188	1.8082	3.32259	0.709616	0.264212	0.180061	17.6159	3.43478	0.936944	11.0871	11.7363	9.788	31.6431	3.58872	1.78417	5.08539	1.26913	0.604757	16.9756	5.19865	16.8808	6.59189	14.1449	5.4311	31.6431	3.58872	1.78417	5.08539	1.26913		16.9756	5.19865	16.8808	6.59189	14.1449	5.4311	112.611	67.961		75.1101
843	P04114	APOB	Apolipoprotein B-100	Homo sapiens OX=9606	[R].IQIQEKLQQLK.[R]	K2265	1xAcetyl [K6(100)]	100	2	0.777657	1.94936	0.690942	0.525134	0.324642	0.427474	0.330303	0.207158	0.362617	0.893104	0.977169	0.625458	0.199922	0.460684	0.256498	0.157819	0.441288	0.283946	1.61902	0.167189	1.56969	0.384648	0.879722	0.371194		0.460684			0.441288	0.283946	1.61902		1.56969	0.384648	0.879722	0.371194			30.6819
844	P15559	NQO1	NAD(P)H dehydrogenase [quinone] 1	Homo sapiens OX=9606	[R].IQILEGWKK.[R]	K209	1xAcetyl [K8(99.8)]	99.8	9	-0.829567	-0.0794909	-0.347481	0.514371	0.978258	0.352974	6.31533	4.11233	4.13633	3.72147	4.1969	3.22846	9.02668	3.60397	5.75155	2.4731	4.80262	3.47004	5.60531	1.83764	6.4046	1.98919	3.58672	2.87019	9.02668	3.60397	5.75154	2.4731	4.80262	3.47004	5.60531		6.40461	1.98919	3.58672	2.87019	60.7164	56.3723	22.7806
845	Q14203	DCTN1	Dynactin subunit 1	Homo sapiens OX=9606	[K].IQLEQVQEWKSK.[M]	K262	1xAcetyl [K10(100)]	100	5	0.261411	-0.290963	0.0752175	0.64907	0.469021	0.750833	0.587813	0.550905	0.42528	0.697867	0.453022	0.447747	0.734647	0.44098	0.627276	0.474534	0.469231	0.381328	0.55104	0.844694	0.532824	0.37322	0.49112	0.404374	0.734647	0.44098	0.627276	0.474534	0.469231		0.55104	0.844694	0.532824	0.37322	0.49112		35.3265	19.605		29.7543
846	P02545	LMNA	Prelamin-A/C	Homo sapiens OX=9606	[R].LQLELSKVR.[E]	K108	1xAcetyl [K7(100)]	100	17	-0.297882	0.483458	-0.0921697	0.835506	0.505903	0.783491	30.401	25.8272	30.0156	27.1435	35.0568	28.4969	36.6817	24.1203	34.192	17.4624	31.5176	28.5136	39.4449	14.8422	42.9247	27.1889	33.1003	23.8936	36.6818	24.1203	34.192	17.4624	31.5176	28.5136	39.4449	14.8422	42.9247	27.1889	33.1003	23.8936	29.2171	45.8031	7.07702	64.0917
847	P13984	GTF2F2	General transcription factor IIF subunit 2	Homo sapiens OX=9606	[R].LQIEESSKPVR.[L]	K137	1xAcetyl [K8(100)]	100	12	0.228085	0.145333	-0.195918	0.413105	0.461719	0.579949	1.94824	2.45163	1.66913	2.28031	2.7171	1.48415	1.73063	2.16585	2.61009	2.29317	1.65185	1.68641	2.52028	2.04035	2.96461	2.46958	1.20209	1.76621	1.73063	2.16585	2.61009	2.29317	1.65186	1.68641	2.52028	2.04035	2.96461	2.46958	1.20209	1.76621	15.7961	9.14094	1.46406	14.8822
848	Q16666	IFI16	Gamma-interferon-inducible protein 16	Homo sapiens OX=9606	[K].IQIADLMEEKFR.[G]	K55	1xOxidation [M7]; 1xAcetyl [K10(100)]	100	4	-0.282169	-1.01682	-0.122684	0.0701998	0.334941	0.207768	0.199371	0.634419	0.803673	0.163751	0.337399	0.73899	0.18943	0.209311	0.454935	0.813904	0.805766	0.801581	0.164521	0.162981	0.184417	0.490382	0.774158	0.703823	0.18943		0.454935	0.813904	0.805766	0.801581	0.164521			0.490382	0.774158	0.703823		40.0097	0.368151
849	Q9NSD9	FARSB	Phenylalanine--tRNA ligase beta subunit	Homo sapiens OX=9606	[K].IQKLIITEETAK.[I]	K107	1xAcetyl [K3(100)]	100	4	-0.393969	-0.110582	-0.171937	0.529114	0.754924	0.728196	1.13598	1.02541	0.922298	0.852444	0.958655	0.82501	1.4561	0.815867	1.12351	0.927314	1.08771	0.756887	1.04895	0.655938	1.11755	0.79976	1.0038	0.64622	1.4561	0.815867	1.12351	0.927314	1.08771	0.756887	1.04895	0.655938	1.11755	0.79976	1.0038	0.64622	39.852	13.5294	25.3637	32.6004
850	Q08211	DHX9	ATP-dependent RNA helicase A	Homo sapiens OX=9606	[K].IQGEYKYTQVGPDHNR.[S]	K199	1xAcetyl [K6(100)]	100	1	0.148833	-0.515059	0.64867	0.627745	0.309141	0.173633	0.154011	0.280829	0.233617	0.174213	0.196389	0.356832	0.15974	0.148283	0.229313	0.332346	0.178952	0.288282	0.209366	0.139061	0.231751	0.161028	0.380002	0.333662	0.15974		0.229313	0.332346		0.288282	0.209366		0.231751		0.380002	0.333662		25.9431
851	Q9P0L0	VAPA	Vesicle-associated membrane protein-associated protein A	Homo sapiens OX=9606	[R].LQGEMMKLSEENR.[H]	K188	2xOxidation [M5; M6]; 1xAcetyl [K7(100)]	100	27	0.231135	-0.408909	-0.285554	0.678831	0.697859	0.731512	1.6097	2.6579	2.37997	2.12778	2.21149	2.05816	1.90635	1.31306	2.92149	2.39432	2.76114	1.99879	3.16645	1.08911	3.17191	1.25106	2.78012	1.3362	1.90635	1.31306	2.92149	2.39432	2.76114	1.99879	3.16645	1.08911	3.17191	1.25106	2.78012	1.3362	26.0618	14.0248	22.6501	69.0343
852	Q9P0L0	VAPA	Vesicle-associated membrane protein-associated protein A	Homo sapiens OX=9606	[R].LQGEMMKLSEENR.[H]	K188	1xOxidation [M6]; 1xAcetyl [K7(100)]	100	14	0.591699	-0.128019	0.129301	0.323839	0.696511	0.444552	2.45038	4.81168	3.73985	3.82698	4.46181	4.10768	2.26228	2.63848	5.02415	4.59922	3.81034	3.66936	4.8708	2.78316	5.20892	3.7147	4.49062	3.72473	2.26228	2.63848	5.02415	4.59922	3.81034	3.66936	4.8708	2.78316	5.20892	3.7147	4.49062	3.72473	10.8558	6.24461	2.66552	38.5731
853	O00232	PSMD12	26S proteasome non-ATPase regulatory subunit 12	Homo sapiens OX=9606	[R].LQEVIETLLSLEKQTR.[T]	K52	1xAcetyl [K13(100)]	100	3	-0.407411	-0.0980068	0.40765	0.711582	0.758072	0.0531025	0.624229	0.436396	0.680413	0.488128	0.389393	0.899944	0.390994	0.857464	0.567899	0.304892	0.628153	0.732673	0.706483	0.269773	0.411198	0.367587	0.90683	0.893058	0.390994	0.857464	0.567899	0.304892	0.628153	0.732673	0.706483		0.411198	0.367587	0.90683	0.893058	52.8403	42.6159	10.8621
854	P18085	ARF4	ADP-ribosylation factor 4	Homo sapiens OX=9606	[R].IQEVADELQKMLLVDELR.[D]	K109	1xAcetyl [K10(100)]	100	2	-0.534657	0.0364426	0.192441	0.0850551	0.939484	0.353491	0.382513	0.387765	0.61179	0.265288	0.412203	0.70078	0.360961	0.404066	0.57178	0.20375	0.648737	0.574843	0.294823	0.235752	0.629858	0.194547	0.63637	0.76519	0.360961	0.404066	0.57178	0.20375	0.648737	0.574843	0.294823		0.629858		0.63637	0.76519	7.96843	67.112	8.5407
855	P35579	MYH9	Myosin-9	Homo sapiens OX=9606	[K].LQEMEGTVKSK.[Y]	K1802	1xOxidation [M4]; 1xAcetyl [K9(100)]	100	26	-0.538209	-0.386657	0.0617337	0.567267	0.60724	0.99381	2.72168	2.37897	2.69256	1.82897	1.71653	2.70106	3.85605	1.58732	3.37347	1.38447	3.5521	1.83302	2.49429	1.16366	2.17904	1.25402	3.15146	2.25065	3.85605	1.58732	3.37347	1.38447	3.5521	1.83302	2.49429	1.16366	2.17904	1.25402	3.15146	2.25065	58.9428	59.1196	45.1456	51.444
856	P35579	MYH9	Myosin-9	Homo sapiens OX=9606	[K].LQEMEGTVKSK.[Y]	K1802	1xAcetyl [K9(100)]	100	21	-0.0602543	-0.390745	0.121101	0.900959	0.596049	0.670949	4.275	4.96232	4.02888	4.1008	3.38169	4.33914	5.16659	3.38341	7.38662	2.53803	4.62178	3.43599	4.95912	3.24248	4.10912	2.65425	4.12735	4.55093	5.16659	3.38341	7.38662	2.53803	4.62178	3.43599	4.95912	3.24248	4.10912	2.65425	4.12735	4.55093	29.4946	69.09	20.8116	29.6004
857	Q08170	SRSF4	Serine/arginine-rich splicing factor 4	Homo sapiens OX=9606	[K].IQNNDNVGKPK.[S]	K285	1xAcetyl [K9(100)]	100	3	-0.912416	0.359583	-0.372262	0.104945	0.293036	0.590437	0.152759	0.108404	0.325138	0.08007	0.140175	0.243203	0.178225	0.127293	0.117136	0.0996721	0.211546	0.438731	0.0773659	0.0827741	0.160883	0.119466	0.181954	0.304451	0.178225		0.117136		0.211546	0.438731			0.160883		0.181954	0.304451			49.4078
858	Q9NQC3	RTN4	Reticulon-4	Homo sapiens OX=9606	[K].IQAKIPGLK.[R]	K1183	1xAcetyl [K4(100)]	100	2	-0.256576	0.0744326	0.425785	0.525679	0.914689	0.299798	2.02325	2.14565	1.43681	1.68795	2.20334	1.90042	1.66951	2.377	1.67028	2.62101	1.15338	1.72023	1.94971	1.42618	2.17158	2.23509	1.72322	2.07762	1.66951	2.377	1.67028	2.621	1.15338	1.72023	1.94971	1.42618	2.17158	2.23509	1.72322	2.07762	24.7263	31.3315	27.897	21.9315
859	Q00341	HDLBP	Vigilin	Homo sapiens OX=9606	[R].IPPDSEKSNLIR.[I]	K477	1xAcetyl [K7(100)]	100	15	0.578374	0.216848	0.0324666	0.507043	0.724739	0.98032	0.691996	0.900516	0.725775	1.03798	1.0598	0.731813	0.925893	0.458099	1.13284	0.668191	0.900548	0.551002	1.40094	0.67502	1.37724	0.742361	0.860277	0.603349	0.925893	0.458099	1.13284	0.668191	0.900548	0.551002	1.40094	0.675019	1.37724	0.742361	0.860277	0.603349	47.8009	36.4853	34.0554	49.4521
860	Q9H4M9	EHD1	EH domain-containing protein 1	Homo sapiens OX=9606	[K].LPNTVLGKIWK.[L]	K483	1xAcetyl [K8(100)]	100	1	0.166233	0.833751	0.106315	0.987008	0.0281711	0.887709	0.598869	0.431793	0.371563	0.593389	0.764879	0.391541	0.887675	0.310064	0.481912	0.381673	0.47321	0.269916	0.518937	0.667841	0.737479	0.792278	0.31878	0.464301	0.887675		0.481912	0.381673	0.47321		0.518937	0.667841	0.737479	0.792278	0.31878	0.464301		16.4152		17.744
[truncated: 5,370 more rows]
[truncated: 2 more columns]

## Sheet: Table S2B
Supplemental Table S2B: All proteins detected in our whole-cell proteome analysis. PD2-normalized protein abundances are provided.
[truncated: 6,117 more rows]
